# Supplementary material for: The Complete Plastid Genome of Lagerstroemia fauriei and Loss of rpl2 Intron from Lagerstroemia (Lythraceae)
Source: PLoS One. 2016 Mar 7;11(3):e0150752. doi: 10.1371/journal.pone.0150752 (PMC4780714; doi:10.1371/journal.pone.0150752)
Supplement: S1 Matrix — (NEX) [file pone.0150752.s005.nex]

#NEXUS
BEGIN DATA;
dimensions ntax=10 nchar=54327;
format missing=?
interleave=yes datatype=DNA gap= -;

matrix
Angophora_costata       ATGGTAACCATTAGAGCCGACGAAATTAGTAATATTATCCGTGAACGTAT
Corymbia_gummifera      ATGGTAACCATTAGAGCCGATGAAATTAGTAATATTATCCGTGAACGTAT
Eucalyptus_baxteri      ATGGTAACCATTAGAGCCGACGAAATTAGTAATATTATCCGTGAACGTAT
Geranium_palmatum       ATGGTACCTATTAGAGCTGATGAAATTAGTAATATTATCCGTGAACGTAT
Hypseocharis_bilobata   ATGGTACCCATTAGAGCTGACGAAATTAAGAATATTATCCGTGAACGTAT
Lagerstroemia           ATGGTAACCATTAGAGCCGACGAAATTGGTAATATTATCCGTGAACGGAT
Monsonia_speciosa       ATGGCACCTATTAGAGCTGATGAAATTAGTAATATTATCCGTGAACGTAT
Oenothera_biennis       ATGGCAACCATTAGAGCCGACGAAATTAGTAATATTATCCGTGAACGGAT
Stockwellia_quadrifida  ATGGTAACCATTAGAGCCGACGAAATTAGTAATATTATCCGTGAACGTAT
Syzygium_cumini         ATGGTAACCATTAGAGCCGACGAAATTAGTAATATTATCCGTGAACGTAT

Angophora_costata       TGAGCAATATAATAGAGAAGTAAAGATTGTAAATACCGGTACCGTACTGC
Corymbia_gummifera      TGAGCAATATAATAGAGAAGTAAAGATTGTAAATACCGGTACCGTACTGC
Eucalyptus_baxteri      TGAGCAATATAATATAGAAGTAAAGATTGTAAATACCGGTACCGTACTGC
Geranium_palmatum       CAAGGAATATAATAGAGAGGTCAAGATTGTAAATATGGGTACCGTACTTC
Hypseocharis_bilobata   TGAGCAATATACTAGAGAAGTAAAGATTGTAAATACGGGTACCGTAATTC
Lagerstroemia           TGAGCAATATAATAGAGAAGTAAAGGTTGTAAATACCGGTACCGTACTTC
Monsonia_speciosa       CAAGCAATATAATAGAGAAGTCAAGATTGTAAACATGGGTACCGTACTTC
Oenothera_biennis       TGAGCAATATAATAGAGAAGTAAAGATTGTAAATACTGGTACCGTACTTC
Stockwellia_quadrifida  TGAGCAATATAATAGAGAAGTAAAGATTGTAAATACCGGTACCGTACTGC
Syzygium_cumini         TGAGCAATATAATAGAGAAGTAAAGATTGTAAATACCGGTACCGTACTGC

Angophora_costata       AAGTAGGCGACGGCATTGCTCGTATTTATGGTCTTGATGAAGTAATGGCG
Corymbia_gummifera      AAGTAGGCGACGGCATTGCTCGTATTTATGGTCTTGATGAAGTAATGGCG
Eucalyptus_baxteri      AAGTAGGCGACGGCATTGCTCGTATTTATGGTCTTGATGAAGTAATGGCG
Geranium_palmatum       GAGTAGGTGACGGCATTGCTCGTATTTATGGTCTTAATGAAGTAATGGCA
Hypseocharis_bilobata   AAGTAGGTGACGGCATTGCTCGTATTTATGGTCTTAAGGAAGTAATGGCA
Lagerstroemia           AAGTAGGCGACGGTATTGCTCGTATTTATGGTCTTGATGAAGTAATGGCA
Monsonia_speciosa       GAGTAGGTGACGGCATTGCGCGTGTTTATGGTCTTAATGAAGTGATGGCA
Oenothera_biennis       AAGTTGGTGACGGCATTGCTCGTATTTATGGTCTTGATGAAGTAATGGCA
Stockwellia_quadrifida  AAGCAGGCGACGGCATTGCTCGTATTTATGGTCTTGATGAAGTAATGGCG
Syzygium_cumini         AAGTAGGCGACGGCATTGCTCGTATTTATGGTCTTGATGAAGTAATGGCG

Angophora_costata       GGTGAATTAGTAGAATTTGAAGAGGGTACAATAGGGATTGCTCTGAATTT
Corymbia_gummifera      GGTGAATTAGTAGAATTTGAAGAGGGTACAATAGGGATTGCTCTGAATTT
Eucalyptus_baxteri      GGTGAATTAGTAGAATTTGAAGAGGGTACAATAGGGATTGCTCTGAATTT
Geranium_palmatum       GGCGAATTGGTAGAATTTGAAGAAGGTACGACAGGCATTGCCCTGAATTT
Hypseocharis_bilobata   GGCGAATTAGTAGAATTTGAAGAAGGTACTATAGGCATTGCCCTGAATTT
Lagerstroemia           GGCGAATTGGTAGAATTTTCAGAGGGTACAATAGGTATTGCTCTTAATTT
Monsonia_speciosa       GGCGAATTAGTAGAATTTGAAGAGGGTACGGTAGGGATTGCCCTGAATTT
Oenothera_biennis       GGCGAATTAGTAGAATTTGAAGAGGGTACAATCGGCATTGCTCTTAATTT
Stockwellia_quadrifida  GGTGAATTAGTAGAATTTGAAGAGGGTACAATAGGGATTGCTCTGAATTT
Syzygium_cumini         GGTGAATTAGTAGAATTTGAAGAGGGTACAATAGGGATTGCTCTGAATTT

Angophora_costata       GGAATCAAATAATGTTGGTGTTGTATTAATGGGTGACGGTTTGATGATAC
Corymbia_gummifera      GGAATCAAATAATGTTGGTGTTGTATTAATGGGTGACGGTTTGATGATAC
Eucalyptus_baxteri      GGAATCAAATAATGTTGGTGTTGTATTAATGGGTGACGGTTTGATGATAC
Geranium_palmatum       GGAATCAAATAACGTTGGTGTTGTATTAATGGGTGGTGGTTTGATGATAC
Hypseocharis_bilobata   GGAATCAAATAACGTTGGTGTTGTATTAATGGGTGGCGGTTTGAGGATAC
Lagerstroemia           GGAATCCAATAATGTTGGTGTTGTATTAATGGGTGACGGTTTCATGATCC
Monsonia_speciosa       GGAATCAAATAATGTTGGTGTTGTATTAATGGGCGGTGGTTTTATGATAC
Oenothera_biennis       GGAATCAAAAAATGTTGGTGTTGTATTAATGGGTGACGGTTTACTGATAC
Stockwellia_quadrifida  GGAATCAAATAATGTTGGTGTTGTATTAATGGGTGACGGTTTGATGATAC
Syzygium_cumini         GGAATCAAATAATGTTGGTGTTGTATTAATGGGTGACGGTTTGATGATAC

Angophora_costata       AAGAGGGAAGTTCTGTAAAAGCAACAGGAAGAATTGCTCAGATACCGGTG
Corymbia_gummifera      AAGAGGGAAGTTCTGTAAAAGCAACAGGAAGAATTGCTCAGATACCGGTG
Eucalyptus_baxteri      AAGAGGGAAGTTCTGTAAAAGCAACAGGAAGAATTGCTCAGATACCGGTG
Geranium_palmatum       AAGAGGGGAGCTCTGTAAAAGCAACAGGAAGAATTGCCCAGATACCGGTG
Hypseocharis_bilobata   AAGAGGGAAGTTCTGTAAAAGCAACAGGAAGGATTGCTCAGATACCCGTG
Lagerstroemia           AAGAGGGAAGTTCTGTAAAAGCAACAGGAAGAATTGCTCAGATCCCGGTG
Monsonia_speciosa       AAGAGGGAAGCTCTGTCAAAGCAACAGGAAGAATTGCCCAGATACCGGTG
Oenothera_biennis       AAGAGGGAAGTTCTGTAAAAGCAACAGGAAGAATTGCTCAGATACCCGTG
Stockwellia_quadrifida  AAGAGGGAAGTTCTGTAAAAGCAACAGGAAGAATTGCTCAGATACCGGTG
Syzygium_cumini         AAGAGGGAAGTTCTGTAAAAGCAACAGGAAGAATTGCTCAGATACCGGTG

Angophora_costata       AGTGAGGCTTATTTGGGTCGTGTTATAAATGCCCTGGCCAAACCTATTGA
Corymbia_gummifera      AGTGAGGCTTATTTGGGTCGTGTTATAAATGCCCTGGCCAAACCTATTGA
Eucalyptus_baxteri      AGTGAGGCTTATTTGGGTCGTGTTATAAATGCCCTGGCCAAACCTATTGA
Geranium_palmatum       AGTGAAGCTTATTTGGGTCGTGTTGTAAATGCCCTGGCTAAACCTATTGA
Hypseocharis_bilobata   AGTGAAGCTTATTTGGGTCGCGTTATAAATGCCCTGGCTAAACCTATTGA
Lagerstroemia           AGTGAGGCTTATTTGGGTCGTGTTATAAATGCCCTGGCCAAACCTATTGA
Monsonia_speciosa       AGTGAAGCTTATTTGGGACGGATCGTGAATGCCCTGGCGAAACCTATTGA
Oenothera_biennis       AGTGAGGCTTATTTGGGTCGTGTTATAAATGCCCTGGCAAAACCTATTGA
Stockwellia_quadrifida  AGTGAGGCTTATTTGGGTCGTGTTATAAATGCCCTGGCCAAACCTATTGA
Syzygium_cumini         AGTGAGGCTTATTTGGGTCGTGTTATAAATGCCCTGGCCAAACCTATTGA

Angophora_costata       TGGTCGAGGTGAAATTTACGCTTCTGAATCTCGATTAATTGAATCTCCTG
Corymbia_gummifera      TGGTCGAGGTGAAATTTACGCTTCTGAATCTCGATTAATTGAATCTCCTG
Eucalyptus_baxteri      TGGTCGAGGTGAAATTTACGCTTCTGAATCTCGATTAATTGAATCTCCTG
Geranium_palmatum       TGGTCGAGGCGAAATTTCATCTTCTGAATCTCGGTTAATTGAATCCCCTG
Hypseocharis_bilobata   TGGTCGAGGCGAAATTGCAGCCTCTGAATCTAGGTTAATTGAATCTCCTG
Lagerstroemia           TGGTCGAGGTGAAATTTCTGCTTCTGAATCTCGGTTAATTGAATCTCCCG
Monsonia_speciosa       TGGTCGAGGCGAAATTTCAGCTTCTGAATCTCGGTTAATTGAATCCCCCG
Oenothera_biennis       TGGTCGAGGTGAAATTTATTCTTCTGAGTCTCGGTTAATTGAATCTCCCG
Stockwellia_quadrifida  TGGTCGAGGTGAAATTTACGCTTCTGAATCTCGATTAATTGAATCTCCTG
Syzygium_cumini         TGGTCGAGGTGAAATTTACGCTTCTGAATCTCGATTAATTGAATCTCCTG

Angophora_costata       CTCCAGGTATTATTTCGAGACGTTCCGTATATGAGCCTCTTCAAACTGGA
Corymbia_gummifera      CTCCAGGTATTATTTCGAGACGTTCCGTATATGAGCCTCTTCAAACTGGA
Eucalyptus_baxteri      CTCCAGGTATTATTTCGAGACGTTCCGTATATGAACCCCTTCAAACTGGA
Geranium_palmatum       CTCCGGGTATTATTTCGAGACGTTCGGTATACGAGCCTCTTCAAACGGGA
Hypseocharis_bilobata   CTCCAGGTATTATTTCGAGACGTTCTGTATATGAGCCTCTTCAAACAGGA
Lagerstroemia           CCCCAGGTATTATTTCGAGACGTTCCGTATATGAACCTCTTCAAACAGGA
Monsonia_speciosa       CCCCGGGTATTATTTCAAGACGCTCTGTATATGAGCCTCTTCAAACAGGA
Oenothera_biennis       CTCCGGGTATTATTTCGAGACGTTCCGTATATGAGCCTCTTCAAACAGGA
Stockwellia_quadrifida  CTCCAGGTATTATTTCGAGACGTTCCGTATATGAGCCTCTTCAAACTGGA
Syzygium_cumini         CTCCAGGTATTATTTCGAGACGTTCCGTATATGAGCCTCTTCAAACTGGA

Angophora_costata       CTTATTGCTATTGATTCGATGATCCCTATAGGACGTGGTCAGCGAGAATT
Corymbia_gummifera      CTTATTGCTATTGATTCGATGATCCCTATAGGACGTGGTCAGCGAGAATT
Eucalyptus_baxteri      CTTATTGCTATTGATTCGATGATCCCTATAGGACGTGGTCAGCGAGAATT
Geranium_palmatum       CTTATTGCTATTGATTCGATGATTCCTATAGGACGCGGTCAGCGAGAATT
Hypseocharis_bilobata   CTTATTGCTATTGATTCAATGATTCCTATAGGACGCGGTCAGCGAGAATT
Lagerstroemia           CTTATTGCTATTGATTCAATGATCCCTATAGGACGTGGTCAGCGAGAATT
Monsonia_speciosa       CTTATTGCTATTGATTCGATGATTCCTATAGGACGCGGTCAGCGAGAATT
Oenothera_biennis       CTTATTGCTATTGATGCAATGATCCCTATAGGACGTGGCCAGCGAGAATT
Stockwellia_quadrifida  CTTATTGCTATTGATTCGATGATCCCTATAGGACGTGGTCAGCGAGAATT
Syzygium_cumini         CTTATTGCTATTGATTCGATGATCCCTATAGGACGTGGTCAGCGAGAATT

Angophora_costata       AATTATTGGGGACAGACAGACCGGTAAAACAGCAGTAGCCACGGATACTA
Corymbia_gummifera      AATTATTGGGGACAGACAGACCGGTAAAACAGCAGTAGCCACGGATACTA
Eucalyptus_baxteri      AATTATTGGGGACAGACAGACCGGTAAAACAGCAGTAGCCACGGATACTA
Geranium_palmatum       AATTATTGGGGACAGACAGACTGGTAAAACCGCAGTAGCTACGGATACGA
Hypseocharis_bilobata   AATTATTGGGGACAGACAGACCGGTAAAACAGCAGTAGCTACAGATACGA
Lagerstroemia           AATTATTGGGGACAGACAGACTGGTAAAACGGCAGTAGCCACGGATACGA
Monsonia_speciosa       AATTATTGGAGACAGGCAGACCGGTAAAACCGCAGTAGCTACGGATACGA
Oenothera_biennis       AATTATTGGAGACAGACAGACTGGTAAAACAGCAGTAGCCACGGATACGA
Stockwellia_quadrifida  AATTATTGGGGACAGACAGACCGGTAAAACAGCAGTAGCCACGGATACTA
Syzygium_cumini         AATTATTGGGGACAGACAGACCGGTAAAACAGCAGTAGCCACGGATACGA

Angophora_costata       TTCTCAATCAACAAGGTCAAAATGTAATATGTGTTTATGTAGCTATTGGT
Corymbia_gummifera      TTCTCAATCAACAAGGTCAAAATGTAATATGTGTTTATGTAGCTATTGGT
Eucalyptus_baxteri      TTCTCAATCAACAAGGTCAAAATGTAATATGTGTTTATGTAGCTATTGGT
Geranium_palmatum       TTCTAAATCAACAAGGAAAGGATGTAATATGTGTTTATGTAGCTATTGGT
Hypseocharis_bilobata   TTCTCAATCAACAAGGAAAAAATGTAATATGTGTTTATGTAGCGATTGGT
Lagerstroemia           TTCTCAACCAACAAGGGCAAAATGTAATATGTGTTTATGTAGCTATTGGT
Monsonia_speciosa       TTCTCAACCAACGCGGAAAGGATGTAATATGCGTTTACGTAGCTATTGGT
Oenothera_biennis       TTCTCAATCAACAAGGGAACAATGTGATATGTGTTTATGTAGCTATTGGT
Stockwellia_quadrifida  TTCTCAATCAACAAGGTAAAAATGTAATATGTGTTTATGTAGCTATTGGT
Syzygium_cumini         TTCTCAATCAACAAGGTGAAAATGTAATATGTGTTTATGTAGCTATTGGT

Angophora_costata       CAAAAAGCATCTTCTGTGGCTCAGGTAGTGAATACTCTCCAGGAAAGGGG
Corymbia_gummifera      CAAAAAGCATCTTCTGTGGCTCAGGTAGTGAATACTCTCCAGGAAAGGGG
Eucalyptus_baxteri      CAAAAAGCATCTTCTGTGGCTCAGGTAGTGAATACTCTCCAGGAAAGGGG
Geranium_palmatum       CAAAAAGCCTCTTCAGTGGCTCAGGTAGTGACGACTTTTCAGGAAAAGGG
Hypseocharis_bilobata   CAAAAAGCATCTTCTGTAGCTCAGGTAGTAACTACTTTCCAAGAAATGGG
Lagerstroemia           CAAAAAGCATCTTCTGTGGCTCAGGTAGTGAATACTCTCCAGGAAAGGGG
Monsonia_speciosa       CAAAAGGCGTCTTCAGTGGCTCAGGTAGTGACTAACTTTCAGGAAAGGGG
Oenothera_biennis       CAAAAAGCCTCTTCTGTGGCTCAGGTAGTGAATGCTCTCCAAGAAAGGGG
Stockwellia_quadrifida  CAAAAAGCCTCTTCTGTGGCTCAGGTAGTGAATACTCTCCAGGAAAGGGG
Syzygium_cumini         CAAAAAGCATCTTCTGTGGCTCAGGTAGTGAATACTCTCCAGGAAAGGGG

Angophora_costata       AGCTATGGAATACACTATTGTGGTAGCTGAAACGGCGGATTCCCCAGCTA
Corymbia_gummifera      AGCTATGGAATACACTATTGTGGTAGCTGAAACGGCGGATTCCCCAGCTA
Eucalyptus_baxteri      AGCTATGGAATACACTATTGTGGTAGCTGAAACGGCGGATTCCCCAGCTA
Geranium_palmatum       GGCGATGGAATACACTATTGTGGTAGCCGAAACGGCAGCTTCCCCCGCTA
Hypseocharis_bilobata   GGCTATGGAATATACTATTGTGGTAGCCGAAACTGCGGCTTCCCCAGCTA
Lagerstroemia           AGCTATGGAATACACTATTGTGGTAGCCGAAACGGCGGATTCCCCAGCTA
Monsonia_speciosa       GGCGATGGAATATACTATTGTAGTCGCCGAAACGGCGGCTTCGCCTGCTA
Oenothera_biennis       AGCTATGGAATACACTATTGTGGTAGCGGAAGCGGCCGATTCCCCAGCTA
Stockwellia_quadrifida  AGCTATGGAATACACTATTGTGGTAGCTGAAACGGCGGATTCCCCAGCTA
Syzygium_cumini         AGCTATGGAATACACTATTGTGGTAGCTGAAACGGCGGATTCCCCAGCTA

Angophora_costata       CGTTACAATACCTCGCTCCTTATACAGGAGCAGCTCTTGCTGAATATTTT
Corymbia_gummifera      CGTTACAATACCTCGCTCCTTATACAGGAGCAGCTCTTGCTGAATATTTT
Eucalyptus_baxteri      CGTTACAATACCTCGCTCCTTATACAGGAGCAGCTCTTGCTGAATATTTT
Geranium_palmatum       CATTACAATACCTCGCCCCTTATACAGGCGCGGCTCTAGCTGAATTTTTT
Hypseocharis_bilobata   CATTACAATATCTCGCCCCTTATACAGGCGCGGCTCTGGCGGAATTTTTT
Lagerstroemia           CGTTACAATACCTCGCTCCTTATACGGGAGCAGCTTTGGCTGAATTTTTT
Monsonia_speciosa       CATTACAATACCTCGCTCCTTACACAGGCGCGGCTCTGGCTGAATTTTTT
Oenothera_biennis       CATTACAATACCTCGCCCCTTATACAGGAGCAGCTCTGGCTGAATATTTT
Stockwellia_quadrifida  CGTTACAATACCTCGCTCCTTATACAGGAGCAGCTCTCGCTGAATATTTT
Syzygium_cumini         CGTTACAATACCTCGCTCCTTATACAGGAGCAGCTCTTGCTGAATATTTT

Angophora_costata       ATGTTTCGTGAACGACACACTTTAATCATTTATGATGATCTCTCCAAACA
Corymbia_gummifera      ATGTTTCGTGAACGACACACTTTAATCATTTATGATGATCTCTCCAAACA
Eucalyptus_baxteri      ATGTTTCGTGAACGACACACTTTAATCATTTATGATGATCTCTCCAAACA
Geranium_palmatum       ATGTACCGTGAACGGCACACTTTAATCATTTATGATGATCTCTCAAAACA
Hypseocharis_bilobata   ATGTACCGTGAACGGCACACTTTAATCATTTATGACGATCTCTCAAAACA
Lagerstroemia           ATGTACCGTGAACGACACACTTTAATCATTTATGATGATCCCTCCAAACA
Monsonia_speciosa       ATGTATCGCCAACGGCACACTTTAGTTATTTATGATGATCTCTCAAAGCA
Oenothera_biennis       ATGTACCGTGAACGACACACTTTAATCATTTATGATGATCCCTCCAAACA
Stockwellia_quadrifida  ATGTTTCGCGAACGACACACTTTAATCATTTATGATGATCTCTCCAAACA
Syzygium_cumini         ATGTTTCGTGAACGACACACTTTAATCATTTATGATGATCTCTCCAAACA

Angophora_costata       AGCACAGGCTTATCGCCAAATGTCTCTTCTATTACGAAGACCACCCGGTC
Corymbia_gummifera      AGCACAGGCTTATCGCCAAATGTCTCTTCTATTACGAAGACCACCCGGTC
Eucalyptus_baxteri      AGCACAGGCTTATCGCCAAATGTCTCTTCTATTACGAAGACCACCCGGTC
Geranium_palmatum       AGCGCAGGCTTATCGCCAAATGTCTCTTCTATTACGAAGACCACCAGGTC
Hypseocharis_bilobata   AGCACAGGCTTATCGCCAAATGTCTCTTCTATTACGAAGACCGCCTGGTC
Lagerstroemia           AGCACAGGCTTATCGTCAAATGTCTCTTCTATTACGAAGACCACCCGGTC
Monsonia_speciosa       AGCGCAGGCTTATCGCCAAATCTCTCTTCTATTACGAAGACCGCCTGGTC
Oenothera_biennis       AGCACAGGCTTATCGCCAAATGTCTCTTCTATTACGAAGACCTCCCGGTC
Stockwellia_quadrifida  AGCACAGGCTTATCGCCAAATGTCTCTTCTATTACGAAGACCACCCGGTC
Syzygium_cumini         AGCACAGGCTTATCGCCAAATGTCTCTTCTATTACGAAGACCACCCGGTC

Angophora_costata       GCGAAGCTTATCCAGGAGATGTTTTTTATTTGCATTCACGCCTTTTAGAA
Corymbia_gummifera      GTGAAGCTTATCCAGGAGATGTTTTTTATTTGCATTCACGCCTTTTAGAA
Eucalyptus_baxteri      GCGAAGCTTATCCAGGAGATGTTTTTTATTTGCATTCACGCCTTTTAGAA
Geranium_palmatum       GCGAAGCTTATCCGGGAGATGTTTTTTATTTACACTCACGCCTTTTGGAA
Hypseocharis_bilobata   GCGAAGCTTACCCGGGAGATGTTTTTTATTTGCATTCACGTCTTTTGGAA
Lagerstroemia           GCGAAGCTTATCCGGGAGATGTTTTTTATTTGCATTCACGCCTTTTGGAA
Monsonia_speciosa       GCGAAGCTTACCCGGGGGATGTTTTTTATTTGCATTCACGTCTTTTGGAA
Oenothera_biennis       GCGAAGCTTATCCGGGAGATGTTTTTTATTTGCATTCACGCCTTTTGGAA
Stockwellia_quadrifida  GCGAAGCTTATCCAGGAGATGTTTTTTATTTGCATTCACGCCTTTTGGAA
Syzygium_cumini         GCGAAGCTTATCCAGGAGATGTTTTTTATTTGCATTCACGCCTTTTGGAA

Angophora_costata       AGAGCTGCTAAATTAAGTTCTCTTTTAGGTGAAGGAAGTATGACTGCCTT
Corymbia_gummifera      AGAGCTGCTAAATTAAGTTCTCTTTTAGGTGAAGGAAGTATGACTGCCTT
Eucalyptus_baxteri      AGAGCCGCTAAATTAAGTTCTCTTTTAGGTGAAGGAAGTATGACTGCCTT
Geranium_palmatum       AGAGCCGCTAAATCAAGTTCGAATTTAGGTGAGGGAAGTATGACTGCTTT
Hypseocharis_bilobata   AGAGCGGCTAAATCAAGTTCGAGTTTAGGTGAAGGAAGTATGACTGCTTT
Lagerstroemia           AGAGCCGCTAAATTAAGTTCTGGTTTAGGTGAAGGAAGTATGACTGCCTT
Monsonia_speciosa       AGAGCTGCTAAATCAAGTTCGAGTTTGGGTGAGGGAAGTATGACTGCTTT
Oenothera_biennis       AGAGCCGCTAAATTAAGTTCTCGTTTAGGTGAAGGAAGTATGACTGCCTT
Stockwellia_quadrifida  AGAGCCGCTAAATTAAGTTCTCTTTTAGGTGAAGGAAGTATGACTGCCTT
Syzygium_cumini         AGAGCCGCTAAATTAAGTTCTCTTTTAGGTGAAGGAAGTATGACTGCCTT

Angophora_costata       ACCAATAGTGGAGACCCAGTCGGGAGATGTTTCGGCTTATATTCCTACTA
Corymbia_gummifera      ACCAATAGTGGAGACCCAGTCGGGAGATGTTTCGGCTTATATTCCTACTA
Eucalyptus_baxteri      ACCAATAGTGGAGACCCAGTCGGGAGATGTTTCGGCTTATATTCCTACTA
Geranium_palmatum       ACCAATAGTGGAGACCCAGTCGGGCGATGTTTCGGCTTATATTCCTACTA
Hypseocharis_bilobata   ACCAATAGTCGAGACCCAGGCAGGAGACGTTTCGGCCTATATTCCTACTA
Lagerstroemia           ACCAATAGTTGAGACCCAGTCGGGAGATGTTTCGGCTTATATTCCTACTA
Monsonia_speciosa       ACCAATAGTGGAGACCCAGTCGGGGGATGTTTCGGCTTATATCCCGACAA
Oenothera_biennis       ACCAATAGTTGAGACTCAATCGGGAGATGTTTCGGCTTATATTCCTACTA
Stockwellia_quadrifida  ACCAATAGTGGAGACCCAGTCGGGAGATGTTTCGGCTTATATTCCTACTA
Syzygium_cumini         ACCAATAGTGGAGACCCAGTCGGGAGATGTTTCGGCTTATATTCCTACTA

Angophora_costata       ATGTAATTTCCATTACAGATGGACAAATATTCTTATCAGCCGATCTATTC
Corymbia_gummifera      ATGTAATTTCCATTACAGATGGACAAATATTCTTATCAGCCGATCTATTC
Eucalyptus_baxteri      ATGTAATTTCCATTACAGATGGACAAATATTCTTATCAGCCGATCTATTC
Geranium_palmatum       ATGTAATTTCCATTACAGATGGTCAGATATTCTTATCCGCCGATCTATTC
Hypseocharis_bilobata   ACGTAATTTCCATTACAGATGGACAGATCTTCTTATCCGCCGATCTATTC
Lagerstroemia           ATGTAATTTCCATTACAGATGGACAAATATTCTTATCAGCCGATCTATTC
Monsonia_speciosa       ACGTGATTTCCATTACAGATGGGCAGATATTCTTATCCGCTGATCTATTC
Oenothera_biennis       ATGTAATTTCCATTACAGACGGACAAATCTTCTTATCGGCCGATCTATTC
Stockwellia_quadrifida  ATGTAATTTCCATTACAGATGGACAAATATTCTTATCAGCCGATCTATTC
Syzygium_cumini         ATGTAATTTCCATTACAGATGGACAAATATTCTTATCAGCCGATCTATTC

Angophora_costata       AATGCTGGAATCAGACCTGCTATTAATGTGGGTATTTCTGTTTCCAGAGT
Corymbia_gummifera      AATGCTGGAATCAGACCTGCTATTAATGTGGGTATTTCTGTTTCCAGAGT
Eucalyptus_baxteri      AATGCTGGAATCAGACCTGCTATTAATGTGGGTATTTCTGTTTCCAGAGT
Geranium_palmatum       AACTCTGGAATCAGGCCTGCTATTAATGTGGGTATTTCTGTTTCCAGGGT
Hypseocharis_bilobata   AACGCTGGAATCAGGCCTGCTATTAATGTGGGACTTTCCGTATCCAGGGT
Lagerstroemia           AATGCTGGGATCAGACCTGCTATTAATGTGGGTATTTCTGTCTCTAGAGT
Monsonia_speciosa       AACTCTGGAATCAGGCCTGCTATTAATGTGGGTATTTCCGTCTCCAGGGT
Oenothera_biennis       AATGCTGGAATCAGACCCGCGATTAATGTGGGCATTTCTGTCTCCAGAGT
Stockwellia_quadrifida  AATGCTGGAATCAGACCTGCTATAAATGTGGGTATTTCTGTTTCCAGAGT
Syzygium_cumini         AATGCTGGAATCAGACCTGCTATTAATGTGGGTATTTCTGTTTCCAGAGT

Angophora_costata       AGGATCTGCAGCTCAAATTAAAGCCATGAAACAAGTAGCTGGAAAATTAA
Corymbia_gummifera      AGGATCTGCAGCTCAAATTAAAGCCATGAAACAAGTAGCTGGAAAATTAA
Eucalyptus_baxteri      AGGATCTGCAGCTCAAATTAAAGCCATGAAACAAGTAGCTGGAAAATTAA
Geranium_palmatum       AGGATCCGCAGCTCAAATTAAAGCCATGAAACAAGTCGCCGGCAAATCAA
Hypseocharis_bilobata   AGGATCCGCAGCTCAAATTAAAGCCATGAAACAAGTAGCCGGCAAATCAA
Lagerstroemia           AGGATCCGCAGCTCAAATTAAAGCCATGAAACAAGTAGCTGGAAAATTAA
Monsonia_speciosa       AGGATCCGCAGCTCAAATTAAAGCCATGAAACAAGTAGCTGGCAAATTAA
Oenothera_biennis       AGGATCCGCAGCTCAAATTAAAGCCATGAAACAAGTAGCTGGAAAATTAA
Stockwellia_quadrifida  AGGATCTGCAGCTCAAATTAAAGCCATGAAACAAGTAGCTGGAAAATTAA
Syzygium_cumini         AGGATCTGCAGCTCAAATTAAAGCCATGAAACAAGTAGCTGGAAAATTAA

Angophora_costata       AATTGGAATTAGCGCAATTCGCAGAATTAGAAGCCTTTGCACAATTCGCT
Corymbia_gummifera      AATTGGAATTAGCGCAATTCGCAGAATTAGAAGCCTTTGCACAATTCGCT
Eucalyptus_baxteri      AATTGGAATTAGCGCAATTCGCAGAATTAGAAGCCTTTGCACAATTCGCT
Geranium_palmatum       AATTGGATTTGGCGCAATTCACAGAATTAGAAGCCTTTGCACAATTCGCC
Hypseocharis_bilobata   AATTGGACTTGGCACAATTCACAGAATTACAAGCCTTTGCACAATTCGCT
Lagerstroemia           AATTGGAATTGGCGCAATTCGCAGAATTAGAAGCCTTTGCGCAATTCGCT
Monsonia_speciosa       AATTGGACTTGGCGCAATTCACAGAATTAGAGGCCTTCGCCCAATTCGCC
Oenothera_biennis       AATTGGAATTGGCGCAATTCGCAGAATTAGAAGCCTTTGCACAATTCTCT
Stockwellia_quadrifida  AATTGGAATTAGCGCAATTCGCAGAATTAGAAGCCTTTGCACAATTCGCT
Syzygium_cumini         AATTGGAATTAGCGCAATTCGCAGAATTAGAAGCCTTTGCACAATTCGCT

Angophora_costata       TCTGATCTCGATAAAGCTACCCAGAATCAATTGGCAAGAGGTCAACGATT
Corymbia_gummifera      TCTGATCTCGATAAAGCTACCCAGAATCAATTGGCAAGAGGTCAACGATT
Eucalyptus_baxteri      TCTGATCTCGATAAAGCTACCCAGAATCAATTGGCAAGAGGTCAACGATT
Geranium_palmatum       TCTGATCTCGATCAAAATACTCAGAATCAATTAGAAAGAGGTCGACGATT
Hypseocharis_bilobata   TCTGATCTCGATAAAACTACTCAGAATCAATTAGCAAGAGGTCGAAGATT
Lagerstroemia           TCGGATCTCGATAAAGCTACCCAGAATCAATTGGCAAGAGGTCAACGATT
Monsonia_speciosa       ACAGATCTCGATAAAACGACTCAGAATCAATTAGCAAGAGGTCGACGATT
Oenothera_biennis       TCTGATCTCGATAAAGCTACCCAGAATCAATTGGCAAGAGGTCAACGATT
Stockwellia_quadrifida  TCTGATCTCGATAAAGCTACCCAGAATCAATTGGCAAGAGGTCAACGATT
Syzygium_cumini         TCTGATCTCGATAAAGCTACCCAGAATCAATTGGCAAGAGGTCAACGATT

Angophora_costata       ACGTGAATTGCTTAAACAATCCCAATCAGCCCCTCTCACGGTGGAAGAAC
Corymbia_gummifera      ACGTGAATTGCTTAAACAATCCCAATCAGCCCCTCTCACGGTGGAAGAAC
Eucalyptus_baxteri      ACGTGAATTGCTTAAACAATCCCAAGCAGCCCCTCTCACGGTGGAAGAAC
Geranium_palmatum       ACGTGAGTTGCTCAAACAATCCCAATCGGAACCTCTCGCGGTCGAAGAGC
Hypseocharis_bilobata   ACGTGAGTTGCTCAAACAATCCCAATCGGAACCTCTCGCGGTCGAAGAGC
Lagerstroemia           ACGTGAGTTGCTTAAACAATCCCAATCAGCCCCTCTCACGGTGGAAGAAC
Monsonia_speciosa       ACGTGAGGTACTTAAACAATCCCAATCGGAACCTCTCGAAGTCGAAGAGC
Oenothera_biennis       ACGTGAGTTGCTTAAACAATCTCAAGCAAAACCTCTCACCGTGGCAGAAC
Stockwellia_quadrifida  ACGTGAATTGCTTAAACAATCCCAATCAGCCCCTCTCACGGTGGAAGAAC
Syzygium_cumini         ACGTGAATTGCTTAAACAATCCCAAGCAGCCCCTCTCACGGTGGAAGAAC

Angophora_costata       AGATAATGACTATTTATACGGGAACGAATGGTTATCTTGATTCATTAGAA
Corymbia_gummifera      AGATAATGACTATTTATACGGGAACGAATGGTTATCTTGATTCATTAGAA
Eucalyptus_baxteri      AGATAATGACTATTTATACAGGAACGAATGGTTATCTTGATTCATTAGAA
Geranium_palmatum       AGATAATGACTGTTTATACTGGAACAAATGGTTATCTTGATTCATTAGAA
Hypseocharis_bilobata   AGATAATGGCTGTTTATACTGGAACAAATGGTTATCTTGATTCATTAGAA
Lagerstroemia           AGATAATGACTATTTATACCGGAACGAATGGTTATCTTGATTCATTAGAA
Monsonia_speciosa       AGATTATGGCCGTTTACACCGGGATAAACGGTTATCTTGATTCATTAGAA
Oenothera_biennis       AGATACTGACTATTTATACTGGGACGAATGGTTATCTTGATTCATTCGAA
Stockwellia_quadrifida  AGATAATGACTATTTATACGGGAACGAATGGTTATCTTGATTCATTAGAA
Syzygium_cumini         AGATAATGACTATTTATACGGGAACGAATGGTTATCTTGATTCATTAGAA

Angophora_costata       ATTGGACAGGTAAGGAAATTTCTCGTTGAGTTACGTACTTACGTAAAAAC
Corymbia_gummifera      ATTGGACAGGTAAGGAAATTTCTCGTTGAGTTACGTACTTACGTAAAAAC
Eucalyptus_baxteri      ATTGGACAGGTAAGGAAATTTCTCGTTGAGTTACGTACTTACGTAAAAAC
Geranium_palmatum       ATTGGACAGGTAAGGAAATTTCTCGGTAATTTACGCGATTACTTAAAAAG
Hypseocharis_bilobata   ATTGGACAGGTAAGGGAATTCCTAGAAAAATTACGTAATTACTTAAAAAG
Lagerstroemia           ATTCCACAGGTAAGGAAATTTCTCGTTGAGTTACGTACTTACGTAAAAAC
Monsonia_speciosa       ATCGGACAGGTAAGGAAATTTCTCGAGAATTTACGTAAGTATTTAAAACG
Oenothera_biennis       ATTGCACAGGTAAGGAAATTTCTTGATGAGCTACGTGATTACGTAAAAAC
Stockwellia_quadrifida  ATTGGACAGGTAAGGAAATTTCTCGTTGAGTTACGTACTTACGTAAAAAC
Syzygium_cumini         ATTGGACAGGTAAGGAAATTTCTCGTTGAGTTACGTACTTACGTAAAAAC

Angophora_costata       GAATAAACCTCAATTCCAAGAAATTATATCTTCTACTAAAACATTTACTG
Corymbia_gummifera      GAATAAACCTCAATTCCAAGAAATTATATCTTCTAATAAAACATTTACTG
Eucalyptus_baxteri      GAATAAACCTCAATTCCAAGAAATTATATCTTCTACTAAAACATTTACTG
Geranium_palmatum       TAACAAACCGCAGTTCCAAGAAATCATCTCGTCTACCAAGACATTCAGCG
Hypseocharis_bilobata   TAAGAAACCTCAGTTCCAAGAAATCATATCGTCTACCAAGACATTCACCG
Lagerstroemia           GAATAAACCTCGGTTTCAAGAAATCATATCTTCTACTAAAACATTTACCG
Monsonia_speciosa       TAATAAACCCCGATTCCGAGAAATCATATTGTCTACCAAGGAATTCACCG
Oenothera_biennis       GAGGAAACCGCAGTTCGAAGAAATCATATCTTCTACTAAGATATTCACCG
Stockwellia_quadrifida  GAATAAACCTCAATTCCAAGAAATTATATCTTCTACTAAAACATTTACTG
Syzygium_cumini         GAATAAACCTCAATTCCAAGAAATTATATCTTCTACTAAAACATTTACTG

Angophora_costata       AGGAAGCAGAAGCCCTTTTGAAAGAAGCTATCCAGGAACAGAAGGAACGC
Corymbia_gummifera      AGGAAGCAGAAGCCCTTTTGAAAGAAGCTATCCAGGAACAGAAGGAACGC
Eucalyptus_baxteri      AGGAAGCAGAAGCCCTTTTAAAAGAAGCTATCCAGGAACAGAAGGAACGC
Geranium_palmatum       AGGAAGCAGAGACCCTTTTGAAAGAGGCAATTCAGGAACAGATGGAACGC
Hypseocharis_bilobata   AGGAAGCAGAAGCCCTTTTAAAAGAGGCTATTCAGGAACAGTTGGAACGC
Lagerstroemia           AGGAAGCAGAAGAACTATTGAAAGAAGCTATTCAGGAACAGAAGGAGCGC
Monsonia_speciosa       AGGAAGCAGAAGCCCTTTTGAAAGAGGCGATTCAGGAACAGTCTGTCTTA
Oenothera_biennis       AGGAAGCACAAGCCCTTTTGAAAGACGCTATTCAGGAACAGAAGGAACTC
Stockwellia_quadrifida  AGGAAGCAGAAGCCCTTTTGAAAGAAGCTATCCAGGAGCAGAAGGAACGC
Syzygium_cumini         AGGAAGCAGAAGCCCTTTTAAAAGAAGCTATCCAGGAACAGAAGGAACGC

Angophora_costata       TTTCTACTTCAGGAACAAGGATAGATGAGAATCAATCCTACTACTTCGGG
Corymbia_gummifera      TTTCTACTTCAGGAACAAGGATAGATGAGAATCAATCCTACTACTTCGGG
Eucalyptus_baxteri      TTTCTACTTCAGGAACAAGGATAGATGAGAATCAATCCTACTACTTCGGG
Geranium_palmatum       TTTCGTCTTCAG---------TAAATGAGACTCAATCCTACTGCTTCTAG
Hypseocharis_bilobata   TTTATACCTCAGGAACAAGTCTAAATGAGAATCAATCCTACTGCTTCTAG
Lagerstroemia           TTTCTACTTCAGGAAGAGGTATAGATGAGAATCAATCCTACTACTTCGGG
Monsonia_speciosa       TATTAC---------------TAAATGAGACTCAATCCTACGACTTCTAG
Oenothera_biennis       TTTCTAGTTCAGGAA------TAAATGAGAATCAATCCTACTACTTCAGG
Stockwellia_quadrifida  TTTCTACTTCAGGAACAAGGATAGATGAGAATCAATCCTACTACTTCGGG
Syzygium_cumini         TTTCTACTTCAGGAACAAGGATAGATGAGAATCAATCCTACTACTTCGGG

Angophora_costata       TCCTGGAGTTTCCACACTTGAAAAAAAAAACCTGGGACGTATCGCTCAAA
Corymbia_gummifera      TCCTGGAGTTTCCACACTTGAAAAAAAAAACCTGGGACGTATCGCTCAAA
Eucalyptus_baxteri      TCCTGGAGTTTCCACACTTGAAAAAAAAAACCTGGGACGTATCTCTCAAA
Geranium_palmatum       CCTTGGGGATTCCACACTA---AAAAAAAAACGGGGACGTATCGCCCAAA
Hypseocharis_bilobata   TCCTGGGGATTCCACGCTTCAAAAAAAAAATCTGGGGCATATCGCTCAAA
Lagerstroemia           CCCTGGAGTTTCCACACTT---GAAAAAAACTTGGGACGTATCGCTCAAA
Monsonia_speciosa       CCTTGGGGATTCTACGCTTCAAAAAAAAAAAGCGGGGCGTATCGACCAAA
Oenothera_biennis       TCCTGGAGTTTCCACACTTGAAAAAAAAAAATCGGGCCGTATCGCTCAAA
Stockwellia_quadrifida  TCCTGGAGTTTCCACACTTGAAAAAAAAAACCTGGGACATATCGCTCAAA
Syzygium_cumini         TCCTGGAGTTTCCACACTTGAAAAAAAAAACCTGGGACGTATCGCTCAAA

Angophora_costata       TCATTGGTCCGGTACTAGATGTAGCCTTTCCCCCGGGCAAGATGCCTAAT
Corymbia_gummifera      TCATTGGTCCGGTACTAGATGTAGCCTTTCCCCCGGGCAAGATGCCTAAT
Eucalyptus_baxteri      TCATTGGTCCGGTACTAGATGTAGCCTTTCCCCCGGGCAAGATGCCTAAT
Geranium_palmatum       TAATTGGTCCGGTATTGGATATAGTCTTTCCCAAGGGTAAGATGCCTTAT
Hypseocharis_bilobata   TCATTGGTCCGGTATTGGATGTAGTCTTTCCCCCGTGCAAGATGCCCTAT
Lagerstroemia           TCATTGGTCCGGTACTGGATGTAGCTTTTCCCCCGGGCAAGATGCCTAAT
Monsonia_speciosa       TCATTGGTCCGGTATTGGATGTAGTCTTTCCCCCGGGAAAGCTCCCCTAT
Oenothera_biennis       TCATTGGTCCAGTACTGGATGTAACCTTTCCCCCGGGGAAGATGCCTAAT
Stockwellia_quadrifida  TCATTGGTCCGGTACTAGATGTAGCCTTTCCCCCCGGCAAGATGCCTAAT
Syzygium_cumini         TCATTGGTCCGGTACTAGATCTAGCCTTTCCCCCGGGAAAGATGCCTAAT

Angophora_costata       ATTTATAACGCTCTGGTAGTTAAAGGTCGAGATACTATCGGTCAAGAAAT
Corymbia_gummifera      ATTTATAACGCTCTGGTAGTTAAAGGTCGAGATACTATCGGTCAAGAAAT
Eucalyptus_baxteri      ATTTATAACGCTCTGGTAGTTAAAGGTCGAGATACTATCGGTCAAGAGAT
Geranium_palmatum       ATTTATAACGCCCTAGTAGTCCAGGGTCGAGATACTGTTGGTCAACAAAT
Hypseocharis_bilobata   ATTTATAACGCTCTAGTAGTTCAGGGTCGAGATCCTGTCGGTCAACAAAT
Lagerstroemia           ATTTATAACGCTCTGGTAGTTAAAGGTCGAGATACTGTCGGTCAAGAAAT
Monsonia_speciosa       ATTTATAACGCTCTAGTAGTTCAGGGTCGAGATACTGTCGGTCAACAAAT
Oenothera_biennis       ATTTATAACGCTCTGGTCGTTAAAGGTCGAGATACTGGCGGCCAAGAAAT
Stockwellia_quadrifida  ATTTATAACGCTCTGGTAGTTAAAGGTCGAGATACTATCGGTCAAGAAAT
Syzygium_cumini         ATTTATAACGCTCTGGTAGTTAAAGGTCGAGATACTATCGGTCAAGAAAT

Angophora_costata       TAATGTGACTTGTGAGGTACAGCAATTATTAGGAAATAATCGAGTTAGAG
Corymbia_gummifera      TAATGTGACTTGTGAGGTACAGCAATTATTAGGAAATAATCGAGTTCGAG
Eucalyptus_baxteri      TAATGTGACTTGTGAGGTACAGCAATTATTAGGAAATAATCGAGTTAGAG
Geranium_palmatum       TTATGTGACCTGTGAGGTACAACAATTATTAGGAAATAATCGAGTTAGAG
Hypseocharis_bilobata   TCATGTGACCTGTGAGGTACAACAACTTTTAGGAAATAATCGAGTTAGAG
Lagerstroemia           TAATGTCACTTGTGAGGTACAGCAATTATTAGGAAATAATCGCGTTAGGG
Monsonia_speciosa       TCATGTGACCTGTGAGGTACAACAATTATTAGGAAATAATCGAGTTAGAG
Oenothera_biennis       TAATGTCACTTGTGAAGTACAGCAATTATTAGGAAATAATCGTGTTAGAG
Stockwellia_quadrifida  TAATGTGACTTGTGAGGTACAGCAATTATTAGGAAATAATCGAGTTAGAG
Syzygium_cumini         TAATGTGACTTGTGAGGTACAGCAATTATTAGGAAATAATCGAGTTAGAG

Angophora_costata       CTGTAGCTATGAGTGCTACAGATGGTCTAATGAGAGGAATGGAAGTGATT
Corymbia_gummifera      CTGTAGCTATGAGTGCTACAGATGGTCTAATGAGAGGAATGGAAGTGATT
Eucalyptus_baxteri      CTGTAGCTATGAGTGCTACAGATGGTCTAATGAGAGGAATGGAAGTGATT
Geranium_palmatum       CTGTAGCTATGAGTGCTACAGATGGTCTAATGAGAGGGATGGAAGTGATT
Hypseocharis_bilobata   CTGTAGCTATGAGTGCTACTGATGGTCTAATGAGAGGAATGGAAGTGATT
Lagerstroemia           CTGTAGCTATGAGTGCTACAGATGGTCTAACGAGAGGAATGGAAGTGATT
Monsonia_speciosa       CTGTAGCTATGAGTGCGACAGATGGTCTAATGAGAGGGATGGAAGTGATT
Oenothera_biennis       CTGTCGCCATGAGTGCTACAGATGGTCTAACGAGAGGAATGGAAGTGATT
Stockwellia_quadrifida  CTGTAGCTATGAGTGCTACAGATGGTCTAATGAGAGGAATGGAAGTGATT
Syzygium_cumini         CTGTAGCTATGAGTGCTACAGATGGTCTAATGAGAGGAATGGAAGTGATT

Angophora_costata       GACACAGGAGCTCCTCTAAGTGTTCCAGTCGGCGGAGCGACTCTCGGCCG
Corymbia_gummifera      GACACAGGAGCTCCTCTAAGTGTTCCAGTCGGCGGAGCGACTCTCGGCCG
Eucalyptus_baxteri      GACACAGGAGCTCCTCTAAGTGTTCCAGTCGGCGGAGCGACTCTCGGCCG
Geranium_palmatum       GACACGGGGGCTCCTTTGAGTGTTCCAGTCGGCGGAGCGACTCTAGGACG
Hypseocharis_bilobata   GACACGGGAGCTCCTCTAAGTGTTCCAGTCGGCGGAGCGACTCTAGGACG
Lagerstroemia           GACACGGGAGCTCCTCTAAGTGTTCCAGTCGGCGGAGCAACTCTAGGACG
Monsonia_speciosa       GACACGGGAGCTCCTTTGAGTGTTCCAGTCGGCGGAGCGACTCTAGGACG
Oenothera_biennis       GACACGGGAGCTCCTCTAAGTGTTCCAGTCGGCGGAGCGACTCTAGGACG
Stockwellia_quadrifida  GACACAGGAGCTCCTCTAAGTGTTCCAGTCGGCGGAGCGACTCTCGGCCG
Syzygium_cumini         GACACAGGAGCTCCTCTAAGTGTTCCAGTCGGCGGAGCGACTCTCGGCCG

Angophora_costata       AATTTTCAACGTGCTTGGAGAACCTGTTGATGATTTAGGACCTGTAGATA
Corymbia_gummifera      AATTTTCAACGTGCTTGGAGAACCTGTTGATGATTTAGGACCTGTAGATA
Eucalyptus_baxteri      AATTTTCAACGTGCTTGGAGAACCTGTTGATGATTTAGGACCTGTAGATA
Geranium_palmatum       AATTTTCAACGTACTGGGGGAACCTATTGACAATTTAGGCCCTGTAGATA
Hypseocharis_bilobata   AATTTTCAACGTACTTGGAGAGCCTATTGATAATTTAGGCCCTATAGATA
Lagerstroemia           AATTTTCAACGTGCTTGGAGAGCCTGTTGATGATTTAGGACCTGTAGATA
Monsonia_speciosa       AATTTTCAACGTACTCGGAGAGCCCGTTGATAATTTAGGCCCTGTAGATA
Oenothera_biennis       AATTTTCAACGTGCTCGGAGAGCCTGTTGATGAATTAGGACCCGTAGATA
Stockwellia_quadrifida  AATTTTCAACGTGCTTGGAGAGCCTGTTGATGATTTAGGACCTGTAGATA
Syzygium_cumini         AATTTTCAACGTGCTTGGAGAACCTGTTGATGATTTAGGACCTGTAGATA

Angophora_costata       CTCGTACAACATCTCCTATTCATAGATCTGCGCCCGCCTTTATACAGTTA
Corymbia_gummifera      CTCGTACAACATCTCCTATTCATAGATCTGCGCCCGCCTTTATACAGTTA
Eucalyptus_baxteri      CTCGTACAACATCTCCTATTCATAGATCTGCGCCCGCCTTTATACAGTTA
Geranium_palmatum       CTCTGACAACATCCCCTATTCATAGATCTGCACCGGATTTTATTCAGTTA
Hypseocharis_bilobata   CTCGAACAACATCCCCTATTCATAAATCTGCGCCTGCTTTTATCGAGTTA
Lagerstroemia           CTCGTACAACATCTCCTATTCATAGATCTGCGCCTGCCTTTATACAGTTA
Monsonia_speciosa       CTCGGACAACATCCCCTATTCACAGATCTGCGCCTGCTTTTATTGAGTTA
Oenothera_biennis       CTCGTACAACATCTCCTATTCATAGATCCGCGCCCGCCTTTATACAGTTA
Stockwellia_quadrifida  CTCGTACAACATCTCCTATTCATAGATCTGCGCCCGCCTTTATACAGTTA
Syzygium_cumini         CTCGTACAACATCTCCTATTCATAGATCTGCGCCCGCCTTTATACAGTTA

Angophora_costata       GATACAAAATTATCTATTTTTGAAACAGGAATTAAAGTAGTAGATCTTTT
Corymbia_gummifera      GATACAAAATTATCTATTTTTGAAACAGGAATTAAAGTAGTAGATCTTTT
Eucalyptus_baxteri      GATACAAAATTATCTATTTTTGAAACAGGAATTAAAGTAGTAGATCTTTT
Geranium_palmatum       GATACAAAATTATCCATTTTTGAAACAGGAATTAAAGTAGTGGATCTTTT
Hypseocharis_bilobata   GATACAAAATTATCTATTTTTGAAACAGGAATTAAAGTAGTCGATCTTTT
Lagerstroemia           GATACAAAATTATCCATTTTTGAAACAGGAATTAAAGTAGTAGATCTTTT
Monsonia_speciosa       GATACCAAATTGTCTATTTTTGAAACAGGAATTAAAGTGGTGGATCTTTT
Oenothera_biennis       GATACAAAATTATCTATTTTTGAAACAGGAATTAAAGTAGTCGATCTTTT
Stockwellia_quadrifida  GATACAAAATTATCTATTTTTGAAACAGGAATTAAAGTAGTAGATCTTTT
Syzygium_cumini         GATACAAAATTATCTATTTTTGAAACAGGAATTAAAGTAGTAGATCTTTT

Angophora_costata       AGCCCCTTATCGGCGTGGAGGAAAAATAGGACTATTCGGGGGGGCTGGAG
Corymbia_gummifera      AGCCCCTTATCGGCGTGGAGGAAAAATAGGACTATTCGGGGGGGCTGGAG
Eucalyptus_baxteri      AGCCCCTTATCGGCGTGGAGGAAAAATAGGACTATTCGGGGGGGCTGGAG
Geranium_palmatum       AGCCCCTTATCGCCGTGGAGGAAAAATCGGACTATTCGGGGGGGCTGGAG
Hypseocharis_bilobata   AGCCCCCTATCGCAGGGGAGGAAAAATAGGATTATTCGGGGGGGCTGGAG
Lagerstroemia           AGCTCCTTATCGCCGTGGGGGAAAAATAGGACTATTTGGGGGGGCTGGAG
Monsonia_speciosa       AGCCCCTTATCGCCGTGGAGGAAAAATCGGATTATTCGGGGGGGCTGGAG
Oenothera_biennis       AGCCCCTTATCGCCGTGGAGGAAAAATAGGCCTATTCGGGGGGGCTGGGG
Stockwellia_quadrifida  AGCCCCTTATCGGCGTGGAGGAAAAATAGGACTATTCGGGGGGGCTGGAG
Syzygium_cumini         AGCCCCTTATCGGCGTGGAGGAAAAATAGGACTATTCGGGGGGGCTGGAG

Angophora_costata       TGGGTAAAACAGTACTCATTATGGAATTGATCAACAACATTGCTAAAGCT
Corymbia_gummifera      TGGGTAAAACAGTACTCATTATGGAATTGATCAACAACATTGCTAAAGCT
Eucalyptus_baxteri      TGGGTAAAACAGTACTCATTATGGAATTGATCAACAACATTGCTAAAGCT
Geranium_palmatum       TGGGTAAAACAGTACTAATTATGGAATTGATCAACAACATTGCCAAAGCT
Hypseocharis_bilobata   TGGGGAAAACAGTACTCATTATGGAATTGATCAACAACATTGCCAAAGCT
Lagerstroemia           TAGGTAAAACCGTACTCATTATGGAATTGATCAACAACATTGCTAAAGCT
Monsonia_speciosa       TGGGTAAAACAGTACTCATTATGGAATTGATCAACAACATTGCCAAAGCT
Oenothera_biennis       TAGGTAAAACAGTCCTCATTATGGAATTGATCAACAACATTGCTAAAGCT
Stockwellia_quadrifida  TGGGTAAAACAGTACTCATTATGGAATTGATCAACAACATTGCTAAAGCT
Syzygium_cumini         TGGGTAAAACAGTACTCATTATGGAATTGATCAACAACATTGCTAAAGCT

Angophora_costata       CATGGGGGGGTATCCGTATTTGGAGGAGTAGGTGAACGTACTCGTGAAGG
Corymbia_gummifera      CATGGGGGGGTATCCGTATTTGGAGGAGTAGGTGAACGTACTCGTGAAGG
Eucalyptus_baxteri      CATGGGGGGGTATCCGTATTTGGAGGAGTAGGTGAACGTACTCGTGAAGG
Geranium_palmatum       CACGGAGGTGTATCTGTATTTGGCGGAGTAGGCGAGCGTACTCGTGAAGG
Hypseocharis_bilobata   CACGGAGGTGTATCTGTATTTGGCGGAGTAGGTGAACGTACTCGTGAAGG
Lagerstroemia           CATGGGGGTGTATCCGTATTTGGCGGAGTAGGTGAACGTACTCGTGAAGG
Monsonia_speciosa       CACGGGGGTGTATCCGTATTTGGCGGAGTAGGCGAGCGTACTCGTGAAGG
Oenothera_biennis       CACGGGGGTGTATCCGTATTTGGCGGAGTAGGTGAACGTACTCGTGAAGG
Stockwellia_quadrifida  CATGGGGGGGTATCCGTATTTGGAGGAGTAGGTGAACGTACTCGTGAAGG
Syzygium_cumini         CATGGGGGGGTATCCGTATTTGGAGGAGTAGGTGAACGTACTCGTGAAGG

Angophora_costata       AAATGATCTTTACATGGAAATGAAAGAATCGGGAGTAATTAATGAACAAA
Corymbia_gummifera      AAATGATCTTTACATGGAAATGAAAGAATCGGGAGTAATTAATGAACAAA
Eucalyptus_baxteri      AAATGATCTTTACATGGAAATGAAAGAATCGGGAGTAATTAATGAACAAA
Geranium_palmatum       AAATGATCTTTACAAGGAAATGAAAGAATCCGGAGTAATTAATGACCAAA
Hypseocharis_bilobata   AAATGATCTTTACAAGGAAATGAAAGAATCTGGAGTAATTAATGAACAAA
Lagerstroemia           CAATGATCTTTATATGGAAATGAAGGAATCTGGAGTAATTAATGAACAAA
Monsonia_speciosa       AAATGATCTTTACAAGGAAATGAAAGAATCTGGGGTAATTAATGACCAAA
Oenothera_biennis       AAATGATCTTTACATGGAAATGAAGGAATCCGGCGTCATTAACGAACAAA
Stockwellia_quadrifida  AAATGATCTTTACATGGAAATGAAAGAATCTGGAGTAATTAATGAACAAA
Syzygium_cumini         AAATGATCTTTACATGGAAATGAAAGAATCTGGAGTAATTAATGAACAAA

Angophora_costata       ATATTGCAGAATCTAAGGTGGCTCTAGTCTACGGTCAGATGAATGAACCC
Corymbia_gummifera      ATATTGCAGAATCTAAGGTGGCTCTAGTCTACGGTCAGATGAATGAACCC
Eucalyptus_baxteri      ATATTGCAGAATCTAAGGTGGCTCTAGTCTACGGTCAGATGAATGAACCC
Geranium_palmatum       AGATTGCGGAATCAAAAGTAGCTCTAGTCTACGGTCAGATGAATGAACCG
Hypseocharis_bilobata   AGATTGCGGAATCAAAAGTAGCTCTAGTCTACGGTCAGATGAATGAACCG
Lagerstroemia           ATATTGCAGAATCAAAAGTGGCTCTAGTCTACGGTCAGATGAATGAGCCC
Monsonia_speciosa       AGCTTGCGGAATCAAAAGTAGCTCTAGTCTACGGTCAGATGAATGAACCG
Oenothera_biennis       ATATTGCAGAATCGAAGGTGGCTCTAGTCTATGGTCAGATGAATGAACCC
Stockwellia_quadrifida  ATATTGCAGAATCTAAGGTGGCTCTAGTCTACGGTCAGATGAATGAACCC
Syzygium_cumini         ATATTGCAGAATCTAAAGTGGCTCTAGTCTACGGTCAGATGAATGAACCC

Angophora_costata       CCTGGAGCTCGTATGAGAGTTGGTTTGACTGCCCTAACTATGGCGGAATA
Corymbia_gummifera      CCCGGAGCTCGTATGAGAGTTGGTTTGACTGCCCTAACTATGGCGGAATA
Eucalyptus_baxteri      CCCGGAGCTCGTATGAGAGTTGGTTTGACTGCCCTAACTATGGCGGAATA
Geranium_palmatum       CCGGGAGCTCGTATGAGGGTTGGTTTGACTGCCCTAACTATGGCAGAATA
Hypseocharis_bilobata   CCGGGAGCTCGTATGAGGGTTGGTTTGACTGCCCTAACTATGGCGGAATA
Lagerstroemia           CCCGGAGCTCGTATGAGAGTTGGTTTGACTGCCCTAACTATGGCGGAATA
Monsonia_speciosa       CCGGGAGCTCGTATGAGGGTTGGGTTGACTGCCCTAACTATGGCGGAGTA
Oenothera_biennis       CCAGGAGCTCGTATGAGAGTTGGTTTGACTGCCCTAACGATGGCGGAATA
Stockwellia_quadrifida  CCCGGAGCTCGTATGAGAGTTGGTTTGACTGCCCTAACTATGGCGGAATA
Syzygium_cumini         CCCGGAGCTCGTATGAGAGTTGGTTTGACTGCCCTAACTATGGCGGAATA

Angophora_costata       TTTCCGAGATGTTAATGAACAAGACGTACTTCTATTTATCGACAATATAT
Corymbia_gummifera      TTTCCGAGATGTTAATGAACAAGACGTACTTCTATTTATCGACAATATAT
Eucalyptus_baxteri      TTTCCGAGATGTTAATGAACAAGACGTACTTCTATTTATCGACAATATCT
Geranium_palmatum       TTTCCGCGATATTAATAAACAAGACGTACTCTTATTTATTGATAATATCT
Hypseocharis_bilobata   TTTCCGCGATGTTAATAAACAAGATGTACTTCTATTTATCGACAATATCT
Lagerstroemia           TTTCCGAGATGTTAATGAACAAGACGTACTTCTATTTATCGACAATATCT
Monsonia_speciosa       TTTTCGCGATGTTAATAAACAGGACGTACTTCTATTTATCGACAATATCT
Oenothera_biennis       TTTCCGAGATGTTAATAAACAAAATGTACTTCTATTTATCGACAACATCT
Stockwellia_quadrifida  TTTCCGAGATGTTAATGAACAAGACGTACTTTTATTTATCGACAATATCT
Syzygium_cumini         TTTCCGAGATGTTAATGAACAAGACGTACTTCTATTTATCGACAATATCT

Angophora_costata       TCCGTTTCGTCCAAGCAGGATCTGAGGTATCCGCCTTATTGGGTAGAATG
Corymbia_gummifera      TCCGTTTCGTCCAAGCAGGATCTGAGGTATCCGCCTTATTGGGTAGAATG
Eucalyptus_baxteri      TCCGTTTCGTCCAAGCAGGATCTGAGGTATCCGCCTTATTGGGTAGAATG
Geranium_palmatum       TCCGTTTCGTCCAAGCAGGATCCGAAGTATCCGCCCTATTGGGTAGAATG
Hypseocharis_bilobata   TCCGTTTCGTCCAAGCAGGATCCGAGGTATCCGCCTTATTGGGTAGAATG
Lagerstroemia           TCCGTTTCGTCCAGGCAGGATCCGAAGTATCCGCCTTATTGGGTAGAATG
Monsonia_speciosa       TCCGTTTCGTCCAAGCAGGATCCGAAGTATCCGCCCTATTGGGTAGAATG
Oenothera_biennis       TCCGTTTCGTCCAAGCAGGATCCGAAGTATCCGCCTTATTGGGCCGAATG
Stockwellia_quadrifida  TCCGTTTCGTCCAAGCAGGATCTGAGGTATCCGCCTTATTGGGTAGAATG
Syzygium_cumini         TCCGTTTCGTCCAAGCAGGATCTGAAGTATCCGCCTTATTGGGTAGAATG

Angophora_costata       CCTTCTGCTGTGGGTTATCAACCCACCCTTAGTACCGAAATGGGTACTTT
Corymbia_gummifera      CCTTCTGCTGTGGGTTATCAACCCACCCTTAGTACCGAAATGGGTACTTT
Eucalyptus_baxteri      CCTTCTGCTGTGGGTTATCAACCTACCCTTAGTACCGAAATGGGTACTTT
Geranium_palmatum       CCTTCCGCTGTGGGTTATCAACCCACCCTTGGTACGGAAATGGGTTCTTT
Hypseocharis_bilobata   CCTTCCGCTGTAGGTTATCAACCCACCCTTGGTACCGAAATGGGTTCTTT
Lagerstroemia           CCTTCCGCTGTGGGTTATCAACCCACCCTTAGTACCGAAATGGGTTCTTT
Monsonia_speciosa       CCTTCCGCTGTGGGTTATCAACCCACCCTTAGTACCGAAATGGGCTCTTT
Oenothera_biennis       CCTTCCGCTGTGGGTTATCAACCCACCCTTAGTACCGAAATGGGTTCTTT
Stockwellia_quadrifida  CCTTCTGCTGTGGGTTATCAACCCACCCTTAGTACCGAAATGGGTACTTT
Syzygium_cumini         CCTTCTGCTGTGGGTTATCAACCCACCCTTAGTACCGAAATGGGTTCTTT

Angophora_costata       ACAAGAAAGAATTACTTCTACCAAAGAGGGATCCATAACTTCTATTCAAG
Corymbia_gummifera      ACAAGAAAGAATTACTTCTACCAAAGAGGGATCCATAACTTCTATTCAAG
Eucalyptus_baxteri      ACAAGAAAGAATTACTTCTACCAAAGAGGGATCCATAACTTCTATTCAAG
Geranium_palmatum       ACAAGAAAGAATTACTTCGACAAAAAAGGGGTCCATAACTTCTATTCAAG
Hypseocharis_bilobata   ACAAGAAAGAATTACTTCTACAAAAAAGGGGTCCATAACTTCTATTCAAG
Lagerstroemia           ACAAGAAAGAATTACTTCTACCAAAGAGGGATCCATAACTTCTATTCAAG
Monsonia_speciosa       ACAAGAAAGAATTACTTCTACCAAAAGGGGGTCCATAACTTCTATTCAAG
Oenothera_biennis       ACAAGAAAGAATTACTTCTACTAAAGCGGGATCCATAACTTCTATTCAAG
Stockwellia_quadrifida  ACAAGAAAGAATTACTTCTACCAAAGAGGGATCCATAACTTCTATTCAAG
Syzygium_cumini         ACAAGAAAGAATTACTTCTACCAAAGAGGGATCCATAACTTCTATTCAAG

Angophora_costata       CAGTTTATGTACCTGCGGACGATTTAACCGACCCTGCTCCTGCCACGACA
Corymbia_gummifera      CAGTTTATGTACCTGCGGACGATTTAACCGACCCTGCTCCTGCCACGACA
Eucalyptus_baxteri      CAGTTTATGTACCTGCGGACGATTTAACCGACCCTGCTCCTGCCACGACA
Geranium_palmatum       CAGTTTATGTACCTGCGGACGATTTGACCGATCCTGCTCCTGCCACGACA
Hypseocharis_bilobata   CAGTTTATGTACCTGCGGACGATTTGACCGATCCTGCTCCTGCCACGACA
Lagerstroemia           CAGTTTATGTACCTGCGGACGATTTGACCGACCCCGCTCCTGCCACAACA
Monsonia_speciosa       CAGTTTATGTACCTGCGGACGATTTGACCGACCCTGCTCCTGCCACGACA
Oenothera_biennis       CAGTTTATGTACCGGCGGACGATTTGACCGACCCTGCTCCTGCCACGACC
Stockwellia_quadrifida  CAGTTTATGTACCTGCGGACGATTTAACCGACCCTGCTCCTGCCACGACA
Syzygium_cumini         CAGTTTATGTACCTGCGGACGATTTAACCGACCCTGCTCCTGCCACGACA

Angophora_costata       TTTGCACATTTAGATGCTACGACCGTACTATCAAGAGGATTAGCTGCTAA
Corymbia_gummifera      TTTGCACATTTAGATGCTACGACCGTACTATCAAGAGGATTAGCTGCTAA
Eucalyptus_baxteri      TTTGCACATTTAGATGCTACGACCGTACTATCAAGAGGATTAGCTGCTAA
Geranium_palmatum       TTTGCACATTTAGATGCTACTACTGTACTATCAAGAGGATTAGCTTCCAA
Hypseocharis_bilobata   TTTGCACATTTAGATGCTACTACCGTACTATCAAGAGTATTAGCTGCCAA
Lagerstroemia           TTTGCACATTTAGATGCTACGACCGTACTATCAAGAGGGTTGGCTGCCAA
Monsonia_speciosa       TTTGCACACTTAGATGCTACTACTGTACTATCAAGAGGTTTAGCTTCCAA
Oenothera_biennis       TTTGCACATTTAGATGCGACGACCGTCCTATCAAGAGGATTGGCTGCCAA
Stockwellia_quadrifida  TTTGCACATTTAGATGCTACGACCGTACTATCAAGAGGATTAGCTGCTAA
Syzygium_cumini         TTTGCACATTTAGATGCTACGACCGTACTATCAAGAGGATTAGCTGCTAA

Angophora_costata       AGGTATCTATCCAGCAGTAGATCCTTTAGATTCAACGTCAACTATGCTCC
Corymbia_gummifera      AGGTATCTATCCAGCAGTAGATCCTTTAGATTCAACGTCAACTATGCTCC
Eucalyptus_baxteri      AGGTATCTATCCAGCAGTAGATCCTTTAGATTCAACGTCAACTATGCTCC
Geranium_palmatum       GGGTATCTATCCAGCAGTAGATCCTTTAGATTCAACGTCAACTATGCTTC
Hypseocharis_bilobata   AGGTATCTATCCAGCGGTAGATCCGTTAGATTCAACGTCAACTATGCTTC
Lagerstroemia           AGGGATCTATCCAGCAGTCGATCCTTTAGATTCAACATCAACTATGCTAC
Monsonia_speciosa       GGGTATCTATCCAGCAGTAGATCCTTTAGATTCAACGTCAACTATGCTTC
Oenothera_biennis       AGGTATCTATCCAGCAGTGGATCCTTTAGATTCAACGTCAACTATGCTCC
Stockwellia_quadrifida  AGGTATCTATCCAGCAGTAGATCCTTTAGATTCAACGTCAACTATGCTCC
Syzygium_cumini         AGGTATCTATCCAGCAGTAGATCCTTTAGATTCAACGTCAACTATGCTCC

Angophora_costata       AACCTCGAATCGTTGGTGAGGAACATTATGAAACTGCGCAAAGAGTTAAG
Corymbia_gummifera      AACCTCGAATCGTTGGTGAGGAACATTATGAAACTGCGCAAAGAGTTAAG
Eucalyptus_baxteri      AACCTCGAATCGTTGGTGAGGAACATTATGAAACTGCACAAAGAGTTAAG
Geranium_palmatum       AACCTCGGATCGTCAGCGCGGAACATTATGAAATTGCGCAAAGAGTTAAG
Hypseocharis_bilobata   AACCTCGAATCGTCGGTAATGAACATTATGAAATTGCGCAAAGAGTTAAG
Lagerstroemia           AACCTCGAATCGTTGGTGAGGAACATTATGAAACTGCACAAAGAGTTAAA
Monsonia_speciosa       AACCTCGGATCGTCGGTGACGAACATTATGAAATTGCGCAAAGAGTTAAG
Oenothera_biennis       AACCTCGAATCGTTGGCGACGAACATTATGAAACTGCACAAAGAGTAAAG
Stockwellia_quadrifida  AACCTCGAATCGTTGGTGAGGAACATTATGAAACTGCGCAAACAGTTAAG
Syzygium_cumini         AACCTCGAATCGTTGGTGAGGAACATTATGAAACTGCGCAAAGAGTTAAG

Angophora_costata       CAAACTTTACAACGTTACAAAGAACTTCAGGACATTATAGCTATCCTTGG
Corymbia_gummifera      CAAACTTTACAACGTTACAAAGAACTTCAGGACATTATAGCTATCCTTGG
Eucalyptus_baxteri      CAAACTTTACAACGTTACAAAGAACTTCAGGACATTATAGCTATCCTTGG
Geranium_palmatum       GAAACCTTACAACGTTATAAAGAACTTCAGGACATTATATCTATCCTCGG
Hypseocharis_bilobata   CAAACCTTACAACGTTCCAAAGAACTTCAGGACATTATAGCTATCCTTGG
Lagerstroemia           CAAACTTTACAACGTTACAAAGAACTTCAGGACATTATAGCTATCCTTGG
Monsonia_speciosa       CAAACTTTACAACGTTATAAAGAACTTCAGGACATTATAGCTATCCTTGG
Oenothera_biennis       GAAACCTTACAACGTTACAAAGAACTTCAGGACATTATATCTATCCTTGG
Stockwellia_quadrifida  CAAACTTTACAACGTTACAAAGAACTTCAGGACATTATAGCTATCCTTGG
Syzygium_cumini         CAAACTTTACAACGTTACAAAGAACTTCAGGACATTATAGCTATCCTTGG

Angophora_costata       GTTGGACGAATTATCCGAAGAGGATCGCTTAACCGTAGCAAGAGCACGAA
Corymbia_gummifera      GTTGGACGAATTATCCGAAGAGGATCGCTTAACCGTAGCAAGAGCACGAA
Eucalyptus_baxteri      GTTGGACGAATTATCTGAAGAGGATCGCTTAACCGTAGCAAGAGCACGAA
Geranium_palmatum       GTTGGACGAATTATCCGAAGACGATCGCTTAACCGTAGCAAGAGCACGAA
Hypseocharis_bilobata   GTTGGACGAATTAACCGAAGAGGATCGCTTAACCGTAGCAAGAGCACGAA
Lagerstroemia           GTTGGACGAATTATCCGAAGAGGATCGCTTAACTGTAGCAAGAGCACGAA
Monsonia_speciosa       GTTGGACGAATTAACCGAAGAGGATCGCTTAACCGTAGCAAGAGCACGAA
Oenothera_biennis       GTTGGATGAATTATCCGAAGAGGATCGCTTAACTGTAGCACGAGCACGAA
Stockwellia_quadrifida  GTTAGACGAATTATCCGAAGAGGATCGCTTAACCGTAGCAAGAGCACGAA
Syzygium_cumini         GTTGGACGAATTATCTGAAGAGGATCGCTTAACCGTAGCAAGAGCACGAA

Angophora_costata       AAATTGAGCGTTTCTTATCCCAACCCTTTTTCGTAGCAGAAGTATTTACC
Corymbia_gummifera      AAATTGAGCGTTTCTTATCCCAACCCTTTTTCGTAGCAGAAGTATTTACC
Eucalyptus_baxteri      AAATTGAGCGTTTCTTATCCCAACCCTTTTTCGTAGCAGAAGTATTTACC
Geranium_palmatum       AAATTGAGCGTTTCTTATCACAACCCTTTTTTGTAGCGGAAGTATTTACA
Hypseocharis_bilobata   AAATTGAGCGTTTCTTATCACAACCCTTTTTTGTCGCGGAAGTATTTACA
Lagerstroemia           AAATTGAGCGTTTCTTATCACAACCCTTTTTCGTAGCCGAAGTATTTACC
Monsonia_speciosa       AAATGGAGCGTTTCTTATCACAACCCTTCTTTGTAGCGGAAGTATTTACG
Oenothera_biennis       AAATTGAGCGTTTCTTATCACAACCCTTTTTCGTAGCAGAAGTATTTACA
Stockwellia_quadrifida  AAATTGAGCGTTTCTTATCCCAACCCTTTTTCGTAGCAGAAGTATTTACC
Syzygium_cumini         AAATTGAGCGTTTCTTATCCCAACCCTTTTTCGTAGCAGAAGTATTTACC

Angophora_costata       GGTTCCCCAGGGAAATATGTTGGTCTAGCAGAAACAATTAGAGGGTTTAA
Corymbia_gummifera      GGTTCCCCGGGGAAATATGTTGGTCTAGCAGAAACAATTAGAGGGTTTAA
Eucalyptus_baxteri      GGTTCCCCGGGGAAATATGTTGGTCTAGCAGAAACAATTAGAGGGTTTAA
Geranium_palmatum       GGTTCTACGGGTAAGTATGTTGGTCTGGCAGAAACACTTAGAGGGTTTAA
Hypseocharis_bilobata   GGTTCTCCCGGGAAATATGTTGGTCTGGCAGAAACAATTAGAGGGTTTAA
Lagerstroemia           GGTTCCCCGGGGAAATACGTCGGTCTAGCAGAAACCATTAGAGGGTTTAA
Monsonia_speciosa       GGTTCTACGGGAAAATATGTTGGTCTAGCAGAAACAATTCGAGGGTTTAA
Oenothera_biennis       GGTTCCCCGGGGAAATACGTTGGTCTAGCAGAAACCATTAGAGGGTTTAA
Stockwellia_quadrifida  GGTTCCCCGGGGAAATATGTTGGTCTAGCAGAAACAATTAGAGGGTTTAA
Syzygium_cumini         GGTTCCCCGGGGAAATATGTTGGTCTAGCAGAAACAATTAGAGGGTTTAA

Angophora_costata       ATTGATCCTTTCCGGAGAATTAGATGGTCTTCCTGAACAAGCCTTTTATT
Corymbia_gummifera      ATTGATCCTTTCCGGAGAATTAGATGGTCTTCCTGAACAAGCCTTTTATT
Eucalyptus_baxteri      ATTGATCCTTTCCGGAGAATTAGATGGTCTTCCTGAACAAGCCTTTTATT
Geranium_palmatum       TTTGATTCTTTCCGGAGAATTTGATGGTCTTCCTGAGCAGGCCTTTTATT
Hypseocharis_bilobata   TTTGATTCTTTCCGGAGAATTTGATGGTCTTCCTGAGCAGGCCTTTTATT
Lagerstroemia           ATTGATCCTTTCCGGAGAATTAGATGGTCTTCCTGAACAAGCCTTTTATT
Monsonia_speciosa       GTTGATTCTTTCCGGAGAATTAGACGGTCTTCCTGAGCAGGCCTTTTATT
Oenothera_biennis       ATTGATCCTTTCCGGAGAATTAGATGGTCTTCCTGAACAAGCCTTTTATT
Stockwellia_quadrifida  ATTGATCCTTTCCGGAGAATTAGATGGTCTTCCTGAACAAGCCTTTTATT
Syzygium_cumini         ATTGATCCTTTCCGGAGAATTAGATGGTCTTCCTGAACAAGCCTTTTATT

Angophora_costata       TGGTAGGTAACATCGATGAAGCTACTGCGAAGGCTACGAACTTAGAAATG
Corymbia_gummifera      TGGTAGGTAACATCGATGAAGCTACTGCGAAGGCTACGAACTTAGAAATG
Eucalyptus_baxteri      TGGTAGGTAACATCGATGAAGCTACTGCGAAGGCTACGAACTTAGAAATG
Geranium_palmatum       TGGTAGGTAATATCGACGAAGCTACTGCGAAGGCTACGAAGTTAGAAACG
Hypseocharis_bilobata   TGGTAGGTAACATCGATGAAGCTACTGCGAAGGCTGCCAAGTTAGAAAGG
Lagerstroemia           TGGTAGGTAACATCGATGAAGCTACTGCAAAGGCTACGAACTTAGAAATG
Monsonia_speciosa       TGGTAGGTAACATCGACGAAGCTACTGCGAAGGCTACGACGTTAGACAAG
Oenothera_biennis       TGGTCGGTACCATCGATGAAGCTACCGCGAAGGCTGCGAACTTAGAAATG
Stockwellia_quadrifida  TGGTAGGTAACATCGATGAAGCTACTGCGAAGGCTACGAACTTAGAAATG
Syzygium_cumini         TGGTAGGTAACATCGATGAAGCTACTGCGAAGGCTACGAACTTAGAAATG

Angophora_costata       GAGAGTAAATTGAAGAAATGAATGACCTTAAATCTTTGTGTACTAACCCC
Corymbia_gummifera      GAGAGTAAATTGAAGAAATGAATGACCTTAAATCTTTGTGTACTAACCCC
Eucalyptus_baxteri      GAGAGTAAATTGAAGAAATGAATGACCTTAAATCTTTGTGTACTAACCCC
Geranium_palmatum       GAGAGTAATTTGAAGAAATGAATGACCTTAAATCTTTGTGTACTGACCCC
Hypseocharis_bilobata   GAGAGTGACTTGAAGAAATGAATGACCTTAAATCTTAAGGTGCTGACCCG
Lagerstroemia           GAGAGTAAATTGAAGAAATGAATGACCTTAAATCTTTGTGTATTAACCCC
Monsonia_speciosa       GAGAGTAATTTGAAGAAATGAATGACCTTAAATCTTTATGTACTGACCCC
Oenothera_biennis       GAGAGTGATTTGAAGAAATGAATGACCTTAAATCTTTGTGTATTAACCCC
Stockwellia_quadrifida  GAGAGTAAATTGAAGAAATGAATGACCTTAAATCTTTGTGTACTAACCCC
Syzygium_cumini         GAGAGTAAATTGAAGAAATGAATGACCTTAAATCTTTGTGTACTAACCCC

Angophora_costata       TAATCGAATTGTTTGGGATTCAGAAGTGAAAGAAATCATTTTATCTACTA
Corymbia_gummifera      TAATCGAATTGTTTGGGATTCAGAAGTGAAAGAAATCATTTTATCTACTA
Eucalyptus_baxteri      TAATCGAATTGTTTGGGATTCAGAAGTGAAAGAAATCATTTTATCTACTA
Geranium_palmatum       TAAACGAATTCTTTGGGATTCAGAAGTGAAAGAAATCATTTTATCCACTG
Hypseocharis_bilobata   TAATCGAACAGTTTGGGATTCAAAAGTGAAAGAAATCGTTTTATCTACTG
Lagerstroemia           TAATCGAATTGTTTGGGATTCAGAAGTAAAAGAAATCATTTTATCTACTA
Monsonia_speciosa       TAAACGAATTCTTTGGGATTCAGAAGTGAAAGAAATCATTTTATCCACTG
Oenothera_biennis       TAATCGAATTGTTTGGGATTCAGAAGTGAAAGAAATCATTTTATCTACTA
Stockwellia_quadrifida  TAATCGAATTGTTTGGGATTCAGAAGTGAAAGAAATCATTTTATCTACTA
Syzygium_cumini         TAATCGAATTGTTTGGGATTCAGAAGTGAAAGAAATCATTTTATCTACTA

Angophora_costata       ATACTGGACAAATTGGCGTATTACCAAATCACGCGCCTATTGCCACAGCT
Corymbia_gummifera      ATACTGGACAAATTGGCGTATTACCAAATCACGCGCCTATTGCCACAGCT
Eucalyptus_baxteri      ATACTGGACAAATTGGCGTATTACCAAATCACGCGCCTATTGCCACAGCT
Geranium_palmatum       ATAGTGGACAAATTGGCGTATTACCAAACCACGTCCCTATTGTAACAGGA
Hypseocharis_bilobata   ATAGTGGACACATTGGCGTATTACCAAACCACGCGCCTATTGTCACAGGT
Lagerstroemia           ATAGTGGACAAATTGGCGTATTACCAAATCACGCGCCTATTGCCACAGCT
Monsonia_speciosa       CTAGTGGACAAATTGGCGTATTACCAAGCCACGCGCCGATTTTCACAGGA
Oenothera_biennis       ATAGTGGACAAATTGGCGTATTACCAAATCACGCACCTATTGCCACAGCT
Stockwellia_quadrifida  ATACTGGACAAATTGGCGTATTACCAAATCACGCGCCTATTGCCACGGCT
Syzygium_cumini         ATACTGGACAAATTGGCGTATTACCAAATCACGCGCCTATTGCCACAGCT

Angophora_costata       GTAGATATAGGTATTTTGAGAATACGCCTTAACGACCAATGGTTAACAAT
Corymbia_gummifera      GTAGATATAGGTATTTTGAGAATACGCCTTAACGACCAATGGTTAACAAT
Eucalyptus_baxteri      GTAGATATAGGTATTTTGAGAATACGCCTTAACGACCAATGGTTAACAAT
Geranium_palmatum       TTAGATACAGGCATTTTGAGAATACGCCTTAACGACCAATGGTTCACCAT
Hypseocharis_bilobata   CTAGATATAGGTATTTTGAGAATACGCCTTAACGACCAATGGTTCGCGGT
Lagerstroemia           GTAGATATAGGTATTTTGCGAATACGCCTTAACGGCCAATGGTTAACGAT
Monsonia_speciosa       TTAGATATAGGTGTTTTGAAAATACGCCTTAACGACCAATGGTTCGCGAT
Oenothera_biennis       GTAGATATAGGTATTTTAAGAATACGCCAAAACGGACAGTGGTTAACGAT
Stockwellia_quadrifida  GTAGATATAGGTATTTTGAGAATACGCCTTAACGACCAATGGTTAACAAT
Syzygium_cumini         GTAGATATAGGTATTTTGAGAATACGCCTTAACGACCAATGGTTAACAAT

Angophora_costata       GGCTCTGATGGGTGGTTTTGCTAGAATAGGCAATAATGAGATCACTATTT
Corymbia_gummifera      GGCTCTGATGGGTGGTTTTGCTAGAATAGGCAATAATGAGATCACTATTT
Eucalyptus_baxteri      GGCTCTGATGGGTGGTTTTGCTAGAATAGGCAATAATGAGATCACTATTT
Geranium_palmatum       GGTTCTGATGGGTGGTTTTGCTAGAATCGCCAATAATGAGATTATTATTT
Hypseocharis_bilobata   GGCTCTGATGGGCGGTTTTGCTACAATCCGCAATAATGAGATCACTATCT
Lagerstroemia           GGCTCTGATGGGTGGTTTTGCTAGAATAGGCAATAATAAGATCACTATTT
Monsonia_speciosa       TAGTCTGATGGGCGGTTTTGCTAGAATCGTCAATAATGAGATTACTGTTT
Oenothera_biennis       GGCTCTGATGGGGGGTTTTGCTAGAATCGGCAATAATGAGATCACTATTT
Stockwellia_quadrifida  GGCTCTGATGGGTGGTTTTGCTAGAATAGGCAATAATGAGATCACTATTT
Syzygium_cumini         GGCTCTGATGGGTGGTTTTGCTAGAATAGGCAATAATGAGATCACTATTT

Angophora_costata       TAGTAAATGACGCGGAAAAGGGTAGTGATATTGATACACAAGAAGCTCAG
Corymbia_gummifera      TAGTAAATGACGCGGAAAAGGGTAGTGATATTGATCCACAAGAAGCTCAG
Eucalyptus_baxteri      TAGTAAATGACGCGGAAAAGGGTAATGATATTGATCCACAAGAAGCTCAG
Geranium_palmatum       TCGCACATGATGCGGAAAAGGGTAGTGACATTGATCCACAGGAAGCGCAG
Hypseocharis_bilobata   TAGCACATGATGCGGAAAAGGGTAGTGACATTGATCCACAAGAAGCTCAG
Lagerstroemia           TAGTAAATGACGCGGAAAAGGGTAGTGACATTGATCCACAAGAAGCTCAG
Monsonia_speciosa       TAGCACATGATGGGGAAAGGAGTAGTGACATTGATCCACAAGAGGCCCAG
Oenothera_biennis       TAGTAAATGACGCGGAAAAGGGTAGTGACATTGATCCACAAGAAGCCCAG
Stockwellia_quadrifida  TAGTAAATGACGCGGAAAAGGGTGGTGATATTGATCCACAAGAAGCTCAG
Syzygium_cumini         TAGTAAATGACGCGGAAAAGGGTAGTGATATTGATCCACAAGAAGCTCAG

Angophora_costata       GAAACTCTTGAACTAGCGGAAGCTAACTTAAGAAAAGCTGAAGGTAAGAG
Corymbia_gummifera      GAAACTCTTGAACTAGCGGAAGCTAACTTAAGAAAAGCTGAAGGTAAGAG
Eucalyptus_baxteri      GAAACTCTTGAACTAGCGGAAGCTAACTTAAGAAAAGCTGAAGGTAAGAG
Geranium_palmatum       CAAACTCTTCAAATAGCGGAAGATGGCTTTAGGAAAGCGAAAGCTGAAGG
Hypseocharis_bilobata   CAAACTCTTGAAATAGCGGAAGAGAACTTGAGGAAAGCTGAAGGCACGAT
Lagerstroemia           AAACTTCTTGAACTAGCGGAAGCTAACTTAAGGAAAGCTGAAGGTAAGAG
Monsonia_speciosa       CAAACTCTTGAAATAGCGCAAGATAGC-----------------------
Oenothera_biennis       GAAACTCTTGGACTAGCGGAAGCTAACTTTAGGAAAGCGGAAGGCAAGAG
Stockwellia_quadrifida  GAAACTCTTGAACTAGCGGAAGCTAACTTAAGGAAAGCTGAAGGTAAGAG
Syzygium_cumini         GAAACTCTTGAACTAGCGGAAGCTAACTTAAGGAAAGCTGAAGGTAAGAG

Angophora_costata       ACAA------ACAATTGAGGCAAATCTAGCTCTCAGACGAGCTAGGACAC
Corymbia_gummifera      ACAA------ACAATTGAGGCAAATCTAGCTCTCAGACGAGCTAGGACAC
Eucalyptus_baxteri      ACAA------ACAATTGAGGCAAATCTAGCTCTCAGACGAGCTAGGACAC
Geranium_palmatum       GAAAGGGCAAACAATCGAGGTGAAGCAAGCTCTTACACGAGCTCAGACAC
Hypseocharis_bilobata   AGAA------AGAATTGAGGCAAAACTAGCTCTCAGACGAGCTAAGACAC
Lagerstroemia           ACAA------ACAATTGAGGCAAATCTAGCTCTTAGACGAGCTAGGACAC
Monsonia_speciosa       --------------------------------------------------
Oenothera_biennis       ACAA------ACAATTGAAGCAAATCTGGCTCTCAGACGAGCTAGGACAC
Stockwellia_quadrifida  ACAA------ACAATTGAGGCAAATCTAGCTCTCAGACGAGCTAGGACAC
Syzygium_cumini         ACAA------ACAATTGAGGCAAATCTAGCTCTCAGACGAGCTAGGACAC

Angophora_costata       GAGTCGAGGCTATCAATGCAATTTCATAAATGAAAAATGTAACCGATTCT
Corymbia_gummifera      GAGTCGAGGCTATCAATGCAATTTCATAAATGAAAAATGTAACCGATTCT
Eucalyptus_baxteri      GAGTCGAGGCTATCAATGCAATTTCATAAATGAAAAATGTAACCGATTCT
Geranium_palmatum       GT---------GTCAATGCTATTTCGTAAATGAAAAATGTAACCGATTCT
Hypseocharis_bilobata   GAGTAACGGCTATCAATGGGATTGCGTAAATGAAAAATGTAACCGATTCT
Lagerstroemia           GAGTCGAGGCTATCAATGCGATCGCATAAATGAAAAATGTAACCGATTCT
Monsonia_speciosa       --------------------------TAAATGAAAAATGTAACCGATTCT
Oenothera_biennis       GCGTTGAGGCTATCAATGTGATTTCATAAATGAAAAATGTAACCGATTCT
Stockwellia_quadrifida  GAGTCGAGGCTATCAATGCAATTTCATAAATGAAAAATGTAACCGATTCT
Syzygium_cumini         GAGTCGAGGCTATCAATGCAATTTCATAAATGAAAAATGTAACCGATTCT

Angophora_costata       TTCGTTTCCTTGGGTCACTGGCCATCGGCCGGGAGTTTCGGATTTAATAC
Corymbia_gummifera      TTCGTTTCCTTGGGTCACTGGCCATCGGCCGGGAGTTTCGGATTTAATAC
Eucalyptus_baxteri      TTCGTTTCCTTGGGTCACTGGCCATCGGCCGGGAGTTTCGGATTTAATAC
Geranium_palmatum       TTCGTTTCCTTGGGTCGCTGTCCATTTGCCGGGAGTTTCGGGTTTAATAC
Hypseocharis_bilobata   TTCGTTTCCTTGGGTCGCTGGCCATCCGCCGGGAGTTTCGGGTTTAATAC
Lagerstroemia           TTCGTTTCCTTGGGTCAATGGCCATCCGCCGGGAGTTTCGGGTTTAATAC
Monsonia_speciosa       TTCGTTTCCTTGGGTCGCTGGCCATCCGCCGGGAGTTTCGGGTTGAATAC
Oenothera_biennis       TTCGTTTCCTTGGTTCACTGGCCATCCGCCGGGAGTTTCGGGTTTAATAC
Stockwellia_quadrifida  TTCGTTTCCTTGGGTCACTGGTCATCGGCCGGGAGTTTCGGATTTAATAC
Syzygium_cumini         TTCGTTTCCTTAGGTCACTGGCCATCGGCCGGGAGTTTCGGATTTAATAC

Angophora_costata       CGATATTTTAGCAACAAATCCAATAAATCTAAGTGTAGTCCTTGGTGTAT
Corymbia_gummifera      CGATATTTTAGCAACAAATCCAATAAATCTAAGTGTAGTCCTTGGTGTAT
Eucalyptus_baxteri      CGATATTTTAGCAACAAATCCAATAAATCTAAGTGTAGTCCTTGGTGTAT
Geranium_palmatum       CGATATTTTAGCAACAAATCCAATAAATCTAAGTGTAGTACTTGGTGTAT
Hypseocharis_bilobata   CGATATTTTAGCAACAAATCCAATAAATCTAATTGTAGTGCTTGGTGTAT
Lagerstroemia           CGATATTTTAGCAACAAATCCAATAAATCTAAGTGTAGTCCTTGGTGTAT
Monsonia_speciosa       CGATATTTTAGCAACAAATCTAATAAATCTAAGTGTAGTGCTTGGTGTAT
Oenothera_biennis       CGATATTTTAGCAACAAATCCAATAAATCTAAGCGTAGTGCTTGGTGTAT
Stockwellia_quadrifida  TGATATTTTAGCAACAAATCCAATAAATCTAAGTGTAGTCCTTGGTGTAT
Syzygium_cumini         CGATATTTTAGCAACAAATCCAATAAATCTAAGTGTAGTCCTTGGTGTAT

Angophora_costata       TGATCTTTTTTGGAAAGGGAGTGTATAATCTACTTTCATTAAGCGATTTA
Corymbia_gummifera      TGATCTTTTTTGGAAAGGGAGTGTATAATCTACTTTCATTAAGCGATTTA
Eucalyptus_baxteri      TGATCTTTTTTGGAAAGGGAGTGTATAATCTACTTTCATTAAGCGATTTA
Geranium_palmatum       TGATCTTTTTTGGAAAGGGAGTG---------------TTAAACGATTTA
Hypseocharis_bilobata   TGATCTTTTTTGGAAAGGGAGTG---------------TTAAATGATTTA
Lagerstroemia           TGATCTTTTTTGGAAAGGGAGTG---------------TTAAACGATTTA
Monsonia_speciosa       TGATCTTTTTTGGAAAGGGAGTG---------------TTAAAGGATTTA
Oenothera_biennis       TGATCTTTTTTGGAAAGGGAGTG---------------TTAAGTGATTTA
Stockwellia_quadrifida  TGATCTTTTTTGGAAAGGGAGTGTATAATCTACTTTCATTAAGCGATTTA
Syzygium_cumini         TGATCTTTTTTGGAAAGGGAGTG---------------TTAAGCGATTTA

Angophora_costata       TTAGATAATCGAAAACAGAGGATCTTGAATACTATTCGAAATTCAGAAGA
Corymbia_gummifera      TTAGATAATCGAAAACAGAGGATCTTGAATACTATTCGAAATTCAGAAGA
Eucalyptus_baxteri      TTAGATAATCGAAAACAGAGGATCTTGAATACTATTCGAAATTCAGAAGA
Geranium_palmatum       TTAGATAATCGAAAACAGAAGATCTTGAATACTATTCAAAATTCAGAGGA
Hypseocharis_bilobata   TTAGATAATCGAAAACAGAGAATCTTGAATACTATTCGAAATTCAGAGGA
Lagerstroemia           TTAGATAATCGAAAACAGAGGATCTTGAATACTATTCGAAATTCAGAAGA
Monsonia_speciosa       TTAGATAATCGAAAACAGAGGATCTTGAATACTATTCGAAATGCAGAGGA
Oenothera_biennis       TTAGATAATCGAAAACAGAGGATCTTGAATACTATTCGCAATTCAGAAGA
Stockwellia_quadrifida  TTAGATAATCGAAAACAGAGGATCTTGAATACTATTCGAAATTCAGAAGA
Syzygium_cumini         TTAGATAATCGAAAACAGAGGATCTTGAATACTATTCGAAATTCAGAAGA

Angophora_costata       ATTACGCGGCGGGGCCATTGAACAGCTGGAAAAAGCCCGGGCCCGTTTAC
Corymbia_gummifera      ATTACGCGGCGGGGCCATTGAACAGCTGGAAAAAGCCCGGGCCCGTTTAC
Eucalyptus_baxteri      ATTACGCGGCGGGGCCATTGAACAGCTGGAAAAAGCCCGGGCCCGTTTAC
Geranium_palmatum       ACTGCGGGGAGGTGCCATCAAACAGCTGGAAAAAGCTCACGCTCGCTTAC
Hypseocharis_bilobata   ACTGCGGGGGGGGGCCATTGAACAGCTGGAAAAAGCCCAAGCCCGCTTAC
Lagerstroemia           CTTACGTGGGGGGGCGATTGAACAGCTGGAAAAGGCCCGGGCTCGTTTAC
Monsonia_speciosa       ACTGCGGGGGGGGGCCGTCGAAGAGCTGGAAAAAGCTCAGGACCGCTTAC
Oenothera_biennis       ATTACGCGAGGGGGCCATCGAACAGCTGGAAAAAGCCCGGGCCCGTTTAC
Stockwellia_quadrifida  ATTACGCGGGGGGGCCATTGAACAGCTGGAAAAAGCCCGGGCCCGCTTAT
Syzygium_cumini         ATTACGCGGCGGGGCCATTGAACAGCTGGAAAAAGCCCGGGCCCGTTTAC

Angophora_costata       GGAAAGTGGAAATGGAAGCGGAGCAGTTTCGAGTGAATGGATACTCTGAG
Corymbia_gummifera      GGAAAGTGGAAATGGAAGCGGAGCAGTTTCGAGTGAATGGATACTCTGAG
Eucalyptus_baxteri      GGAAAGTGGAAATGGAAGCGGAGCAGTTTCGAGTGAATGGATATTCTGAG
Geranium_palmatum       GGAAAGTGAAAACAGAGGTGGATCAGTTTCGAGTGAACGAGTATTCTGAA
Hypseocharis_bilobata   GGAAAGTGGAAATGGAAGCGGATCAGTTTCGAGTAAACGAGTCTTCTGAC
Lagerstroemia           GGAAAGTGGAAATCGAAGCAGAACAGTTTCGAGTGAATGGGTACTCTGAG
Monsonia_speciosa       GGAAAGTGAAAATGGAAGTGGATCGGTTTCGAGTGAACCAGTATTCTCAG
Oenothera_biennis       AGGACGTGCAAATCGAAGCGGAAGGGTATCGAGCGTATGGGTACTTTGGG
Stockwellia_quadrifida  GGAAAGTGGAAATGGAAGCGGAGCAGTTTCGAGTGAATGGATACTCTGAG
Syzygium_cumini         GGAAAGTGGAAATGGAAGCGGAGCAGTTTCGAGTGAATGGATACTCTGAG

Angophora_costata       ATAGAACAAGAAAAGTTGAATCTGATTAATTCAACTTATAAGACCTTGGA
Corymbia_gummifera      ATAGAACAAGAAAAGTTGAATCTGATTAATTCAACTTATAAGACCTTGGA
Eucalyptus_baxteri      ATAGAACAAGAAAAGTTGAATCTGATTAATTCAACTTATAAGACCTTGGA
Geranium_palmatum       GCGGAACGAAAAAGGTCGAACTTGATTACTTCAACTTATAAGGAGTTAGA
Hypseocharis_bilobata   ATGCAAGAAGAAAAAAGGAAGTTGATTCATTCAACTTATAAGACTTTGGA
Lagerstroemia           ATAGAACAAGAAAAGTTGAATTTGATTAATTCAACTTATAAGACCCTGGA
Monsonia_speciosa       GCGGAATGGGAAAATTCGGAATGGATTACAAAAACTTATAAGGATTTAGA
Oenothera_biennis       ATAGACGAGCAAAGGCACGAGTCGATTAATTCAACTTATAAGACCTTGGA
Stockwellia_quadrifida  ATAGAACAAGAAAAGTGGAATCTGATTAATTCAACTTATAAGACCTTGGA
Syzygium_cumini         ATAGAACAAGAAAAGTTGAATCTGATTAATTCAACTTATAAGACCTTGGA

Angophora_costata       ACAATTAGAAAATTACAAAAACGAAACTATTCATTTTGAACAGCAAAGAG
Corymbia_gummifera      ACAATTAGAAAATTACAAAAACGAAACTATTCATTTTGAACAGCAAAGAG
Eucalyptus_baxteri      ACAATTAGAAAATTACAAAAACGAAACTATTCATTTTGAACAGCAAAGAG
Geranium_palmatum       ACGCTCAGAAAATTTAAAAAATGAAAGCATTCGTTTTGAACAACAAAGGG
Hypseocharis_bilobata   ACAATACGAAAGGAGCAAAAATGAAACCTTTCGTTTTGAACAACAAAGGG
Lagerstroemia           ACAATTAGAAAATTATAAAAATGAAACCATTCATTTTGAACAACAAAGGG
Monsonia_speciosa       ACAATTGGAAAATTCGAAAAATGAAAGCATTCGTTTTGAACAACAAAGGG
Oenothera_biennis       ACAATTAGAAAATAACAAAAACGAAAGCATTCATTTTGAACAACAAAGGG
Stockwellia_quadrifida  ACAATTAGAAAATTACAAAAACGAAACTATTCATTTTGAACAGCAAAGAG
Syzygium_cumini         ACAATTAGAAAATTACAAAAACGAAACCATTCATTTTGAACAACAAAGAG

Angophora_costata       CGATTAATCAAGTCCGACAACGGGTTTTCCAACAAGCCTTACAAGGAGCT
Corymbia_gummifera      CGATTAATCAAGTCCGACAACGGGTTTTCCAACAAGCCTTACAAGGAGCT
Eucalyptus_baxteri      CGATTAATCAAGTCCGACAACGGGTTTTCCAACAAGCCTTACAAGGAGCT
Geranium_palmatum       CAATTAATCAAGTCCGACAACGGGTTTTCCAGCAAGCCCTACAAGGAGCT
Hypseocharis_bilobata   CGATTAATCAAGTCCGGCAGCGGGTTTGCCAACAAGCCCTACAAGGAGCT
Lagerstroemia           CAATTAATCAAGTCCGACAACGGGTTTTCCAACAAGCCTTACAGGGGGCT
Monsonia_speciosa       CAGTTAACCAAGTTCGGCAACGGGTTTTCCAACGAGCCATACGAGGAGCT
Oenothera_biennis       CGATTAATCAAGTCCGACAGCAGATTTTCCAACAAGCCTTACAAGGAGCT
Stockwellia_quadrifida  CAATTAATCAAGTCCGACAACGGGTTTTCCAACAAGCCTTACAAGGAGCT
Syzygium_cumini         CGATTAATCAAGTCCGACAACGGGTTTTCCAACAAGCCTTACAAGGAGCT

Angophora_costata       CTAGGAACTCTGAATAGTTGTTTGAACAACGAGTTCCATTTACGTACTAT
Corymbia_gummifera      CTAGGAACTCTGAATAGTTGTTTGAACAACGAGTTCCATTTACGTACTAT
Eucalyptus_baxteri      CTAGGAACTCTGAATAGTTGTTTGAACAACGAGTTACATTTACGTACTAT
Geranium_palmatum       TTGGAAATTCTGAATAGTTGTTTGAACAAGGAGTTACATTTACGTACGAT
Hypseocharis_bilobata   TTGGAAACTCTGAATAGTTCTTTGAACAAGGAGTTACATTTACGTACCAT
Lagerstroemia           TTAGGAACTCTGAATAGTTGTTTGAACAACGAGTTACATTTACGTACCAT
Monsonia_speciosa       TTGGAAATTCTGAATAGTTGTTTGAACAAGGAGTTACATTTACGCACGAT
Oenothera_biennis       TTAGGAACTCTGAATAGTTGTTTGAACAACGAGTTACATTTACGGACCAT
Stockwellia_quadrifida  CTAGGAACTCTGAATAGTTGTTTGAACAACGAGTTACATTTACGTACTAT
Syzygium_cumini         CTAGGAACTCTGAATAGTTGTTTGAACAACGAGTTACATTTACGTACTAT

Angophora_costata       CAGTGCTAATATTGGCATGTTTGGGGCGATGAAAGAAATAACTGATTAGA
Corymbia_gummifera      CAGTGCTAATATTGGCATGTTTGGGGCGATGAAAGAAATAACTGATTAGA
Eucalyptus_baxteri      CAGTGCTAATATTGGCATGTTTGGGGCGATGAAAGAAATAACTGATTAGA
Geranium_palmatum       TAGTGCTAATATCGGCCTCTTTGGATCCATGAAAGAAAGAACTTATTAGA
Hypseocharis_bilobata   TAGTGCTAATATTGAACTCTTTAGGTCGATGAAAGAAAGAAAGGATTAAA
Lagerstroemia           CACTGCCAATATTGGCATGTTTGGGGCGATGAAAGAAATAACTGATTAGA
Monsonia_speciosa       TAGTGCTAATATTGCCCTCTTTAGATCAATGAAAGAAATAACTGATTAGA
Oenothera_biennis       CAGTGCTAATATTGGCCTGTTTGGGTCGATGAAAGAACTCACTGATTAGA
Stockwellia_quadrifida  CAGTGCTAATATTGGTATGTTTGGGGCGATGACAGAAATAACTGATTAGA
Syzygium_cumini         CAGTGCTAATATTGGCATGTTTGGGGCGATGAAAGAAATAACTGATTAGA

Angophora_costata       TGAATCCACTGATTTCTGCCGCTTCCGTTATTGCTGCTGGGTTAGCTGTC
Corymbia_gummifera      TGAATCCACTGATTTCTGCCGCTTCCGTTATTGCTGCTGGGTTAGCTGTC
Eucalyptus_baxteri      TGAATCCACTGATTTCTGCCGCTTCCGTTATTGCTGCTGGGTTAGCTGTC
Geranium_palmatum       TGAATCCACTAATTGCTGCCGCTTCCGTCATTGCTGCTGGGTTGGCTGTC
Hypseocharis_bilobata   TGAATCCACTGATTTCTGCTGCTTCCGTTATTGCTGCTGGGTTGGCCGTC
Lagerstroemia           TGAATCCACTGATTTCTGCCGCTTCCGTTATTGCTGCTGGATTAGCTGTC
Monsonia_speciosa       TGAATCCACTGATTTCTGCCGCTTCCGTTATTGCTGCTGGGTTGGCTGTC
Oenothera_biennis       TGAATCCACTGATTTCTGCCGCTTCCGTTATTGCTGCTGGATTAGCTGTC
Stockwellia_quadrifida  TGAATCCACTGATTTCTGCCGCTTCCGTTATTGCTGCTGGGTTAGCTGTC
Syzygium_cumini         TGAATCCACTGATTTCTGCCGCTTCCGTTATTGCTGCTGGGTTAGCTGTC

Angophora_costata       GGGCTTGCTTCTATTGGACCTGGAGTTGGTCAAGGTACTGCTGCGGGCCA
Corymbia_gummifera      GGGCTTGCTTCTATTGGACCTGGAGTTGGTCAAGGTACTGCTGCGGGCCA
Eucalyptus_baxteri      GGGCTTGCTTCTATTGGACCTGGAGTTGGTCAAGGTACTGCTGCGGGCCA
Geranium_palmatum       GGGCTTGCTTCTATTGGCCCGGGGATTGGGCAAGGCACTGCCGCGGGACG
Hypseocharis_bilobata   GGGCTTGCTTCTATCGGACCTGGAATTGGTCAAGGTACTGCCGCGGGCCA
Lagerstroemia           GGGCTTGCTTCTATTGGACCTGGAGTTGGTCAAGGTACTGCTGCGGGCCA
Monsonia_speciosa       GGGCTTGCCTCTATTGGACCTGGGATTGGGCAAGGTACTGCCGCGGGCCA
Oenothera_biennis       GGGCTTGCTTCTATTGGACCTGGAATTGGTCAAGGTACTGCTGCGGGACA
Stockwellia_quadrifida  GGGCTTGCTTCTATTGGACCTGGAGTTGGTCAAGGTACTGCTGCGGGCCA
Syzygium_cumini         GGGCTTGCTTCTATTGGACCTGGAGTTGGTCAAGGTACTGCTGCGGGCCA

Angophora_costata       AGCTGTAGAAGGTATTGCAAGACAGCCCGAGGCGGAGGGAAAAATACGAG
Corymbia_gummifera      AGCTGTAGAAGGTATTGCAAGACAGCCCGAGGCGGAGGGAAAAATACGAG
Eucalyptus_baxteri      AGCTGTAGAAGGTATTGCAAGACAGCCCGAGGCGGAGGGAAAAATACGAG
Geranium_palmatum       AGCTGTAGAAGGTATCTCGAGACAGCCCGAGGCGGAGGGAAAAATACGAG
Hypseocharis_bilobata   AGCCGTAGAAGGTATCGCGAGACAGCCCGACGCAGAGGGAAAAATACGAG
Lagerstroemia           GGCTGTAGAAGGTATCGCAAGACAGCCCGAGGCGGAGGGAAAAATACGAG
Monsonia_speciosa       AGCCGTGGAAGGTATTGCGAGACAGCCCCAGGCGGAGGGACAAATACGAG
Oenothera_biennis       AGCTGTAGAAGGTATCGCGAGACAGCCCGAGGCAGAGGGAAAAATACGAG
Stockwellia_quadrifida  AGCTGTAGAAGGTATTGCAAGACAGCCCGAGGCTGAGGGAAAAATACGAG
Syzygium_cumini         AGCTGTAGAAGGTATTGCAAGACAGCCCGAGGCGGAGGGAAAAATACGAG

Angophora_costata       GTACTTTATTGCTTAGTCTGGCTTTTATGGAAGCGTTAACAATTTATGGA
Corymbia_gummifera      GTACTTTATTGCTTAGTCTGGCTTTTATGGAAGCGTTAACAATTTATGGA
Eucalyptus_baxteri      GTACTTTATTGCTTAGTCTGGCTTTTATGGAAGCGTTAACAATTTATGGA
Geranium_palmatum       GTACCTTATTACTGAGTCTAGCTTTTATGGAAGCTTTAACAATTTATGGG
Hypseocharis_bilobata   GTACTTTATTACTGAGTCTGGCTTTTATGGAAGCTTTAACAATTTATGGG
Lagerstroemia           GTACTTTATTGCTTAGTCTAGCTTTTATGGAAGCGTTAACAATTTATGGA
Monsonia_speciosa       GTACCTTATTACTGAGTCTAGCTTTTATGGAAGCTTTAACAATTTATGGG
Oenothera_biennis       GTACTTTATTGCTTAGTCTGGCTTTTATGGAAGCGTTAACAATTTATGGA
Stockwellia_quadrifida  GTACTTTATTGCTTAGTCTGGCTTTTATGGAAGCGTTAACAATTTATGGA
Syzygium_cumini         GTACTTTATTGCTTAGTCTGGCTTTTATGGAAGCGTTAACAATTTATGGA

Angophora_costata       TTGGTTGTAGCCTTAGCGCTTTTATTTGCGAATCCCTTTGTGTAAATGAT
Corymbia_gummifera      TTGGTTGTAGCCTTAGCGCTTTTATTTGCGAATCCCTTTGTGTAAATGAT
Eucalyptus_baxteri      TTGGTTGTAGCCTTAGCGCTTTTATTTGCGAATCCCTTTGTGTAAATGAT
Geranium_palmatum       CTGGTTGTAGCATTAGCACTTTTATTTGCGAATCCCTTTGTTTAAATGCT
Hypseocharis_bilobata   CTGGTTGTAGCATTAGCACTTTTATTTGCCAATCCCTTTGTTTAAATGAT
Lagerstroemia           TTGGTTGTAGCCTTAGCGCTTTTATTTGCGAATCCCTTTGTGTAAATGAT
Monsonia_speciosa       CTGGTTGTAGCATTAGCAATCTTATTTGCGAATCCCTTTGTTTAAATGAT
Oenothera_biennis       TTGGTTGTAGCCTTAGCACTTTTATTTGCGAATCCCTTTGTATAAATGAT
Stockwellia_quadrifida  TTGGTTGTAGCCTTAGCGCTTTTATTTGCGAATCCCTTTGTGTAAATGAT
Syzygium_cumini         TTGGTTGTAGCCTTAGCGCTTTTATTTGCGAATCCCTTTGTGTAAATGAT

Angophora_costata       ATTTTCCACCTTAGAACATATATTAACTCATATATCCTTTTCGATCGTTT
Corymbia_gummifera      ATTTTCCACCTTAGAACATATATTAACTCATATATCCTTTTCGATCGTTT
Eucalyptus_baxteri      ATTTTCCACCTTAGAACATATATTAACTCATATATCCTTTTCGATCATTT
Geranium_palmatum       ATTTTTGACTTTAGAGCACATATTTAACCATATCTCTTTTTCGGTCGTTT
Hypseocharis_bilobata   ATTTTTTACTTTAGAGCATATATTCACCCATATATCCTTTTCGGTTGTTT
Lagerstroemia           ATTTTCTACTTTAGAACATATATTAACTCATATATCCTTTTCGATCGTTT
Monsonia_speciosa       ATCTTTTACCTTAGAGCACATATTTAACCATATATCTTTTTCGGTGGTTT
Oenothera_biennis       ATTTTATACTCTAGAACATATATTAACTCATATATCCTTTTCGCTCGTTT
Stockwellia_quadrifida  ATTTTCCACTTTAGAACATATATTAACTCATATATCCTTTTCGATCGTTT
Syzygium_cumini         ATTTTCCACCTTAGAACATATATTAACTCATATATCCTTTTCGATCATTT

Angophora_costata       CAATAGTAATTACTATTTTTTTGATAAGCTTATCGGTCGATGAAATCGTA
Corymbia_gummifera      CAATAGTAATTACTATTTTTTTGATAAGCTTATCGGTCGATGAAATTGTA
Eucalyptus_baxteri      CAATAGTAATTACTATTTTTTTGATAAGCTTATCGGTCGATGAAATCGTA
Geranium_palmatum       CAATTGTAATTACAATTCATTTTATACGCTTAGTATTCGATGAAATCGTA
Hypseocharis_bilobata   CTATTGTAATTACAATTCATTTGATAACCTTATTGGTCGATGAAAGCCTA
Lagerstroemia           CAATTGTAATTACAATTTTTTTGATAAGCTTATCAGTCGATGAAATCATA
Monsonia_speciosa       CAATTGTAATTACAATTCATTTCATAAATTTAGTAGTTGATGGAATCGTA
Oenothera_biennis       CAATTGGAATTACAATTTTTTTGATAACCTTATCAGTCGATGAAATCATA
Stockwellia_quadrifida  CAATTGTAATTACTATTTTTTTGATAAGTTTCTCGGTCGATGAAATCGTA
Syzygium_cumini         CAATTGTAATTACAATTTTTTTGATAAGCTTATCGGTCGATGAAATCGTA

Angophora_costata       GGACTATATGATTCGTCAGAAAAAGGCATGATAGCTACTTTTTTCTGTAT
Corymbia_gummifera      GGACTATATGATTCGTCAGAAAAAGGCATGATAACTACTTTTTTCTGTAT
Eucalyptus_baxteri      GGACTATATGATTCGTCAGAAAAAGGCATGATAGCTACTTTTTTCTGTAT
Geranium_palmatum       GGACTATTTGATTCCTCAGAAAAGGGCATGCTAGTTTCTTTTTTCTGTAT
Hypseocharis_bilobata   GGACTATATGATTCGTCAGAAAAGGGCATGATAGCGGCTTTTTCCTGTAT
Lagerstroemia           GGACTATATAATTCGTCAGAAAAAGGGATGATAGCTACCTTTTTCTGTAT
Monsonia_speciosa       GGACTCTATGATTCGTCCGAAAGGGGCATGCTAATTACTTTTTTCTCTAT
Oenothera_biennis       GGACTATATGATTCGTCAGAAAAAGGCGTGATAGGAACTTTTTTATGTAT
Stockwellia_quadrifida  GGACTCTATGATTCGTCAGAAAAAGGCACGATAGCTACTTTTTTCTGTAT
Syzygium_cumini         GGACTATATGATTCGTCAGAAAAAGGCATGACAGCTACTTTTTTCTGTAT

Angophora_costata       AACAGGATTATTAGTCACTCGTTGGATTTATTCGGGACATTTCCCGTTAA
Corymbia_gummifera      AACAGGATTATTAGTCACTCGTTGGATTTATTCGGGACATTTCCCGTTAA
Eucalyptus_baxteri      AACAGGATTATTAGTCACTCGTTGGATTTATTCGGGACATTTCCCGTTAA
Geranium_palmatum       AACAGGATTATTAATAACTCGTTGGACATATTCAGGAGATTTTCCATTAA
Hypseocharis_bilobata   AACAGGATTATTAATAACTCGTTGGATTTATTCAGGGCATTTCCCATTAA
Lagerstroemia           AACAGGATTATTAGTCACTCGTTGGATTTATTCGGGCCATTTACCATTAA
Monsonia_speciosa       AACAGGATTATTGATAACCCGTTGGACTTATTCCGGGGATTTCCCATTAA
Oenothera_biennis       AACAGGATTATTAGTCACTCGTTGGGCGTATTCGGGACATTTTCCATTAA
Stockwellia_quadrifida  AACAGGATTATTAGTCACTCGTTGGATTTATTCGGGACATTTCCCGTTAA
Syzygium_cumini         AACAGGCTTATTAGTCACTCGTTGGATTTATTCGGGACATTTCCCGTTAA

Angophora_costata       GTGATTTATATGAATCATTAATTTTTCTTTCATGGAGTTTCTCCGTTATT
Corymbia_gummifera      GTGATTTATATGAATCATTAATTTTTCTTTCATGGAGTTTCTCCGTTATT
Eucalyptus_baxteri      GTGATTTATATGAATCATTCATTTTTCTTTCATGGAGTTTCTCCGTTATT
Geranium_palmatum       GTGATTTATATGACTCATTAATTTTTCTTTCATGGAATTTATCCATTATT
Hypseocharis_bilobata   GCAATTTATATGAATCTTTACTCTTTCTTTCATGGAATTTGTCCATTATT
Lagerstroemia           GTAATTTATATGAATCATTAATTTTTCTTTCATGGAGTTTCTCCATTATT
Monsonia_speciosa       GTGATTTATACGACTCGTTTCTTTTTCTTTCATGGAGTTTATCCATTATT
Oenothera_biennis       GTAATTTATATGAATCATTACTTTTTCTGTCATGGAGTTTCGCGATTATT
Stockwellia_quadrifida  GTGATTTATATGAATCATTAATTTTTCTTTCATGGAGTTTCTCGGTTATT
Syzygium_cumini         GTGATTTATATGAATCATTAATTTTTCTTTCATGGAGTTTCTCCATTATT

Angophora_costata       CATATGGTTCCGTATTTTAAAAAACATAAAAATTATTTAAGCGCAATAAC
Corymbia_gummifera      CATATGGTTCCGTATTTTAAAAAACATAAAAATTATTTAAGCGCAATAAC
Eucalyptus_baxteri      CATATGGTTCCGTATTTTAAAAAACATACAAATTATTTAAGCACAATAAC
Geranium_palmatum       AGCATGCTTCCATATTTTAAAAACGATAAAAATGATTTAAGCGCAATAAG
Hypseocharis_bilobata   AGGATTCTTCCGTTTTTGAAAAAACATCAAAATCATTTAAGCGCAATAAC
Lagerstroemia           CATATGGTTCCATATGTTAAAAAACATAACAATTATTTAAGCGCGATAAC
Monsonia_speciosa       AATATGCTTCCGTATTTTAAAAAGCAGAAAAATCCTTTAAGCGCAATAAC
Oenothera_biennis       CATATGTTTCCATATTTTAAAAAACAGAAAAGTTATGTAAGGACAATAAC
Stockwellia_quadrifida  CATATGGTTCCGTATTTTAAAAAACAGAAAAATTATTTAAGCGCAATAAC
Syzygium_cumini         CATATGGTTCCGTATTTTAAAAAACATAAAAATTATTTAAGCGCAATAAC

Angophora_costata       CGCGCCAAGTACTATTTTTACCCAAGGCTTTGCTACTTCGGGTCTTTTAA
Corymbia_gummifera      CGCGCCAAGTACTATTTTTACCCAAGGTTTTGCTACTTCGGGTCTTTTAA
Eucalyptus_baxteri      CGCGCCAAGTACTATTTTTACCCAAGGCTTTGCTACTTCGGGTCTTTTAA
Geranium_palmatum       CTACCCAAGTGCCCTGTTTACCCAAGGCTTTGCTACTTCCGGGCTTTTAG
Hypseocharis_bilobata   CTCTCCAAGTGTTATTTTTACCCAAGGCTTTTCTACTTCAGGTATTTTGA
Lagerstroemia           CGCGCCAACTACTATTTTTACCCAAGGCTTTGTTACTTCAGGTCTGTTAA
Monsonia_speciosa       CTACCCAAGTGTCCTTTTTACCCAAGTCTTTGCTACTTCCAGTCTTTTAG
Oenothera_biennis       CTCGTCAAGTACTATTTTTACCCAGGGCCTTGTTACTTCAGGTCTTTTAA
Stockwellia_quadrifida  TGCGCCAAGTACTATTTTTACCCAAGGCTTTGCTACTTCGGGTCTTTTAA
Syzygium_cumini         CGCGCCAAGTACTATTTTTACCCAAGGCTTTGCTACTTCGGGTCTTTTAA

Angophora_costata       CTGAAATGCATCAATACCAAATAGTAGTACCTGCTCTCCAATCCCAATGG
Corymbia_gummifera      CTGAAATGCATCAATACGAAATAGTAGTACCTGCTCTCCAATCCCAATGG
Eucalyptus_baxteri      CTGAAATGCATCAATCCGAAATAGTAGTACCTGCTCTCCAATCCCAATGG
Geranium_palmatum       CTGAAATGCATCAATCAAAAAGATTAATGCCCGCTCTCCAATCCCAGTGG
Hypseocharis_bilobata   ATGAAATACATCAACCCGAAAAATTAGTTCCCGCTCTCCAATCCCAGTGG
Lagerstroemia           CTAAAATGCATCAATCAGAAATATTAGTACCTGCTCTCCAATCCCATTGG
Monsonia_speciosa       CCGAAATGAATCAATCCAAAAGATTAGTGCCGGCTCTCCAATCTCAGTGG
Oenothera_biennis       GTGAAATGCAGCAATCAGAAATATTAGTACCTGCGCTCCAATCCCAATGG
Stockwellia_quadrifida  CTGAAATGCATCAATCCCAAATAGTAGTACCTGCTCTCCAATCCCAATGG
Syzygium_cumini         CTGAAATGCATCAATCCGAAATAGTAGTACCTGCTCTCCAATCCCAATGG

Angophora_costata       TTAATGATGCATGTAAGTATGATGATATTGGGCTACGCAGCTCTTTTATG
Corymbia_gummifera      TTAATGATGCATGTAAGTATGATGATATTGGGCTACGCAGCTCTTTTATG
Eucalyptus_baxteri      TTAATGATGCATGTAAGTATGATGATATTGGGCTATGCAGCTCTTTTATG
Geranium_palmatum       TTAATGATGCACGTAAGTATGATGATATTGAGCTACGCAGCTCTTTTGTG
Hypseocharis_bilobata   TTAATGATGCATGTAAGTATGATGGTCTTGAGCTATGCAGCTCTTTTGTG
Lagerstroemia           TTAATGATGCACGTAAGTATGATGGTATTGGGCTATGCAGCTCTTTTATG
Monsonia_speciosa       TTAATGATGCACGTAAGTATGATGGTATTGAGTTATGCAACTCTTTTGTG
Oenothera_biennis       TTAATGATGCACGTAAGTATGATGGTATTGGGCTATGCAGCTCTTTTGTG
Stockwellia_quadrifida  TTAATGATGCATGTAAGTATGATGATATTGGGCTACGCAGGTCTTTTATG
Syzygium_cumini         TTAATGATGCATGTAAGTATGATGATATTGGGCTACGCAGCTCTTTTATG

Angophora_costata       TGGATCATTATTATCAGTAGCTCTCTTAGTCATTACATTGCGAAAAGCCA
Corymbia_gummifera      TGGATCATTATTATCAGTAGCTCTCTTAGTCATTACATTGCGAAAAGCCA
Eucalyptus_baxteri      TGGATCATTATTATCAGTAGCTCTCTTAGTCATTACATTGCGAAAAGCCA
Geranium_palmatum       TGGATCGTTATTATCAATAGCTCTTCTAATCATTACATTTCAAAAAAGGG
Hypseocharis_bilobata   TGGATCATTATTATCAGTAGCTCTTCTAGTCATTACATTTCGAAAAGGTA
Lagerstroemia           TGGATCATTATTATCAGTAGCTCTCTTAGTCATTACATTTCGAAAAGCTC
Monsonia_speciosa       TGGATCCTTATTATCAGTAGCTTTTCTAGTCATTACATTTCGAAAAACTA
Oenothera_biennis       TGGATCATTATTATCAGTAGCTCTCTTAGTCATTACATTTCGAAAAGCTC
Stockwellia_quadrifida  TGGATCATTATTATCAGTAGCTCTCTTAGTCATTACATTGCGAAAAGCCA
Syzygium_cumini         GGGATCATTATTATCAGTAGCTCTCTTAGTCATTACATTGCGAAAAGCCA

Angophora_costata       TAAGGATTTTTAGTAAAAAAAACAATTTTTTAAATGAGTCATTTTCCTTT
Corymbia_gummifera      TAAGGATTTTTAGTAAAAAAAACAATTTTTTAAATGAGTCATTTTCCTTT
Eucalyptus_baxteri      TAAGGGTTTTTAGTAAAAAAAACAATTTTTTAAATGAGTCATTTTCCTTT
Geranium_palmatum       TCTTTCTCTTTGGTAAAATAAATAAGTTATTAAATGTGCCATTTTCG---
Hypseocharis_bilobata   TAAGGATTTTTGGTAAAAGAAAAAATTTCTTAACTGAGCCCTTTTAC---
Lagerstroemia           TAAGGATTTTTAGTAAAAACAAGAATTTTTTAAATGAGTCATTTTTCTTT
Monsonia_speciosa       AGGGGGTCCTTGGA------AATCCCTTTTTAAATGTACCCTTTTCG---
Oenothera_biennis       TAAGAATTTTTAGTAAAAAGAAAGCATTTTTAAAAGATTCATTTTCCTTT
Stockwellia_quadrifida  TAAGGATTTTTAGTAAAAAAAACAATTTTTTAAATGAGTCATTTTCCTTT
Syzygium_cumini         TAAGGATTTTTAGTAAAAAAAACAATTTTTTAAATGAGTCATTTTCCTTT

Angophora_costata       GTCGAGATCCAATACATGAATGAAAGAAGCAATGTTTTACTAAACACTTC
Corymbia_gummifera      GTCGAGATCCAATACATGAATGAAAGAAGCAATGTTTTACTAAACACTTC
Eucalyptus_baxteri      GTCGAGATCCAATACATGAATGAAAGAAGCAATGTTTTACTAACCACTTC
Geranium_palmatum       ---AATATTCAATACCTGACTGAAAGAAAGAATATTTTACTAAACACCTT
Hypseocharis_bilobata   ---AATATTCAATACATGAATGAAATAAATAAAATTTTACTAAAGACTTC
Lagerstroemia           GGAGAGATCCAATACATGAATGAAAGAAACAATGTTTTACTAAGCATTTC
Monsonia_speciosa       ---AATATCCAATACGTGAGTGAAAGAAAGAATATTTTACTAAACGCTTC
Oenothera_biennis       GTGGAGATCCAATATAGGAATGAACCAAGCAATGTTTTACTAAGCACCTC
Stockwellia_quadrifida  GTGGAGATCCAATACATGAATGAAAGAAGCAATGTTTTACTAAACACTTC
Syzygium_cumini         GTCGAGATCCAATACATGAATGAAAGAAGCAATGTTTTACTAACCACTTC

Angophora_costata       TTTTTGTTCTTCTCGAAATTATTACAGGGCTCAACTGATTCAACAATTAG
Corymbia_gummifera      TTTTTGTTCTTCTCGAAATTATTACAGGGCTCAACTGATTCAACAATTAG
Eucalyptus_baxteri      TTTTTGTTCTTCTCGAAATTATTACAGGGCTCAACTGATTCAACAACTAG
Geranium_palmatum       TCTGACTTCTTCTGTAAATTATTATAGGTCTCAATTGCTTCACCAATTGG
Hypseocharis_bilobata   CCTTCCTTCTTCTGGAAATTATTACAGGTCTCAATTGCTTCAACAATTGG
Lagerstroemia           TTTTTTTTCTTTTAGAAATTATTACAAGGCTCAACTGATTCAACAATTAG
Monsonia_speciosa       TCTCACTTCTTCTGTAAATTATTACCGGTCTCGATTGCTTCAACAATTGG
Oenothera_biennis       TTTTATTTCTTCTAAAAACTATTACAGGGCTCAACTGATTCAACAATTAG
Stockwellia_quadrifida  TTTTTGTTCTTCTCGAAATTATTACAGGGCTCAACTGATTCAACAATTAG
Syzygium_cumini         TTTTTTTTCTTCTCGAAATTATTACAGGGCTCAACTGATTCAACAATTAG

Angophora_costata       ATCAGTGGAGTTATCGTATTATTAGTCTAGGGTTTATCTTTTTAACCATA
Corymbia_gummifera      ATCAGTGGAGTTATCGTATTATTAGTCTAGGGTTTATCTTTTTAACCATA
Eucalyptus_baxteri      ATCAGTGGAGTTATCGTATTATTAGTCTAGGGTTTATCTTTTTAACCATA
Geranium_palmatum       ATTATTGGAGTTGTCGTATTATTAGTCTAGGATTTCTCTTTTTAACAATA
Hypseocharis_bilobata   ATTATTGGAGTTCTCGTATTATAAGTCTGGGGTTTATATTTTTAACCATA
Lagerstroemia           ATCATTGGAGTTATCGTATTATTAGTTTAGGGTTTATCTTTTTAACCATA
Monsonia_speciosa       ATTATTGGAGTTATCGCATTATTAGTCTAGGATTTCTCTTTTTAACCATA
Oenothera_biennis       ATCGTTGGAGTTCTCGTATTATTAGTCTAGGATTTATCTTTTTAACCATA
Stockwellia_quadrifida  ATCAGTGGAGTTATCGTATTATTAGTCTCGGGTTTATCTTTTTAACCATA
Syzygium_cumini         ATCAGTGGAGTTATCGTATTATTAGTCTCGGGTTTATCTTTTTAACCATA

Angophora_costata       GGTATTCTTTCGGGAGCAGTATGGGCTAATGAGGCATGGGGGTCATATTG
Corymbia_gummifera      GGTATTCTTTCGGGAGCAGTATGGGCTAATGAGGCATGGGGGTCATATTG
Eucalyptus_baxteri      GGTATTCTTTCGGGAGCAGTATGGGCTAATGAGGCATGGGGGTCATATTG
Geranium_palmatum       GGGATTCTTTCAGGAGCGGTATGGGCTAACGAGGCGTGGGGGTCATATTG
Hypseocharis_bilobata   GGTATTCTTTCAGGAGCGGTATGGGCTAATGAAGCATGGGGATCATATTG
Lagerstroemia           GGTATTCTTTCGGGAGCAGTATGGGCTAATGAGGCATGGGGATCCTATTG
Monsonia_speciosa       GGGATTCTTTCCGGAGCGGTATGGGCTGATGAGGCGTGGGGGTCATATTG
Oenothera_biennis       GGTATTCTTTCTGGAGCAGTATGGGCTAATGAGGCGTGGGGATCCTATTG
Stockwellia_quadrifida  GGTATTCTTTCAGGAGCAGTATGGGCTAATGAGGCATGGGGGTCATATTG
Syzygium_cumini         GGTATTCTTTCGGGAGCAGTATGGGCTAATGAGGCATGGGGATCATATTG

Angophora_costata       GAATTGGGACCCAAAGGAAACTTGGGCATTTATTACTTGGACCCTATTTG
Corymbia_gummifera      GAATTGGGACCCAAAGGAAACTTGGGCATTTATTACTTGGACCCTATTTG
Eucalyptus_baxteri      GAATTGGGACCCAAAGGAAACTTGGGCATTTATTACTTGGACCCTATTTG
Geranium_palmatum       GAGTTGGGACCCAAAGGAAACTTGTGCATTTATTACTTGGACAGTATTTG
Hypseocharis_bilobata   GAGTTGGGACCCAAAGGAAACTTGGGCATTTATTACTTGGGCGATCTTTG
Lagerstroemia           GAATTGGGACCCAAAAGAAACTTGGGCATTTATTACTTGGACCATATTTG
Monsonia_speciosa       GAGTTGGGACCCAAAAGAAACCTGGGCATTTATTACTTGGGCAATATTTG
Oenothera_biennis       GAATTGGGATCCAAAAGAAACTTGGGCATTTATTACTTGGACCATGTTTG
Stockwellia_quadrifida  GAATTGGGACCCAAAGGAAACTTGGGCATTTATTACTTGGACCCTATTTG
Syzygium_cumini         GAATTGGGACCCAAAGGAAACTTGGGCATTTATTACTTGGACCCTATTTG

Angophora_costata       CGATTTATTTACATACTCGAACAAATAAAAATTGGGAAAGTTTAAATTGC
Corymbia_gummifera      CGATTTATTTACATACTCGAACAAATAAAAATGGGGAAAGTTTAAATTGC
Eucalyptus_baxteri      CGATTTATTTACATACTCGAACAAATAAAAATTGGGAAAGTTTAAATTGC
Geranium_palmatum       CCATTTTTTTACATATTCGAACAAATAAAAACGTGGAAGGTGTAAATTCG
Hypseocharis_bilobata   CGATTTATTTACATACTCGGTCAAATAAAAACTTGAAGGGTGTAAATTCC
Lagerstroemia           CGATTTATTTACATACTCGAACAACTCCAAATTTTGAAAGTGTAAATTCC
Monsonia_speciosa       CGATTTTTTTACATATAAGAAAAAATAAAAGCGTCGGAAGTGTAAGTTCG
Oenothera_biennis       CGATTTATTTACATACTCGAACAAATCCAAATTTTCAAAGTGTAAATTCC
Stockwellia_quadrifida  CGATTTATTTACATACTCGAACAAATAAAAATTGGGAAAGTTTAAATTGC
Syzygium_cumini         CGATTTATTTACATACTCGAACAAATAAAAATTGGGAAAGTTTAAATTGC

Angophora_costata       GCAATTGTGGCTTCTATAGGCTTTCTTATAATTTGGATATGCTATTTGGG
Corymbia_gummifera      GCAATTGTGGCTTCTATAGGCTTTCTTATAATTTGGATATGCTATTTTGG
Eucalyptus_baxteri      GCAATTGTGGCTTCTATAGGCTTTCTTATAATTTGGATATGCTATTTTGG
Geranium_palmatum       GCAATTGTGGCTTCTATGGGCTTTTTTCTAATTTGGGTCTGCTACTTCGG
Hypseocharis_bilobata   GCAATTGCGGCTTCTATGGGTTTTCTTCTAATTTGGATATGCTATTTCGG
Lagerstroemia           GCAATTGTGGCTTCTATGGGCTTTCTTATCATTTGGATATGCTATTTTGG
Monsonia_speciosa       GCAATTGCGGCTTCTACAGGCTTTCTTATAATTTGGGTATGTTATTTTGG
Oenothera_biennis       GCAATTGTGGCTTTTCTGGGCTTTATTATAATTTGGATATGCTATTTCGG
Stockwellia_quadrifida  GCAATTGTGGCTTCTATGGGCTTTCTTATAATTTGGATATGCTATTTTGG
Syzygium_cumini         GCAATTGTGGCTTCTATAGGCTTTCTTATAATTTGGATATGCTATTTTGG

Angophora_costata       GGTCAATTTATTAGGAATAGGATTACATAGTTATGGTTCATTTAATTTCC
Corymbia_gummifera      GGTCAATTTATTAGGAATAGGATTACATAGTTATGGTTCATTTAATTTAC
Eucalyptus_baxteri      GGTTAATTTATTAGGAATAGGATTACATAGTTATGGTTCATTTAATTTAC
Geranium_palmatum       AATCAATCTATTAAGAATAGGGTTACATAGTTATGGTTCATTTGTAATAT
Hypseocharis_bilobata   AATAAACCTATTAGGAATAGGGTTACATAGTTATGGTTCATTTCCAATAC
Lagerstroemia           AGTCAATTTATTAGGAATAGGGTTACATAGTTATGGTTCATTTAATTTAC
Monsonia_speciosa       AATCAATCTATTCAAAACAGGGTTGCATAGTTATGGTTCATTTCCGATAC
Oenothera_biennis       GGTCAATTTATTAGGAATAGGCTTACATAGTTATGGTTCATTTAATTTAC
Stockwellia_quadrifida  GGTCAATTTATTAGGAATAGGATTACATAGTTATGGTTCATTTAATTTAC
Syzygium_cumini         GGTCAATTTATTAGGAATAGGATTACATAGTTATGGTTCATTTAATTTAC

Angophora_costata       ATTAAATGGTAAAAAAGAAAGCATTTCTTCCTCTTCTATATCTTGCATCT
Corymbia_gummifera      ATTAAATGGTAAAAAAGAAAGCATTTCTTCCTCTTCTATATCTTGCATCT
Eucalyptus_baxteri      ATTAAATGGTAAAAAAGAAAGCATTTCTTCCTCTTCTATATCTTACATCT
Geranium_palmatum       CGTAAATGAAAAAAAAAAAAAAAACCATTCCC------TACCTCGCATCT
Hypseocharis_bilobata   CATAGATGGCAAAAAAAAAAGCACCCACCCTCTTTATATATCTTGTATCT
Lagerstroemia           ATTAGATGGCAAAAAAGAAATCATTTCTTCCTCTTCTATATCTTACATCT
Monsonia_speciosa       TCTAAATGGCAAAAAAAAAAACACTCACCCCCCTTCTATATCTTGCATCT
Oenothera_biennis       ATTAA---------------------------------------------
Stockwellia_quadrifida  ATTAAATGGCAAAAAAGAAAGCATTTCTTCCTCTTCTATATCTTACATCT
Syzygium_cumini         ATTAAATGGTAAAAAAGAAAGCATTTCTTCCTCTTCTATATCTTACATCT

Angophora_costata       ATAGTATTTTTGCCCTGGTGGATCTCTCTCTCATTTAATAAAAGTCTTGA
Corymbia_gummifera      ATAGTATTTTTGCCCTGGTGGATCTCTCTCTCATTTAATAAAAGTCTTGA
Eucalyptus_baxteri      ATAGTATTTTTGCCCTGGTGGATCTCTCTCTCATTTAATAAAAGTCTTGA
Geranium_palmatum       ATAGTATTTTTACCCTGGTGGATCTCTATGTTATTTACTAAAAGCCTAGA
Hypseocharis_bilobata   ATAGCCTTTTTACCCTGGTGGATCTCTCTCGCGTTTAAAGAAAGTCTGAC
Lagerstroemia           ATAGTATTTTTACCCTGGTGGATCTCTCTCTCATTTAATAAAAGTCTTGA
Monsonia_speciosa       ATAGTCTTTTTACCCTCTTGGATCCCTCTCTTATTTACGAAAATCCTAGA
Oenothera_biennis       ATAGTCTTTTTTCCCTGGTGGATCTCCCTCTTATTTAATAAAGGTCTTGA
Stockwellia_quadrifida  ATAGTATTTTTGCCCTGGTGGATCTCTCTCTCATTTAATAAAAGTCTTGA
Syzygium_cumini         AGAGTATTTTTGCCCTGGTGGATCTCTCTCTCATTTAATAAATGTCTTGA

Angophora_costata       ATTTTGGATTACTAATTGGTGGAATACTAGGCAATCCGAAACTTTTTTGA
Corymbia_gummifera      ATTTTGGATTACTAATTGGTGGAATACTAGGCAATCCGAAACTTTTTTGA
Eucalyptus_baxteri      ATTTTGGATTACTAATTGGTGGAATACTAGGCAATCCGAAACTTTTTTGA
Geranium_palmatum       ATGTTGGGTTACTAATTGGTGGAATATCAGGCAATCCGAACCTTTTTTAA
Hypseocharis_bilobata   ATCTTGGGTTACTAATTGGTGGAATACTAGGCAATCGGAAACCTTTTGGA
Lagerstroemia           ATCTTGGGTTACTAATTGGTGGAATACTAGGCAATCTGAAACTTTTTTGA
Monsonia_speciosa       ATCTAGGTTTACGCATTTTTGGAATATCGAGCAACCCGAAACTTTTTTGA
Oenothera_biennis       ATCTTGGGTTACTAATTGGTGGAATACTACGCACTCGGAAACTTTTTTGA
Stockwellia_quadrifida  ATTTTGGATTACTAATTGGTGGAATACTAGGCAATCCGAAACTTTTTTGA
Syzygium_cumini         ATTTTGGATTACTAATTGGTGGAATACTAGGCAATCCGAAACTTTTTTGA

Angophora_costata       CTGATATTCAAGAAAAG---------AGTATTCTAGAAAAATTCATAGAA
Corymbia_gummifera      CTGATATTCAAGAAAAG---------AGTATTCTAGAACAATTCATAGAA
Eucalyptus_baxteri      CTGATATTCAAGAAAAG---------AGTATTCTAGAAAAATTCATAGAA
Geranium_palmatum       ATGAGATTCAAGAAAAAGGTAAAAAAAGTCTGATAGAAAAATTCATAGAA
Hypseocharis_bilobata   ATGATATTCAAGAAAAA---------GATCTTATAGAAAAATTCATAGAA
Lagerstroemia           CTGATATTCAAGAAAAG---------AGTATTCTAGAAAAATTCATAGAA
Monsonia_speciosa       ATGATATTGAAAAAAAA---------ACTCTGCTAGCAAAATTCATAGAA
Oenothera_biennis       CTGATATGCAAGAAAAG---------AGTATTCTAGACAAATTCATAGAA
Stockwellia_quadrifida  CTGATATTCAAGAAAAG---------AGTATTCTAGAAAAATTCATAGAA
Syzygium_cumini         CTGATATTCAAGAAAAG---------AGTATTCTAGAAAAATTCATAGAA

Angophora_costata       TTGGAAGAACTCTTACTCTTGGACGAAATGATAAAAGAATACCCGGAAAC
Corymbia_gummifera      TTGGAAGAACTCTTACTCTTGGACGAAATGATAAAAGAATACCCGGAAAC
Eucalyptus_baxteri      TTGGAAGAACTCTTACTCTTGGACGAAATGATAAAAGAATACCCGGAAAC
Geranium_palmatum       TTAGAGGAACTTCTTCTTTTGGACGAAATGGTAAAGGAATGCCCAGAAGT
Hypseocharis_bilobata   TTAGAGGAGCTCGTCCTGTTGGACGAAATGATAAAGGGATGCCCAAAAAT
Lagerstroemia           TTAGAAGAACTCTTACTCTTGGAAGAAATGATAAAAGAAGACCCGGAAAG
Monsonia_speciosa       TTAGAGGAACTCCTTCTCTTGGACGAAATGCTAAATGACTGCCCCAAAAT
Oenothera_biennis       TTAGAAGAACTCTTACTCTTAGACGAAATGATAAACGAATACCCGGAAAC
Stockwellia_quadrifida  TTGGAAGAACTCTTACTCTTGGACGAAATGATAAAAGAATACCCGGAAAC
Syzygium_cumini         TTGGAAGAACTCTTACTCTTGGACGAAATGATAAAAGAATACCCGGAAAC

Angophora_costata       ACATCTACAAACACTTCGTATAGGAATCCACAAAGAAACGATCCAATTGA
Corymbia_gummifera      ACATCTACAAACACTTCGTATAGGAATCCACAAAGAAACGATCCAATTGA
Eucalyptus_baxteri      ACATCTACAAACACTTCGTATAGGAATCCACAAAGAAACGATCCAATTGA
Geranium_palmatum       AGATTTCCAAAAGTTTCGTATAGGAATCCACAAGGAAACGGTCCAATTAA
Hypseocharis_bilobata   ACATCTACAAAAGTTTCGTATAGGAATCCACAAAGAAACGATCCAATTGC
Lagerstroemia           AGATCTACAAACGCTTCGTATCGGGATCCACAAAGAAACGATCCAATTGA
Monsonia_speciosa       GGATCTACAAACGTTT---------CTCCACAAAGAAACGATCCAATTGG
Oenothera_biennis       ACATCTCCAAACACTTCGTATAGGAATCCACAAAGAAATGGTCCGCTTGA
Stockwellia_quadrifida  ACATCTACAAACACTTCGTATAGGAATCCACAAAGAAACGATCCAATTGA
Syzygium_cumini         ACATCTACAAACACTTCGTATAGGAATCCACAAAGAAACGATCCAATTGA

Angophora_costata       TCAAGATGCACAATGAGGATCATATCCATATGATTTTGCACTTATCGACA
Corymbia_gummifera      TCAAGATGCACAATGAGGATCATATCCATATGATTTTGCACTTATCGACA
Eucalyptus_baxteri      TCAAGATGCACAATGAGGATCATATCCATATGATTTTGCACTTATCGACA
Geranium_palmatum       TGAAGATACACAATGAGGATCAGATCCATACGATTTTACACTTCTCGCAA
Hypseocharis_bilobata   TGAAGATGCACAATGATGATCGTATCCATACGATTTTCCACTTTTCGGCA
Lagerstroemia           TCAAGATGCACAATGAGGATCATATCCATACGATTTTTCACTTATCGACA
Monsonia_speciosa       TGAAGATGTCCAATGATGATCATATCCATAAGATTTTGCACTTCTCGACA
Oenothera_biennis       TTAAGATGCGCAACGAGGATCATATCCATACAATTTTGCACTTATCGACA
Stockwellia_quadrifida  TCAAGATGCACAATGAGGATCATATCCATATGATTTTGCACTTATCGACA
Syzygium_cumini         TCAAGATGCACAATGAGGATCATATCCATATGATTTTGCACTTATCGACA

Angophora_costata       AATATAACCTCTTTCATTATTTTAAGTGGTTATTCTATTTTGGGTAATGA
Corymbia_gummifera      AATATAACCTCTTTCATTATTTTAAGTGGTTATTCTATTCTGGGTAATGA
Eucalyptus_baxteri      AATATAACCTCTTTCGTTATTTTAAGTGGTTATTCTATTCTGGGTAATGA
Geranium_palmatum       AATATAATCTATTTCGTTATTCTAAGCGGTTATTCTGTTCTGGGTAAGGG
Hypseocharis_bilobata   AATATAATCTCTTTCCTTATTCTAAGTGCTTATCCTATTCTGGGTAATGA
Lagerstroemia           AATATAATCTGTTTCATTATTTTCAGTGGTTATTCTATTCTGGGTAATGA
Monsonia_speciosa       AGTATAATATCTTGGGTTATTCTAGGCGCTTGGTCTATTCTGTGTAAGGA
Oenothera_biennis       AATATAATCTGTTTCATTATTTTCCGCGGTTATTCTATTCTGGGTAATAA
Stockwellia_quadrifida  AATATAACCTCTTTCATTATTTTAAGTGGTTATTCTATTCTGGGTAATGA
Syzygium_cumini         AATATAACCTCTTTCATTATTTTAAGTGGTTATTCTATTCTGGGTAATGA

Angophora_costata       AGAACTTGCTATTCTTAACTCTTGGGTTCAAGAATTCCTATATAACTTAA
Corymbia_gummifera      AGAACTTGCTATTCTTAACTCTTGGGTTCAAGAATTCCTATATAACTTAA
Eucalyptus_baxteri      AGAACTTGCTATTCTTAACTCTTGGGTTCAAGAATTCCTATATAACTTAA
Geranium_palmatum       ACAACTCGTTATTCTTAACTCTTGGTTTCAAGAATTCTTATATAATTTAA
Hypseocharis_bilobata   AGAACTTGTTATTCTTAACTCTTGGGTTCAAGAATTCTTATATAATTTAA
Lagerstroemia           AGAACTTGTTATTCTTAACTCTTGGGTTCAAGAATTCCTATATAACTTAA
Monsonia_speciosa       AGAACTCGTTATTCTTAACTCCTGGGTTAAAGAATTCTTATATAATTTAA
Oenothera_biennis       AGAACTTCTCATTCTTAACTCTTGGATGCAAGAATTCCTATATAACTTAA
Stockwellia_quadrifida  AGAACTTGCTATTCTTAACTCTTGGGTTCAAGAATTCCTATATAACTTAA
Syzygium_cumini         AGAACTTGCTATTCTTAACTCTTGGGTTCAAGAATTCCTATATAACTTAA

Angophora_costata       GTGACACAATAAAAGCTTTTTCTATTCTTTTATTAACTGATTTATGTATC
Corymbia_gummifera      GTGACACAATAAAAGCTTTTTCTATTCTTTTATTAACTGATTTATGTATC
Eucalyptus_baxteri      GTGACACAATAAAAGCTTTTTCTATTCTTTTATTAACTGATTTATGTATC
Geranium_palmatum       GCGACACAATAAAAGCCCTTTGCCTTGTTTTTTTAAGTGATATTTTTTTA
Hypseocharis_bilobata   GCGACACAATAAAAGCCCTTTCCATGCTTTTAGTAATTGATCTTTTGGTC
Lagerstroemia           GTGACACAATAAAAGCTTTTTCTATTCTTTTATTAACTGATTTATGTATC
Monsonia_speciosa       GCGACACACTAAAGGCCTTTTGCATTCTTTTTTTAATTGATTATTTTTTA
Oenothera_biennis       GTGACACAATAAAAGCTTTTTCGATTCTTTTATTAACTGATTTTTGTATC
Stockwellia_quadrifida  GTGACACAATAAAAGCTTTTTCTATTCTTTTATTAACTGATTTATGTATC
Syzygium_cumini         GTGACACAATAAAAGCTTTTTCTATTCTTTTATTAACTGATTTATGTATC

Angophora_costata       GGATTCCATTCGCCCCATGGTTGGGAACTAATGATTGGCTATGTCTACAA
Corymbia_gummifera      GGATTCCATTCGCCCCATGGTTGGGAACTAATGATTGGCTATGTCTACAA
Eucalyptus_baxteri      GGATTCCATTCGCCCCATGGTTGGGAACTAATGATTGGCTATGTCTACAA
Geranium_palmatum       GGATATCATTCGAAAGCCATTTGGGAATTCATAATTGTCTATGTCGTCAA
Hypseocharis_bilobata   GGATACCACTCGCCCCGCGCTTGGGAACTAATGATTGGCTATGTCGCCAA
Lagerstroemia           GGATTCCATTCACCCCATGGTTGGGAACTTATGATTGGCTATGTCTACAA
Monsonia_speciosa       GGATTCCATTCGAACCCCCTTTGGGCCTGGATGCTTAGGAATGTTTACAA
Oenothera_biennis       GGATTCCACTCGCCCCATGGTTGGGAACTAATGATTGCTTATGTCTACAA
Stockwellia_quadrifida  GGATTCCATTCGCCCCATGGTTGGGAACTAATGATTGGCTATGTCTACAA
Syzygium_cumini         GGATTCCATTCGCCCCATGGTTGGGAACTAATGATTGGCTATGTCTACAA

Angophora_costata       AGATTTTGGATTTGTTCACAACGATCAAATTATA------TCGGGTCTTG
Corymbia_gummifera      AGATTTTGGATTTGTTCACAACGATCAAATTATA------TCGGGTCTTG
Eucalyptus_baxteri      AGATTTTGGATTTGCTCACAACGATCAAATTATA------TCGGGTCTTG
Geranium_palmatum       AAGTTTTGGATATGATTATAATGATAGAATCGTA------TCCATTTTGG
Hypseocharis_bilobata   AGTTTTTGGATTTGCTGATAACGATCTACTTATC------TCTAGTCTTG
Lagerstroemia           AGATTTTGGATTTGCTCATAACGACCAAATTATA------TCTGGTCTTG
Monsonia_speciosa       AAGTTTTGGGCTTGTTCCTACCAAAACGGATCTATTTTTTGCCTTTCTTA
Oenothera_biennis       AGATTTTGGATTTGCTCAGAACGATCAAATTATA------TCTGGTCTTG
Stockwellia_quadrifida  AGATTTTGGATTTGCTCACAATGATCAAATTATA------TCGGGTCTTG
Syzygium_cumini         AGATTTTGGATTTGCTCACAACGATCAAATTATA------TCTGGTCTTG

Angophora_costata       TTTCTACTTTTCCAGTCATTCTGGATACAATTTTTAAATATTGGATCTTC
Corymbia_gummifera      TTTCTACTTTTCCAGTCATTCTGGATACAATTTTTAAATATTTGATCTTC
Eucalyptus_baxteri      TTTCTACTTTTCCAGTCATTCTGGATACAATTTTTAAATATTGGATCTTC
Geranium_palmatum       GTTGGATTTTGCCATCCCTTTTACATATAGCCTTAAAATATATGTCCTTC
Hypseocharis_bilobata   TTTGCGCCCTTCCAGTCTTTTTAGATGTAGGTTTTAAATATTGGCTCTTC
Lagerstroemia           TTTCCACTTTTCCAGTCATTCTAGATACAATTTTTAAATATTGGATCTTT
Monsonia_speciosa       ATGCCATTTTGCCAGCAATTCTCGATGTATCTTGTAAA------TATTGT
Oenothera_biennis       TTTCCACTTTTCCAGTCATTCTAGATACAATTTTTAAATATTGGATTTTT
Stockwellia_quadrifida  TTTCTACTTTTCCAGTTATTCTGGATACAATTTTTAAATATTGGATCTTC
Syzygium_cumini         TTTCTACTTTTCCAGTCATTCTGGATACAATTTTTAAATATTGGATCTTC

Angophora_costata       CGTTATTTAAATCGTATATCTCCATCACTTGTAGTGATTTATCAT-----
Corymbia_gummifera      CATTATTTAAATCGTATATCTCCATCACTTGTAGTGATTTATCAT-----
Eucalyptus_baxteri      CGTTATTTAAATCATATATCTCCATCACTTGTAGTGATTTATCAT-----
Geranium_palmatum       CGTTATTTCAACGGACTATGCCCGTCACTTTTAGTGATGTATACTGCAAT
Hypseocharis_bilobata   TATTATTTAAACCGTGTATCTCCGTCACTTGTAGTGCTTTATCAT-----
Lagerstroemia           CGTTATTTAAATCGTGTATCTCCCTCACTTGTAGTGATTTATCAT-----
Monsonia_speciosa       TTCTTCCGTTATTTTAACACTCTATCCCCGTCGCTTATAGCGGTTTTTGG
Oenothera_biennis       CGTTATTTAAATCGTGTATCACCCTCACTTGTAGTGATTTATGAT-----
Stockwellia_quadrifida  CGTTATTTAAATCGTGTATCTCCATCACTTGTAGTGATTTATCAT-----
Syzygium_cumini         CGGTATTTAAATCGTGTATCTCCATCACTTGTAGTGATTTATCAT-----

Angophora_costata       -TCAATGAATGAC---TGAATGGAGGAATTTCAAGGATATTTAGAACTAG
Corymbia_gummifera      -TCAATGAATGAC---TGAATGGAGGAATTTCAAGGATATTTAGAACTAG
Eucalyptus_baxteri      -TCAATGAATGAC---TGAATGGAGGAATTTCAAGGATATTTAGAACTAG
Geranium_palmatum       GAAGGAAACGAAGGAATGAATGGAAGAATTACAAGAATATTTTGAATTCG
Hypseocharis_bilobata   -TCAATGCATCCC---TGAATGGAGGAATTTCAAGGATATTTAGAACTAG
Lagerstroemia           -TCAATGAATGAC---TGAATGGAGGAATTTCAAGGATATTTAGAACTCG
Monsonia_speciosa       TTCACTAACGGAC---TGAATGGAAGAATATCAAGGATATTTAGAATTCT
Oenothera_biennis       -TCAATGAATGAC---TGAATGGAGGAATTCCCGGGATATTTCGAACTAG
Stockwellia_quadrifida  -TCAATGAATGAC---TGAATGGAGGAATTTCAAGGATATTTAGAACTAG
Syzygium_cumini         -TCAATGAATGAC---TGAATGGAGGAATTTCAAGGATATTTCGAACTAG

Angophora_costata       ATAGATCTAGACAACATGACTTCCTATACCCACTTCTTTTTCGAGAGTAT
Corymbia_gummifera      ATAGATCTAGACAACATGACTTCCTATACCCACTTCTTTTTCGAGAGTAT
Eucalyptus_baxteri      ATAGATCTAGACAACATGACTTCCTATACCCACTTCTTTTTCGAGAGTAT
Geranium_palmatum       ATCGATCTTGGCAACACCCCTTTCTATACCCACTTATTTATCGGGAGTCC
Hypseocharis_bilobata   ATAGATCTCAACAACATTACTTTCTATACCCACTTATCCTTCGCGAGTAT
Lagerstroemia           GTGGATCTCGGCGCCACGACTTCCTATACCCCCTTATTTTTCGGGAGTAT
Monsonia_speciosa       ATAGATCTCGTCAACAAGATTTTCTATACCCACTCATCTCTCGGGAGTCC
Oenothera_biennis       ATAGATCTCGACAACACGACTTCCTATACCCCCTAATTTTTCGGGAGTCT
Stockwellia_quadrifida  ATAGATCTAGACAACATGACTTCCTATACCCACTTCTTTTTCGAGAGTAT
Syzygium_cumini         ATAGATCTCGACAACATGACTTCCTATACCCACTTCTTTTTCGAGAGTAT

Angophora_costata       ATTTATGCACTTACTCATGATCATGGTTTAAATAAA------TCGATTTT
Corymbia_gummifera      ATTTATGCACTTACTCATGATCATGGTTTAAATAAA------TCGATTTT
Eucalyptus_baxteri      ATTTATGCACTTGCTCATGATCATGGTTTAAATAAA------TCGATTTT
Geranium_palmatum       ATTTATGCACTTGCGCATGATCATGGTTTAAATAGA------TCCATTTT
Hypseocharis_bilobata   ATTTATGCACTTGCGCATGATCATGGTTTAAATAGA------TCAATTTT
Lagerstroemia           ATTTATGCACTTGCTAATAATCATGGTTTAAATAGA------TCCATTTT
Monsonia_speciosa       ATTTATGGACTGGCGCACGATCATGGTTTAAATAGA------TCCATTTT
Oenothera_biennis       ATTTATGCACTTGCTCATGATCATGGTTTAAATAGAAATAGATCTACTTT
Stockwellia_quadrifida  ATTTATGCACTTGCTCATGATCATGGTTTAAATAGA------TCGATTTT
Syzygium_cumini         ATTTATGCACTTGCTCATGATCATGGTTTAAAGAAA------TCGATTTT

Angophora_costata       GTTCGAAAAT---GCAGGTTATGACAATAAATCTAGTTCAATAATTGTGA
Corymbia_gummifera      GTTCGAAAAT---GCAGGTTATGACAATAAATCTAGTTCAATAATTGTGA
Eucalyptus_baxteri      GTTCGAAAAT---GCAGGTTATGACAATAAATCTAGTTCAATAATTGTGA
Geranium_palmatum       GTTGGAAAAT---GCTAGTTATGACAATAAATCCAGTTCACTAAGTGTGA
Hypseocharis_bilobata   ATTGGAAAAT---GTAGGTTATGACAATAAATCTAGTTCACTAATTGTGA
Lagerstroemia           GTTCGAAAAT---GCCGGTTCTGACAATAAATCTAGTTTAATAATTGTGA
Monsonia_speciosa       GCTGGAAAAT---GCCAGTTATGACAATAAATCTAGTTCACTCATTGTGA
Oenothera_biennis       GTTCGAAAATGAAGTTGATTATGACAAAAAATATAGTTTAATAATTGTGA
Stockwellia_quadrifida  GTTCGAAAAT---ACAGGTTATGACAATAAATCTAGTTCAATAATTGTGA
Syzygium_cumini         GTTCGAAAAT---GCAGGTTATGACAATAAATCTAGTTCAATAGTTGTGA

Angophora_costata       AACGTTTAATTACTCGAATGTATCAACAGAATCCTTTGATTTTTTCAGCT
Corymbia_gummifera      AACGTTTAATTACTCGAATGTATCAACAGAATCCTTTGATTTTTTCAGCT
Eucalyptus_baxteri      AACGTTTAATTACTCGAATGTATCAACAGAATCCTTTGATTTTTTCAGCT
Geranium_palmatum       AACGTTTAATTGCTCGAATGTATCAACAGAACCCTTTGGTCATTTGTCCT
Hypseocharis_bilobata   AACGTTTAATTACTCAAATGTATCAACAGAAGCATTTGATCATTTGCGCT
Lagerstroemia           AACGATTAATTACTCGAATGTATCAACAGAATCATTTGATTATTTCGGCT
Monsonia_speciosa       AACGTTTAATTGCTCGAATGTATCAACGGAACCCTTTGAGCATTTGTCCT
Oenothera_biennis       AACGTTTAATTACTCGAATGTATCAACGGAATCATTTGATTATTTCGGCT
Stockwellia_quadrifida  AACGTTTAATTACTCGAATATATCAACAGAATCCTTTGATTTTTTCAGCT
Syzygium_cumini         AACGTTTAATTACTCGAATGTATCAACAGAATCCTTTGATTTTTTCAGCT

Angophora_costata       AATGATTCTATCCAAAATCCATTTTTTGGGCATGGGCAAAACAAGAATTT
Corymbia_gummifera      AATGATTCTATCCAAAATCCATTTTTGGGG------CAAAACAATAATTT
Eucalyptus_baxteri      AATGATTCTATCCAAAATCAATTGTTTGGG------CAAAACAAGAATTT
Geranium_palmatum       AATGATTCTAACCAAAATCCTTTTTTGGGG------TACAATAATAATTG
Hypseocharis_bilobata   AAAGGTTATAACCAAAATCCATTTATTGGG------CACAATAAGAATTT
Lagerstroemia           AATGATTCTATTCAAAATCCAGTTTTTGGG------CACAATAAGAATTT
Monsonia_speciosa       AATGATTCTAACCAAAATCCATTTATTGGG------CACAATAAGAATTT
Oenothera_biennis       AATGGTTCTGTTCAAAATCCATTTTGGGGC------CACAATCAGAATTT
Stockwellia_quadrifida  AATGATTCTATCCAAAATCCATTTTTTGGG------CAAAACAAGAATTT
Syzygium_cumini         AATGATTCTATCCAAAATCCATTTTTTGGG------CAAAACAAGAATTT

Angophora_costata       TTATTCTCAAATTATCTCCGAGGGATTTGCAGTCATTGTGGAAATTCCAT
Corymbia_gummifera      TTATTCGCAAATTATCTCCGAGGGATTTGCAGTCATTGTGGAAATTCCAT
Eucalyptus_baxteri      TTATTCTCAAATTATCTCCGAGGGATTTGCAGTCATTGTGGAAATTCCAT
Geranium_palmatum       TTCTTCTCAAATGATATCAGAGGGATTTGCAGATATTGCAGAAATTCCCC
Hypseocharis_bilobata   GTATTCGCAAATGATATCAGAGAGATTTGCAGATATTGTGGAAATTCCAC
Lagerstroemia           GTATTCGCAAATTCTCTCAGAGGGATTTGCGGTCATTGTGGAAATTCCAT
Monsonia_speciosa       GTATTCTCAAATGATATCGGAGGTATTTGCAGACATTGGGGAAATTCCAC
Oenothera_biennis       GTATTCGAAAATTCTATCAGAAGGGTTTGCAGTCATTGTGGAAATTCCAT
Stockwellia_quadrifida  TGATTCTCAAATTATCTCCGAGGGATTTGCAGTCATTGTGGAAATTCCAT
Syzygium_cumini         TTATTCTCAAATTATCTCCGAGGGATTTGCAGTCAATGTGGAAATTCCAT

Angophora_costata       TT------TCCCTAAGATTAGTATCTTCCTTA------GAAAGGAAA---
Corymbia_gummifera      TT------TCCCTAAGATTAGTATCTTCCTTA------GAAAGGAAA---
Eucalyptus_baxteri      TT------TCCCTAAGATTAGTATCTTCCTTA------GAAAGGAAA---
Geranium_palmatum       TT------TTTCTTCAATTAGTATCTTCTTTA------GAAGGGAAA---
Hypseocharis_bilobata   TT------TTCCTACAATTAGTATCTTCTTTA------GAAGGGAAA---
Lagerstroemia           TT------TCCCTACGACTATTATCTTCCTTA------GAAAGGAAG---
Monsonia_speciosa       TT------TTTCTGCAATTAGTACCTTCTTTAGATTTAGAAGGGAAA---
Oenothera_biennis       TT------TCGCTACGAGTTTTATCTTCCTTT------GAAAGGAAAGAG
Stockwellia_quadrifida  TT------TCCCTAAGATTAGTATTTTCCTTA------GAAAGGAAA---
Syzygium_cumini         TTTCATTTTCCCTACGATTAGTATCTTCTTTA------GAAAGGAAA---

Angophora_costata       ---GAAATAGCAAAATCTCATAAATTACGATCAATTCATTCCATATTTCC
Corymbia_gummifera      ---GAAATAGCAAAATCTCATAAATTACGATCAATTCATTCCATATTTCC
Eucalyptus_baxteri      ---GAAATAGCAAAATCTCATAAATTACGAGCAATTCATTCCATATTTCC
Geranium_palmatum       ---GAAATAGCAAAATCTCTTAATTTACGATCAATGCAGTCAATATTTCC
Hypseocharis_bilobata   ---GCACTCGCAAAATCTCTGAATTTACGATCAATTCATTCAATATTTCC
Lagerstroemia           ---CATATAGCAAAATCTCATAATTTACGATCAATTCATTCAATATTTCC
Monsonia_speciosa       ---GAAATAACGAAATCTCTTAATTTACGATCAATGCAGTCAATATTCCC
Oenothera_biennis       AAAGATATAGCAAAATCTCCTACTTTACGATCAATTCATTCAATATTTCC
Stockwellia_quadrifida  ---GAAATAGCAAAATCTCATAAATTACGATCAATTCATTCCATATTTCC
Syzygium_cumini         ---GAAATAGCAAAATCGCATAATTTACGATCAATTCATTCCATATTTCC

Angophora_costata       TTTTTTAGAGGACAAATTTTCACATTTAGATTATGTGTCGGACGTACTAA
Corymbia_gummifera      TTTTTTAGAGGAAAAATTTTCACATTTAGATTATGTGTCGGACGTACTAA
Eucalyptus_baxteri      TTTTTTAGAGGACAAATTTTCACATTTAGATTATGTGTCGGACGTACTAA
Geranium_palmatum       CTTTTTAGAGGATGAATGCTTCCATTGCCATTTTGTGTCAGACGTACTAA
Hypseocharis_bilobata   CTTTTTAGAGGACAAATGCTCCCATTTAAATTCTGTGTCAGACATATTAA
Lagerstroemia           TTTTCTAGAGGACCGATTTTCGCATTTAGATTATGCGTCAGATGTACTAA
Monsonia_speciosa       CTTTTTAGAGGACGGGTGCTCCCGTTTAAATTATGTGTCAGACGTATTAA
Oenothera_biennis       TTTTTTAGAGGACCAATTTTCACATTTAGATTATTTGTCACATGTACTAA
Stockwellia_quadrifida  TTTTTTAGAGGACAAATTTTCACATTTAGATTATGTGTCGGACGTACTAA
Syzygium_cumini         TTTTTTAGAGGACAAATTTTCACATTTAGATTATGTGTCGGATGTACTAA

Angophora_costata       TACCATATCACATCCATCTAGAAATCTTGGTTCAAACCCTTCGCTACTGG
Corymbia_gummifera      TACCATATCACATCCATCTAGAAATCTTGGTTCAAACCCTTCGCTACTGG
Eucalyptus_baxteri      TACCCTATCACATCCATCTAGAAATCTTGGTTCAAACCCTTCGCTACTGG
Geranium_palmatum       TACCCCACCCTGCCCATCTGGAAATACTAGTTGAAGCTCTTCGTTATTGG
Hypseocharis_bilobata   TACCCCACCCCGCTCATCTGGAAATTCTGGTTCAAGTCCTTCGTTATTGG
Lagerstroemia           TACCCTATCCCCCCCATTTTGAAATTTTGGTTCAAAACCTTCGCTACTGG
Monsonia_speciosa       TACCCCACCCTGCCCATCTGGAAATCCTGGTTGAAGCTCTTCGTTATTGG
Oenothera_biennis       TACCCTATCCCATCCATTTGGAAATCGCGGTTCAAACCCTTCGCTACTGG
Stockwellia_quadrifida  TACCCTATCACATCCATCTAGAAATCTTGGTTCAAACCCTTCGCTGCTGG
Syzygium_cumini         TACCCTATCACATCCATCTAGAAATCTTGGTTCAAACCCTTCGCTACTGG

Angophora_costata       GTGAACGATGCCTCTTCTTTGCATTTATTACGTTTCTTTCTCCACGAGTA
Corymbia_gummifera      GTGAACGATGCCTCTTCTTTGCATTTATTACGTTTCTTTCTCCACGAGTA
Eucalyptus_baxteri      GTGAACGATGCTTCTTCTTTGCATTTATTACGTTTCTTTCTCCACGAGTA
Geranium_palmatum       GTGAAAGACGCCCCCTTTCTTCATTTTTTACGGTTCTTTCTCTATCAGGA
Hypseocharis_bilobata   GTGAAAGATGCCTCTTCTCTGCATTTTTTACGGTTCTTTCTTTACGAATA
Lagerstroemia           GTGAAGGATGTCTCTTCTTTGCATTTATTACGTTTCTTTTTCTACGAGTA
Monsonia_speciosa       GTGAAAGATGCCTCTTTCCTGCATTTTGTACGGTTCTTTCTCTATGAGTA
Oenothera_biennis       GTGAAGGATGCCTCTTCTTTGCATTTATTACGTATCTTTCTACACGAGTA
Stockwellia_quadrifida  GTGAACGATGCCTCTTTTTTGCATTTATTACGTTTCTTTCTACACGAGTA
Syzygium_cumini         GTGAACGATGCCTCTTCTTTGCATTTATTACGTTTCTTTCTCCACGAGTA

Angophora_costata       TTGG------AATAGTCTTATTACTCAAAAGAAACATATTACCATTTTTT
Corymbia_gummifera      TTGG------AATAGTCTTATTACTCAAAAGAAATATATTACCATTTTTT
Eucalyptus_baxteri      TTGG------AATAGTCTTATTACTCAAAAGAAACATATTACCATTTTTT
Geranium_palmatum       TTGGAGTTGCAATAGTCTTATTATTCCAAAAAGTCCTAGTTCCTTTTTTT
Hypseocharis_bilobata   TTGGAGTTGGAATACTCTTATTATTCAAAAAAAATCGAGTTCTGCTTTTT
Lagerstroemia           TTGTAATTGGAATAGTCTTATTACTCCCCAAAAACATATTTCCATTTTTT
Monsonia_speciosa       TTGGACTTGGAAGAGTCTTCTTATTCCAAAAGGCCCTAGTTCCTTTTTTT
Oenothera_biennis       TTGG------AATAGTTTTAGTACTCCAAAAAAGCATATTACCCTTTTTT
Stockwellia_quadrifida  TTGG------AATAGTCTTATTACTCAAAAGAAACATATTACCATTTTTT
Syzygium_cumini         TTGG------AATAGTCTTATTACTCCAAAGAAACATATTACCCTTTTTT

Angophora_costata       CAAAAGGTAATCCAAGATTATTCTTGTTCCTATATAATTCTCATATATGT
Corymbia_gummifera      CAAAAGGTAATCCAAGATTATTCTTGTTCCTATATAATTCTCATATATGT
Eucalyptus_baxteri      CAAAAGGTAATCCAAGATTATTCTTGTTCCTATATAATTCTCATATATGT
Geranium_palmatum       CAAAAAAAAATGCAAGATTGTTCCTCTTTCTATATAATTCTCATGTATGT
Hypseocharis_bilobata   TAAAAAAAAATCCAAGATTGTTCGTCTTCCTATATAATTCTTATGTATGT
Lagerstroemia           TAAAAGGTAATCCAAGATTATTCTTGTTCCTATATAATTCTTATGCATGT
Monsonia_speciosa       CAAAAAAAAATGCAAGATTGTTCCTCTTCCTATATAATACTCATGTATGT
Oenothera_biennis       TAAAAGGGAATTCAAGATTCTTCTTGTTCCTCTATAATTCTTATGTATGT
Stockwellia_quadrifida  CAAAAGGTAATCCAAGATTCTTCTTGTTCCTATATAATTCTCATATATGT
Syzygium_cumini         CAAAAGGTAATCCAAGATTATTCTTGTTCCTATATAATTCTCATATATGT

Angophora_costata       GAATACGAATACATCTTTCTTTTTCTCCTTAATCAATCTTCTCATTTACG
Corymbia_gummifera      GAATACGAATACATCTTTCTTTTTCTCCTTAATCAATCTTCTCATTTACG
Eucalyptus_baxteri      GAATACGAATACTTCTTTCTTTTTCTCCGTAATCAATCTTCTCATTTACG
Geranium_palmatum       GAATATGAATCCATCCTCCTTTTTCTTCGGAATAAATCTTCTGATTTACG
Hypseocharis_bilobata   CAATACGAATCCATCCTCCTTTTTCTTCGTAACCAATCTTCTCATTTACG
Lagerstroemia           GAATACGAATCCATCTTCCTTTTTCTCCGTAATAAATCTTCTCATTTCCG
Monsonia_speciosa       GAATATGAATCCATCCTCCTTTTTCTTCGCAATAAGTCTTCTCATTTACG
Oenothera_biennis       GAATACGAATCTATCTTCCTTTTTATCCGCAATCAATCTTCGCATTTCCA
Stockwellia_quadrifida  GAATACGAATACATCTTTCTTTTTCTCCGTAATCAATCTTCTCATTTACG
Syzygium_cumini         GAATACGAATCCACCTTTCTTTTTCTCCGTAATCAATCTTCTCATTTACG

Angophora_costata       GTCAACATCTTCTGGAATCTTTTTTGAGCGAATATATTTCTATGTAAAAA
Corymbia_gummifera      GTCAACATCTTCTGGAATCTTTTTTGAGCGAATATATTTCTATGTAAAAA
Eucalyptus_baxteri      GTCAACATCTTCTGGAATCTTTTTTGAGCGAATATATTTCTATGTAAAAA
Geranium_palmatum       ATCAACATCTTTTAGAAGTTTTCTCGAGCGGATTCTTTTCTATAAAAAGA
Hypseocharis_bilobata   ATCAACATCTTCTGGAATCCTTCTTGAGCGAATATTTTTTTATAGAAAGA
Lagerstroemia           GCCAACATCTTCTGGAGTCTTTTTTGAGCGAATATATTTCTATGTAAAAA
Monsonia_speciosa       ATCAACATCTTATGGAATCCTTCTTGAGCGGATTATTTTCTATAAAAAGA
Oenothera_biennis       GTCAACATCTTCTGGAGTCTTTTTTGAGCGAATCCTTTTCTATGTAAAAA
Stockwellia_quadrifida  GTCAACATCTTCTGGAATCTTTTTTGAGCGAATATATTTCTATGTAAAAA
Syzygium_cumini         GTCAACATCTTCTGGAATCTTTTTTGAGCGAATCTATTTCTATGTAAAAA

Angophora_costata       TAGAACATTTTGTCAAAGTCTTCTTTGATAATGATTTTCAGTGCATCCTA
Corymbia_gummifera      TAGAACATTTTGTCAAAGTCTTCTTTGATAATGATTTTCAGTGCATCCTA
Eucalyptus_baxteri      TAGAACATTTTGTCAAAGTCTTCTTTGATAATGATTTTCAGTGCATCCTA
Geranium_palmatum       TGGAAGTTCTTGTA---TCTATCTTTGCAAATCATTTTAAGCGCATTCTG
Hypseocharis_bilobata   TGGAAGATCTTGTA---GCTATCTTTGCTAATCGTTTTGAGCACAGTCTG
Lagerstroemia           TAGAACGTCCTGTTGAAGTTTTTTTTGATAATGATTTTCGGGACATTCGA
Monsonia_speciosa       CGGAAGGTCTTGTA---GCTATCTTTGCGAATCCTTTTGAGCGCATTCCG
Oenothera_biennis       TAGACCATCTTGTTGAAGTTTTTGTTGGGACTGATTTTCTGGACATCCGA
Stockwellia_quadrifida  TAGAACATTTTATCAAAGTCTTCTTTGATAATGATTTTCAGTGCATCCTA
Syzygium_cumini         TAGAACATTTTGTCAAAGTCTTCTTTGATAATGATTTTCAGTGCATCCTA

Angophora_costata       TGGTTCTTCAAAGATCCTTTCATGCATTATGTTCGATATCAAGGAAAATC
Corymbia_gummifera      TGGTTCTTCAAAGATCCTTTCATGCATTATGTTCGATATCAAGGAAAATC
Eucalyptus_baxteri      TGGTTCTTCAAAGATCCTTTCATGCATTATGTTCGATATCAAGGAAAATC
Geranium_palmatum       CTGTTTTTCAACGACCCTTTCATTCATTATGTTAGATATCAAGGAAAATA
Hypseocharis_bilobata   TGGTTCTTCAAGGATCCCTTTATGCATTATGTTAGATATAAAGGAAAATC
Lagerstroemia           GCCTTCTTCAAGTATTCTTTCATGCATTATGTTAGATATCAAGGAAAATC
Monsonia_speciosa       AGGTTTTTCAAGGACCCCCTCATTCATTATGTTAGATATCAAGGAAAATA
Oenothera_biennis       TCCTTCTTCAAGGATCCGAATATGCATTATGTTAGATATCAAGGAAAATC
Stockwellia_quadrifida  TGTTTCTTCAAAGATCCTTTCATGCATTATGTTCGATATCAAGGAAAATC
Syzygium_cumini         TGGTTCTTCAAAGATCCTTTCATGCATTATGTTAGATATCAAGGAAAATC

Angophora_costata       AATTCTGGCTTCAAAAGATACGCCTCTTCTGATGAAGAAATGGAAATATT
Corymbia_gummifera      AATTCTGGCTTCAAAAGATACGCCTCTTCTGATGAAGAAATGGAAATATT
Eucalyptus_baxteri      AATTCTGGCTTCAAAAGATACGCCTCTTCTGATGAAGAAATGGAAATATT
Geranium_palmatum       CATTCTAATTTTAAAAGACAGGCCTCTTCTGATGAATAAATGGAAAGATT
Hypseocharis_bilobata   TATTCAGATTTCAAAAGATAGCCCTCTTCTGATGAAGAAATGGAAATCTT
Lagerstroemia           AATTCTGGCTTCGAAAGATACACCCTTTCTGATGAATAAATGGAAATATT
Monsonia_speciosa       CATTCTGATTTTAAAAGACATGCCTCTTCTGATGAATAAATGGAGATATT
Oenothera_biennis       TATTCTAGCTTCAAAGGATACACCTCTTTTGATGAATAAATGGAAATATT
Stockwellia_quadrifida  AATTCTGGCTTCAAAAGATACGCCTCTTCTGATGAAGAAATGGAAATATT
Syzygium_cumini         AATTCTGGCTTCAAAAGATACGCCTCTTCTGATGAAGAAATGGAAATATT

Angophora_costata       ACCTTGTTAATTTATGGCAATATCATTTTTACGCCTGGTTGAAACCAGGA
Corymbia_gummifera      ACCTTGTTAATTTATGGCAATATCATTTTTACGCCTGGTTTCAACCAGGA
Eucalyptus_baxteri      ACCTTGTTAATTTATGGCAATATCATTTTTACGCCTGGTTTCAACCAGGA
Geranium_palmatum       ATCTTATAAAGTTATGGCAATGTTATTTTTATGTATGGTCTCAACCAGGA
Hypseocharis_bilobata   ATCTTGTCAAGTTATGGCAATGCCATTTTTATGTATGGTCTCAACCAGGA
Lagerstroemia           ACCTTGTCAATTTATGGCAATATCGTTTTTACGCGTGGTCTCAACCAGGA
Monsonia_speciosa       ATCTTTTCAAGTTATGGCAATGTCATTTTTATGTATGGTCTGCACCAGGA
Oenothera_biennis       ACCTTGTCAATTTATGGCAATATCATTTTTCGGTCTGGTCTCAACCCGGA
Stockwellia_quadrifida  ACCTTGTTAATTTATGGCAATATCATTTTTACGCCTGCTTTCAACCAGGA
Syzygium_cumini         ACCTTGTTAATTTATGGCAATATCATTTTTATGCGTGGTTTCAACCAGGA

Angophora_costata       AGGATCGATATAAACCAATTATGCAAGTATTCTCTTGACTTTTTGGGCTA
Corymbia_gummifera      AGGATCGATATAAACCAATTATGCAAGTATTCTCTTGACTTTTTGGGCTA
Eucalyptus_baxteri      AGGATCGATATAAACCAATTATGCAAGTATTCTCTTGACTTTTTGGGCTA
Geranium_palmatum       AGAGTCCATATAAACAAATTATCCCAACACTCCCTTAACTTTATGGGTTA
Hypseocharis_bilobata   AGGATCCATATAAACCAATTATCCCAACATTCCCTCAACTTTCTGGGCTA
Lagerstroemia           AGGATCAATCTAAACCGATTAGGAAAGTATTCTCTTGACTTTTTGGGCTA
Monsonia_speciosa       GGGGTCCGTATAAACAAATTATCCCAAGATCCCCTGAACTTTATGGGTTA
Oenothera_biennis       AGGATCAACATAAACCAATTAGGTAAGTATTCTCTTGACTTTTTGGGATA
Stockwellia_quadrifida  AGGATTGATATAAACCAATTATGCAAGTATTCTCTTGACTTTTTGGGCTA
Syzygium_cumini         AGGATCGATATAAACCAATTATGCAAGTATTCTCTTGACTTTTTGGGCTA

Angophora_costata       TCGTTCAAGCGTGCGACTAAATTCTTCAGTGGTACGAAGTCAAATGCTAG
Corymbia_gummifera      TCGTTCAAGCGTGCGACTAAATTCTTCAGTGGTACGAAGTCAAATGCTAG
Eucalyptus_baxteri      TCGTTCAAGCGTGCGACTAAATTCTCCAGTGGTACGAAGTCAAATGCTAG
Geranium_palmatum       TATTTTAAGTGTACAACCAATTCCTTTGGTGGTACGCAGTCAAGTATTAG
Hypseocharis_bilobata   TCTTTTAAGTGTGCGACTAAATCCTTTGGTGGTACGGAGTCAAATATTAG
Lagerstroemia           TTTTTCAAACGTGCAACTAACTTTTTCAGTGGTACGAAGTAAAATGCTAG
Monsonia_speciosa       TCTTTTAAGTCTACGACCACTTCCTTTGGTGGTACGGGGTCAAGTATTAG
Oenothera_biennis       TTTTTCAAACGTGCAACTAAAGTCTTCAGTGGTACGAAATCAAACGCTAG
Stockwellia_quadrifida  TCGTTCAAGCGTGCGACTAAATTCTTCAGTGGTACGAAGTCAAATGCTAG
Syzygium_cumini         TCGTTCAAGCGTACGACTAAATTCTTCAGTGGTACGAAGTCAAATGCTAG

Angophora_costata       AAAATTTATTTCTAATAAATAATGCTATGAAGAAGTTTGAGACAATAGTT
Corymbia_gummifera      AAAATTCATTTCTAATAAATAATGCTATGAAGAAGTTCGAGACAATAGTT
Eucalyptus_baxteri      AAAATGCATTTCTAATAAATAATGCTATGAAGAAGTTCGAGACAATAGTT
Geranium_palmatum       AGAATGTATTTCTAATAGATAATCCTATGAATAAGGTCCAAACAATAATT
Hypseocharis_bilobata   AAAATGCATTTCTAATTGATAATGCTATGAATAAGTTCGAGACAATAATT
Lagerstroemia           AAAATTCATTTCTGATAAATACTTCTATGAAGAAGCTCGAAACAACAGTT
Monsonia_speciosa       AAAATTCATTTCTAATAGACAGTGCTATGAAGAAGGTCGAAAGCATAATT
Oenothera_biennis       AGAATTCATTTCTAATAAATAATGCTATGAAGAAGCTCGAAACAACAGTT
Stockwellia_quadrifida  AAAATTCATTTCGAATAAATAATGCTATGAAGAAGTTCGAGACAATAGTT
Syzygium_cumini         AAAATTCATTTCTAATAAATAATGCTATGAAGAAGTTCGAGACAATAGTT

Angophora_costata       CCAATTATTCCTCTGATTGGATCATTGTCTAAAGCGAATTTTTGTAACAC
Corymbia_gummifera      CCAATTATTCCTCTGATTGGATCATTGTCTAAAGCGAATTTTTGTAACAC
Eucalyptus_baxteri      CCAATTATTCCTCTGATTGGATCATTGTCTAAAGCGAATTTTTGTGACAC
Geranium_palmatum       CCAACTTTTTATCTAATTGGATCGTTGGTTAAAGCTAAATTTTGTAATCT
Hypseocharis_bilobata   CCAATTTCTTCTCTAATTGGATCATTGGCTAAAGCGAAATTTTGTAACCC
Lagerstroemia           CCAATTATTCCTTTGATTGGATCGTTGTCTAAAGCGAAATTTTGTAACGT
Monsonia_speciosa       CCAATTTTTGCTCTAATTGGATCGTTGGCTAAAGCGAAATTTTGTAACCC
Oenothera_biennis       CCAATTTTGCCTCTGATTGGATCGTTGTCTCGAGCGAAATTTTGTAATGC
Stockwellia_quadrifida  CCAATTATTCCTCTGATTGGATCATTGTCAAAAGCGAATTTTTGTAACAC
Syzygium_cumini         CCAATTATTCCTCTGATTGGATCATTGTCTAAAGCGAATTTTTGTAACAC

Angophora_costata       ATTAGGGCATCCCATTAGTAAACCGACCCGGGCTGATTCATCAGATTCTG
Corymbia_gummifera      ATTAGGGCATCCCATTAGTAAACCGACCCGGACTGATTCATCAGATTCTG
Eucalyptus_baxteri      ATTAGGGCACCCCATTAGTAAACCGACCCGGGCTGATTCATCAGATTCTG
Geranium_palmatum       GTTAGGGCAGCCCATTAGTAAGCCAACTTGGGCCGACTCATCCGATTCTG
Hypseocharis_bilobata   ATTAGGTCAGCCTGTTAGTAAGCCGACTTGGGCCGATTCATCCGATTCTT
Lagerstroemia           ATTAGGACATCCCGTTAGTAAGTCGACCCGGACCGATTCATCTGATTCTG
Monsonia_speciosa       CGTGGGGCAGCCCATTAGTAAGCCAGCTTGGGCTGATTCATCCGATTCTG
Oenothera_biennis       ATTAGGGCATCCCATTAGTAAGCCGACCCGGAATGATTCATCCGATTCTG
Stockwellia_quadrifida  ATTAGGGCATCCCATTAGTAAACCGACCCGGGCTGATTCATCAGATTCTG
Syzygium_cumini         ATTAGGGCATCCCATTAGTAAACCGACCCGGGCTGATTCATCAGATTCTG

Angophora_costata       ATATTATCGACCGTTTTTTGCGTATATGCAGAAATCTTTCTCATTATCAC
Corymbia_gummifera      ATATTATCGACCGTTTTTTGCGTATATGCAGAAATCTTTCTCATTATCAC
Eucalyptus_baxteri      ATATTATCGACCGTTTTTTGCGTATATCCAGAAATCTTTCTCATTATCAC
Geranium_palmatum       ATATTATTGACCGATTTGTACGTATGTGCAGAAATCTTTCTCATTATCAC
Hypseocharis_bilobata   ATATTATTGACCGATTTGTGCGTATGTGCAGAAATCTTTCTCATTATTAC
Lagerstroemia           ATATTATCGACCGATTTGTGCGTATATGCAGAAATCTTTCTCATTATCAC
Monsonia_speciosa       ATATTATTGACCGATTTGTGCGTATGTGCAGAAATCTTTCTCATTATCAC
Oenothera_biennis       ATATTATCGACCGATTTGTGCGTATATGCAGAAATCTTTCTCATTATCAC
Stockwellia_quadrifida  ATATTATCGACCGTTTTTTGCGTATATGCAGAAATCTTTCTCATTATCAC
Syzygium_cumini         ATATTATCGACCGTTTTTTGCGTATATGCAGAAATCTTTCTCATTATCAC

Angophora_costata       AGCGGATCCTCAAAAAAAAAGAGTTTATATCGAGGAAAATATATACTTCG
Corymbia_gummifera      AGCGGATCCTCAAAAAAAAAGAGTTTATATCGAGTAAAATATATACTTCG
Eucalyptus_baxteri      AGCGGATCCTCAAAAAAAAAGAGTTTATATCGAGTAAAATATATACTTCG
Geranium_palmatum       AGCGGGTCCTCAAAAAAAAAAGGTTTGTATCGAGTCAAATATATACTTCG
Hypseocharis_bilobata   AGCGGGGCCTCAAAAAAAAAGAGTTTGTATCGACTTAAATATATACTTCG
Lagerstroemia           AGTGGATCCTCAAAAAAAAAGAGTTTATATCGAATAAAATATATACTTCG
Monsonia_speciosa       AGTGGGTCTTCAAAAAAAAAGAGTTTGTATCGACTAAAATATATACTGCG
Oenothera_biennis       AGTGGGTCTTCAAAAAAAAAGAGTTTATATCGAATAAAGTATATACTTCG
Stockwellia_quadrifida  AGCGGATCCTCAAAAAAAAAGAGTTTCTATCGAGTAAAATATATACTTCG
Syzygium_cumini         AGTGGATCCTCAAAAAAAAAGAGTTTATATCGAGTAAAATATATACTTCG

Angophora_costata       ACTTTCTTGTGTTAAAACTTTGGCTCGTAAACACAAAAAGACTGTACGCA
Corymbia_gummifera      ACTTTCTTGTGTTAAAACTTTGTCTCGTAAACACAAAAAGACTGTACGCA
Eucalyptus_baxteri      ACTTTCTTGTGTTAAAACTTTGGCTCGTAAACACAAAAAGACTGTACGCA
Geranium_palmatum       ACTTTCTTGTGTTAAAACTTTGGCTCGTAAACACAAAAGTACTGTACGGG
Hypseocharis_bilobata   ACTTTCTTGTGTTAAAACTTTGGCTCGTAAACACAAAAGTACTGTACGAG
Lagerstroemia           ACTTTCTTGTGTTAAGACCTTGGCTCGTAAACACAAAAGTAGTGTACGCG
Monsonia_speciosa       ACTTTCTTGTGTTAAAACTTTGGCTCGTAAACACAAAAGTACTGTACGTG
Oenothera_biennis       ACTTTCTTGTGTTAAAACTTTGGCCCGTAAACATAAAAGTAGTGTACGCG
Stockwellia_quadrifida  ACTTTCTTGTGTTAAAACTTTGGCTCGTAAACACAAAAAGAATGTACGCA
Syzygium_cumini         ACTTTCTTGTGTTAAAACTTTGGCTCGTAAACACAAAAAGACTGTACGTA

Angophora_costata       CTTTTTTAAAAAGATTAGGTTCGGAATTTTTGGAAGAATTCCTTACGGAG
Corymbia_gummifera      CTTTTTTAAAAAGATTAGGTTCGGAATTTTTGGAAGAATTCCTTACGGAG
Eucalyptus_baxteri      CTTTTTTAAAAAGATTAGGTTCGGAATTTTTGGAAGAATTCCTTACGGAG
Geranium_palmatum       CCTTTTTGAAAAAATCGGGTTCGGCATTATTGGAAGAGTTTATTAACGAG
Hypseocharis_bilobata   CTTTTTTGAAAAAATTAGGTTCGGAATTATTGGAAGAATTTCTTAAGGAG
Lagerstroemia           CCTTTTTGAAAGGATTAGGTTCGGAATTATTGGAAGAATTCCTTACGGAG
Monsonia_speciosa       CTTTTTTGAAAAAATTAGGTTCGACATTATTGGAAGAGTTCCTTAAGGAG
Oenothera_biennis       CTTTTTTGAAAAGATTAGGTTCGGAATTAGGGGACGAATTCCTTACAGAG
Stockwellia_quadrifida  CTTTTTTAAAAAGATTAGGTTCGGAATTTTTGGAAGAATTCCTTACGGAG
Syzygium_cumini         CTTTTTTAAAAAGATTAGGTTCGGAATTTTTGGAAGAATTCCTTACGGAG

Angophora_costata       GAAGAAGTTGTTCTTTCTTTGATCTTCCCAAGAACTTATTCTACTTCACG
Corymbia_gummifera      GAAGAAGTTGTTCTTTCTTTGATCTTCCCAAGAACTTATTCTACTTCACT
Eucalyptus_baxteri      GAAGAAGTTGTTCTTTCTTTGATCTTCCCAAGAACTTATTCTACTTCACG
Geranium_palmatum       GAAGAACAAGCCCTTTCTTTGATTTTCTCAAGAGCCCCTTCCCCTTGGCG
Hypseocharis_bilobata   GAAGAACAAGTCCTTTCTTTGATCTTCCCAAGAGCCTTTTCCGCTTGGCG
Lagerstroemia           GAAGGCGTTGTTCTTTCTTTGATCTTCTCAAGAGCT---------TCACG
Monsonia_speciosa       GAACAACAAGCCCTTTCTTTGATCTTCTCAAGAGCCCCTTCCTCTTGGCG
Oenothera_biennis       GAAGGAGTTGTTCTTGCTGTGATCTTCCCAAAAGCG---------TCGGG
Stockwellia_quadrifida  GAAGAAGTTGTTCTTTCTTTGATCTTCCCGAGAACTTATTCTACTTCACG
Syzygium_cumini         GAAGAAGTTGTTCTTTCTTTGATCTTCCCAAGAACTTATTCTACTTCACG

Angophora_costata       AAGGTTATAT---AGAGGGCGGATTTGGTATTTGGATATTACTTCTATCA
Corymbia_gummifera      AAGGTTATAT---AGAGGGCGGATTTGGTATTTGGATATTACTTCTATCA
Eucalyptus_baxteri      AAGGTTATAT---AGAGGGCGGATTTGGTATTTGGATATTACTTCTATCA
Geranium_palmatum       AAGGTTATCATATAAAGTACGAGTTTGGTATTTGGATATTCTTTATATCA
Hypseocharis_bilobata   GAGGTTATCT---AGAGGGCGGGTTTGGTTTTTGGATATTCTTTCCATCA
Lagerstroemia           AAGGTTATAT---AGAGGGCGGGTTTGGTATTTGGATATTCATTCTATCC
Monsonia_speciosa       AAGCTTT------CAAGTACGGGTTTGGTATTTAGATATTCTTTATATCA
Oenothera_biennis       AAGGTTATAT---AGAGGCCGAATTTGGTATTTGGATATTCCTTGTATCA
Stockwellia_quadrifida  AAGGTTATAT---AGAGGGCGGATTTGGTATTTGGATATTACTTCTATCA
Syzygium_cumini         AAGGTTATAT---AGAGGGCGGATTTGGTATTTGGATATTACTTCTATCA

Angophora_costata       ATGATCTAGTCAATTATGAA---------------------TGAATGATA
Corymbia_gummifera      ATGATCTAGTCAAT---------------------------TAGATGATA
Eucalyptus_baxteri      ATGATCTAGTCAATTATGAA---------------------TAAATGATA
Geranium_palmatum       ATGATCTTATCAATCAAGAA---------------------TGAATGATA
Hypseocharis_bilobata   GTGATTTGGCGAATCATGAA---------------------TGAATGAGA
Lagerstroemia           ATGATTGGTTA------------------------------TGAATGATA
Monsonia_speciosa       ACGATCTGGCCAACCAGGAA---------------------TGAATGATA
Oenothera_biennis       ATGATCGGGTAGGCGACGCGGAAGGATCCATTTTTACTAAATGAATGATA
Stockwellia_quadrifida  ATGATCTAGTCAAT---------------------------TAGATGATA
Syzygium_cumini         ATGATCTAGTCAATTATGAA---------------------TGAATGATA

Angophora_costata       ATTGATACAACAGAAGTACAAGATATAAATTCTTTTTCTAGATTGGAATC
Corymbia_gummifera      ATTGATACAACAGAAGTACAAGATATAAATTCTTTTTCTAGATTGGAATC
Eucalyptus_baxteri      ATTGATACAACAGAAGTACAAGATCTAAATTCTTTTTCTAGATTGGAATC
Geranium_palmatum       ATTGATCCAAGAGAAGTACAATATATCAATTCTTTTTCCAGATTCGAATC
Hypseocharis_bilobata   ATTGATACAACAGAAGTACAAGATATCCATTCTTTTTCCAGATTGGAATC
Lagerstroemia           ATTGATACAACAGAAGTACAAGATATCAATTCTTTTTCCAGATTGGAATC
Monsonia_speciosa       ATTGATACAAGAGAAGTACAAGATATCAATTCTTTTTCCAGATTCGAATC
Oenothera_biennis       ATTGATACAACCGCAGTACAAGATATGAATTCTTTTTCCAGATTGCAATC
Stockwellia_quadrifida  ATTGATACAACAGAAGTACAAGATATAAATTCTTTTTCTAGATTGGAATC
Syzygium_cumini         ATTGATACAACAGAAGTACAAGATCTAAATTCTTTTTCTAGATTGGAATC

Angophora_costata       TTTAAAA------GAAGTCTATGGAATCATAGGGATGTTTTTACCTATTT
Corymbia_gummifera      TTTAAAA------GAAGTCTATGGAATCATAGGGATGTTTTTACCTATTT
Eucalyptus_baxteri      TTTAAAA------GAAGTCTATGGAATCATAGGGATGTTTTTACCTATTT
Geranium_palmatum       CTTCCAA------GAGGTCTATGGGACTGTCTGGATCCTTGTCCCTATTT
Hypseocharis_bilobata   TTTCCAA------GAGGTCTATGGGATCATATGGATGCTTGTCCCTATTT
Lagerstroemia           CTTCAAA------GAGTTCTATGGAATCATATGGATGCTTGTACCTATTT
Monsonia_speciosa       CTTACAATTACAAGAAGTCTATGGGACTGCCTGGATACTTGTCCCTATTT
Oenothera_biennis       CTTGAAA------GAGGTCTCTGGAATCATATGGATGCTTGTACCTATTT
Stockwellia_quadrifida  TTTAAAA------GAAGTCTATAGAATCATAGGGATGTTTTTACCTATTT
Syzygium_cumini         TTTAAAA------GAAGTCTATGGAATCATAGGGATGTTTTTACCTATTT

Angophora_costata       TGACTCTTGTATTGGGAATCACAATAGGTGTACTCGTAATTGTGTGGTTA
Corymbia_gummifera      TGACTCTTGTATTGGGAATCACAATAGGTGTACTCGTAATTGTGTGGTTA
Eucalyptus_baxteri      TGACTCTTGTATTGGGAATCACAATAGGTGTACTCGTAATTGTGTGGTTA
Geranium_palmatum       TAATCCTTGTATTGGGAATCACAATAGGTGTATTAGTAATTGTGTGGTTA
Hypseocharis_bilobata   TGACTCTTGTATTGGGAATCACAATAGGTGTACTAGTAATTGTGTGGTTA
Lagerstroemia           TGAGTCTTGTATTGGGAATTACAATAGGTGTACTCGTAATTGTGTGGTTA
Monsonia_speciosa       TGATCCTTGTATTGGGAATCACAATAGGTGTATTAGTAATTGTGTGGTTA
Oenothera_biennis       TGAGTCTTGTATTGGGGATTACTCTAGGTGTACTCGTAATAGTGTGGTTA
Stockwellia_quadrifida  TGACTCTTGTATTGGGAATCACAATAGGTGTACTCGTAATTGTGTGGTTA
Syzygium_cumini         TGACTCTTGTATTGGGAATCACAATAGGTGTACTCATAATTGTGTGGTTA

Angophora_costata       GAAAGAGAAATATCCGCAGGAATACAACAACGTATTGGTCCCGAATACGC
Corymbia_gummifera      GAAAGAGAAATATCCGCAGGAATACAACAACGTATTGGTCCCGAATACGC
Eucalyptus_baxteri      GAAAGAGAAATATCCGCAGGAATACAACAACGTATTGGTCCCGAATACGC
Geranium_palmatum       GAAAGAGCAATATCCGCGGGGATACAACAACGTATTGGGCCTGAATACAC
Hypseocharis_bilobata   GAAAGAGAAATATCCGCAGGGATACAACAACGTATTGGGCCTGAATACGC
Lagerstroemia           GAAAGAGAAATATCCGCAGGAATACAACAACGTATTGGGCCTGAATATGC
Monsonia_speciosa       GAAAGAGAAATATCCGCAGGGATACAACAACGTATTGGGCCTGAATACGC
Oenothera_biennis       GAAAGGGAAATATCCGCCGGAATACAACAACGTATTGGGCCTGAATACGC
Stockwellia_quadrifida  GAAAGAGAAATATCCGCAGGAATACAACAACGTATTGGTCCCGAATACGC
Syzygium_cumini         GAAAGAGAAATATCTGCAGGAATACAACAACGTATTGGTCCCGAATACGC

Angophora_costata       CGGTCCTTTGGGAATTCTTCAAGCTTTAGCAGATGGGACAAAACTTATTT
Corymbia_gummifera      CGGTCCTTTGGGAATTCTTCAAGCTTTAGCAGATGGGACAAAACTGATTT
Eucalyptus_baxteri      CGGTCCTTTGGGAATTCTTCAAGCTTTAGCAGATGGGACAAAACTTATTT
Geranium_palmatum       CGGTCCTTTGGGAATTCTTCAAGCTCTAGCAGATGGGACAAAACTCTTTT
Hypseocharis_bilobata   CGGTCCTTTGGGAATTCTTCAAGCTCTAGCAGATGGGACAAAACTTCTTT
Lagerstroemia           TGGTCCTTTGGGAATTCTGCAAGCTCTAGCCGATGGGACAAAACTAATTT
Monsonia_speciosa       CGGTCCTTTGGGAATTCTACAAGCTCTAGCAGATGGAATAAAACTCCTTT
Oenothera_biennis       AGGGCCTATGGGAATTCTTCAAGCTTTAGCTGATGGAATAAAACTCATTT
Stockwellia_quadrifida  CGGTCCTTTGGGAATTCTTCAAGCTTTAGCAGATGGGATAAAACTTATTT
Syzygium_cumini         CGGTCCTTGGGGAATTCTTCAAGCTTTAGCAGATGGGACAAAACTTATTT

Angophora_costata       TCAAAGAGAATCTTTTTCCATCTCGAGGAGATACTCGTTTATTCAGTATA
Corymbia_gummifera      TCAAAGAGAATCTTTTTCCATCTCGCGGAGATACTCGTTTATTCAGTATA
Eucalyptus_baxteri      TCAAAGAGAATCTTTTTCCATCTCGAGGAGATACTCGTTTATTCAGTATA
Geranium_palmatum       TCAAAGAGAATCTTCTTCCATCTCGAGGGGATATTCGTTTGTTCAGTCTT
Hypseocharis_bilobata   TCAAAGAGAATCTTTTTCCATCTCGAGGGGATGGTCGTTTGTTCAGTATC
Lagerstroemia           TCAAAGAGAATATTCTCCCGTCTCGAGGGGATACTCGTTTATTCAGTATA
Monsonia_speciosa       TTAAGGAGAATCTTCTTCCATCTAGAGGGGATATTCGTTTGTTCAGTCTT
Oenothera_biennis       TCAAAGAGAATCTTCTCCCGTCTCGAGGAGATACTCGTTTATTCAGCATA
Stockwellia_quadrifida  TCAAAGAGAATCTTTTTCCATCTCGAGGAGATACTCGTTTATTCAGTATA
Syzygium_cumini         TCAAAGAGAATCTTTTTCCATCTAGAGGAGATACTCGTTTATTCAGTATA

Angophora_costata       GGACCATCCATAGCAGTTATATCGATTTTACTAAGTTATTCAGTAATTCC
Corymbia_gummifera      GGACCATCCATAGCAGTTATATCGATTTTACTAAGTTATTCAGTAATTCC
Eucalyptus_baxteri      GGACCATCCATAGCAGTTATATCCATTTTACTAAGTTATTCAGTAATTCC
Geranium_palmatum       GGCCCATCCATGGCAGTCATATCAATTCTCCTAAGTTATTCAGTAATTCC
Hypseocharis_bilobata   GGCCCATCCATAGCAGTCATATCAATTCTCCTAAGTTATTCAGTAATTCC
Lagerstroemia           GGACCATCCATAGCAGTTATATCCATTTTACTAAGTTATTCAGTAATTCC
Monsonia_speciosa       GGCCCATCCATGGCAGTCATATCAATTCTCCTAAGTTATTCAGTAATTCC
Oenothera_biennis       GGACCATCCATAGCAGTTATATCCATTTTACTAAGTTATTCAGTAATTCC
Stockwellia_quadrifida  GGACCATCCATAGCAGTTATATCCATTTTACTAAGTTATTCAGTAATTCC
Syzygium_cumini         GGACCATCCATAGCAGTTATATCAATTTTACTAAGTTATTCAGTAATTCC

Angophora_costata       TTTTAGTTATCACCTTGTTTTATCTGATCTCAATATCGGTGTTTTTTTAT
Corymbia_gummifera      TTTTAGTTATCACCTTGTTTTATCTGATCTCAATATCGGTGTTTTTTTAT
Eucalyptus_baxteri      TTTTAGTTATCACCTTGTTTTATCTGATCTCAATATCGGTGTTTTTTTAT
Geranium_palmatum       TTTTAGCTATCGTCTTGTTTTAGCTGATCTAAATGTTGGTGTTTTTTTAT
Hypseocharis_bilobata   TTTTAGCTATCGCCTTGTTTTAGCTGATCTAAATATGGGTGTTTTTTTAT
Lagerstroemia           TTTTAGCTATCACCTTGTTTTATCTGATCTCAATATCGGTGTTTTTTTAT
Monsonia_speciosa       TTTTAGCTACCGTCTTGTTTTAGCTGATCTAAATCTTGGTGTTTTTTTAT
Oenothera_biennis       TTTTAGCTCTCACCTTGTCTTATCTGATCTCAATATCGGTGTTTTTTTGT
Stockwellia_quadrifida  TTTTAGTTATCACCTTGTTTTATCTGATCTCAATATCGGTGTTTTTTTAT
Syzygium_cumini         TTTTAGTTATCACCTTGTTTTATCTGATCTCAATATCGGTGTTTTTTTAT

Angophora_costata       GGATTGCCATTTCCAGTATTGCTCCCATTGGACTTCTTATGTCAGGATAT
Corymbia_gummifera      GGATTGCCATTTCCAGTATTGCTCCCATTGGACTTCTTATGTCAGGATAT
Eucalyptus_baxteri      GGATTGCCATTTCCAGTATTGCTCCCATTGGACTTCTTATGTCAGGATAT
Geranium_palmatum       GGATTGCAGTTGCAAGTATTGCTCCCATTGGACTTCTTATGTCAGGATAT
Hypseocharis_bilobata   GGATTGCTATTTCAAGTATTGCCCCCATTGGACTTCTTATGTCAGGATAT
Lagerstroemia           GGATTGCCATTTCAAGTATTGCTCCCATCGGACTTCTTATGTCAGGATAT
Monsonia_speciosa       GGATTGCCATTGCAAGTATTGCTCCCGTTGGACTTCTTATGTCAGGATAT
Oenothera_biennis       GGATTGCCGTTTCCAGTATTGCTCCCATCGGACTTCTTATGTCAGGATAT
Stockwellia_quadrifida  GGATTGCCATTTCCAGTATTGCTCCCATTGGACTTCTTATGTCAGGATAT
Syzygium_cumini         GGATTGCCATTTCCAGTATTGCTCCCATTGGACTCCTTATGTCAGGATAT

Angophora_costata       GGATCAAATAATAAATATTCTTTTTTAGGTGGTCTACGAGCCGCTGCTCA
Corymbia_gummifera      GGATCAAATAATAAATATTCTTTTTTAGGTGGTCTACGAGCCGCTGCTCA
Eucalyptus_baxteri      GGATCAAATAATAAATATTCTTTTTTAGGTGGTCTACGAGCCGCTGCTCA
Geranium_palmatum       GGATCAAATAATAAATATTCCTTTTTAGGTGGTCTACGAGCTACTGCTCA
Hypseocharis_bilobata   GGATCAAATAATAAATATTCCTTTTTAGGTGGTCTACGAGCTGCTGCTCA
Lagerstroemia           GGATCAAATAATAAATATTCCTTTTTAGGTGGTCTACGAGCTGCGGCTCA
Monsonia_speciosa       GGATCAAATAATAAATATTCCTTTTTAGGTGGTTTACGAGCTGCTGCTCA
Oenothera_biennis       GGATCAAATAATAAATATTCTTTTTTAGGTGGTCTACGAGCCGCTGCTCA
Stockwellia_quadrifida  GGATCAAATAATAAATATTCTTTTTTAGGTGGTCTACGAGCCGCTGCTCA
Syzygium_cumini         GGATCAAATAATAAATATTCTTTTTTAGGTGGTCTACGAGCCGCTGCTCA

Angophora_costata       ATCGATTAGTTATGAAATACCATTAACTCTT---TGTGTGTTATCAATAT
Corymbia_gummifera      ATCGATTAGTTATGAAATACCATTAACTCTT---TGTGTGTTATCAATAT
Eucalyptus_baxteri      ATCGATTAGTTATGAAATACCATTAACTCTT---TGTGTGTTATCAATAT
Geranium_palmatum       ATCAATTAGTTATGAAATACCACTAACTCTC---TGTGTGTTGTCAATAT
Hypseocharis_bilobata   ATCAATTAGTTATGAAATACCATTAACTCTA---TGTGTGTTGTCAATAT
Lagerstroemia           ATCAATTAGTTATGAAATTCCATTAACTCTTTTGTGTGTTATCAATATCT
Monsonia_speciosa       ATCAATTAGTTATGAAATACCATTAACTCTA---TGTGTGTTGTCAATAT
Oenothera_biennis       ATCAATTAGTTATGAAATACCATTAACTCTT---TGTCTGTTATCAATAT
Stockwellia_quadrifida  ATCGATTAGTTATGAAATACCATTAACTCTT---TGTGTGTTATCAATAT
Syzygium_cumini         ATCGATTAGTTATGAAATACCATTAACCCTTTTGTGTGTTATCAATATCT

Angophora_costata       CTCTATTATCTAACAGTTCAAGTACAGTTGATATAGTTGAGGCCCAGTCC
Corymbia_gummifera      CTCTATTATCTAACAGTTCAAGTACAGTTGATATAGTTGAGGCCCAGTCC
Eucalyptus_baxteri      CTCTATTATCTAACAGTTCAAGTACAGTTGATATAGTTGAGGCCCAGTCC
Geranium_palmatum       CTCTACTTTCTAACAGTTCAAGTACAGTTGATATAGTTGAAGCGCAGTCC
Hypseocharis_bilobata   CTCTA---TCTAACAGTTCAAGTACAGTTGATATAGTGGAGGCGCAGTCA
Lagerstroemia           CT---TTATCTAACAGTTCAAGTACAGTTGATATAGTTGAGGCCCAATCA
Monsonia_speciosa       CTCTACTTTCTAACAGTTCAAGTACAGTTGATATAGTTGAGGCGCAGTCA
Oenothera_biennis       CTCTACTATCTAACAGTTCAAGTACAGTTGATATAGTTGAAGCCCAATCA
Stockwellia_quadrifida  CTCTATTATCTAACAGTTCAAGTACAGTTGATATAGTTGAGGCCCAGTTC
Syzygium_cumini         CT---TTATCTAACAGTTCAAGTACAGTTGATATAGTTGAGGCCCAGTCC

Angophora_costata       AAATATGGTTTTTGGGGATGGAATTTGTGGCGTCAACCTATAGGGTTTTT
Corymbia_gummifera      AAATATGGTTTTTGGGGATGGAATTTGTGGCGTCAACCTATAGGGTTTTT
Eucalyptus_baxteri      AAATATGGTTTTTGGGGATGGAATTTGTGGCGTCAACCTATAGGGTTTTT
Geranium_palmatum       AAATACGGTTTTTGGGGGTGGAATTTGTGGCGTCAACCTATAGGGTTCAT
Hypseocharis_bilobata   AAATACGGTTTTTGGGGGTGGAATTTATGGCGTCAACCTATAGGGTTTAT
Lagerstroemia           AAATATGGTTTTTGGGGATGGAATTTGTGGCGTCAACCTATAGGATTTTT
Monsonia_speciosa       AAATATGGTGTTTGGGGGTGGAATTTTTGGCGTCAACCTATAGGATTTAT
Oenothera_biennis       AAATATGGTTTGTGGGGGTGGAATCTGTGGCGCCAACCTATAGGGTTTCT
Stockwellia_quadrifida  AAATATGGTTTTTGGGGATGGAATTTGTGGCGTCAACCTATAGGCTTTTT
Syzygium_cumini         AAATATGGTTTTTGGGGATGGAATTTGTGGCGTCAACCTATAGGGTTTTT

Angophora_costata       CGTTTTTCTAATTTCTTCCCTAGCAGAATGTGAGAGATTACCTTTCGATT
Corymbia_gummifera      CGTTTTTCTAATTTCTTCCCTAGCAGAATGTGAGAGATTACCTTTCGATT
Eucalyptus_baxteri      CATTTTTCTAATTTCTTCCCTAGCAGAATGTGAGAGATTACCTTTCGATT
Geranium_palmatum       CGTTTTGCTAATTTCTTCCTTAGCGGAATGCGAAAGATTACCTTTCGATT
Hypseocharis_bilobata   CGTTTTTTTGATTTCTTCCCTAGCGGAATGTGAAAGATTACCTTTTGATT
Lagerstroemia           TGTTTTTCTAATTTCTTCCCTAGCAGAATGTGAGAGATTACCTTTTGATT
Monsonia_speciosa       CGTTTTGCTAATTTCTTCCCTAGCGGAATGCGAAAGATTACCCTTCGATT
Oenothera_biennis       TGTTTTTCTAATTTCTTCCCTAGCAGAATGTGAAAGATTACCCTTTGATT
Stockwellia_quadrifida  CATTTTTCTAATTTCTTCCCTAGCAGAATGTGAGAGATTACCTTTCGATT
Syzygium_cumini         CGTTTTTCTAATTTCTTCCCTAGCAGAATCTGAGAGATTACCTTTTGATT

Angophora_costata       TACCAGAAGCAGAAGAAGAATTAGTAGCAGGTTATCAAACCGAATATTCG
Corymbia_gummifera      TACCAGAAGCAGAAGAAGAATTAGTAGCAGGTTATCAAACCGAATATTCG
Eucalyptus_baxteri      TACCAGAAGCAGAGGAAGAATTAGTAGCAGGTTATCAAACCGAATATTCG
Geranium_palmatum       TACCAGAAGCAGAGGAAGAATTAGTAACAGGTTATCAAACCGAATATTCG
Hypseocharis_bilobata   TACCAGAAGCAGAGGAAGAATTAGTAGCAGGTTATCAAACCGAATATTCG
Lagerstroemia           TACCAGAAGCAGAAGAAGAATTAGTAGCAGGTTATCAAACCGAATATTCT
Monsonia_speciosa       TACCAGAAGCAGAGGAAGAATTAGTGGCAGGTTATCAAACCGAATATTCG
Oenothera_biennis       TACCAGAAGCAGAAGAAGAATTAGTAGCAGGTTATCAAACCGAATATTCA
Stockwellia_quadrifida  TACCAGAAGCAGAGGAAGAATTAGTAGCGGGTTATCAAACCGAATATTCG
Syzygium_cumini         TACCAGAAGCAGAGGAAGAATTAGTGGCAGGTTATCAAACCGAATATTCG

Angophora_costata       GGTATCAAATTTGGGTTATTTTACGTTGCTTCCTATCTAAATCTATTAGT
Corymbia_gummifera      GGTATCAAATTTGGGTTATTTTACGTTGCTTCCTATCTAAATCTATTAGT
Eucalyptus_baxteri      GGTATCAAATTTGGGTTATTTTATGTTGCTTCCTATCTAAATCTATTAGT
Geranium_palmatum       GGTATAAAATTTGGTTTATTTTACGTTACTTCCTATTTCAATTTATTAGT
Hypseocharis_bilobata   GGTATAAAATTTGGTTTATTTTACGTTGCTTCCTATTTAAATTTATTAGT
Lagerstroemia           GGCATCAAATTCGGTTTATTTTACGTTGCTTCCTATCTAAATCTATTAGT
Monsonia_speciosa       GGTATAAAATTTGGTTTATTTTACGTTACTTCCTATTTAAACTTATTAAT
Oenothera_biennis       GGTATCAAATTTGGTTTATTTTACGTTGCTTCCTATCTAAATCTATTAGT
Stockwellia_quadrifida  GGTATCAAATTTGGGTTATTTTACGTTGCTTCCTATCTAAATCTATTAGT
Syzygium_cumini         GGTATCAAATTTGGGTTATTTTATGTTGCTTCCTATCTAAATCTATTAGT

Angophora_costata       TTCTTCGTTATTTGTAACAGTTCTTTACTTAGGGGGTTGGAATATCTCTA
Corymbia_gummifera      TTCTTCGTTATTTGTAACAGTTCTTTACTTAGGGGGTTGGAATATCTCTA
Eucalyptus_baxteri      TTCTTCGTTATTTGTAACAGTTCTTTACTTAGGGGGTTGGAATATCTCTA
Geranium_palmatum       TTCTTCCTTATTTGTAACAATTCTTTACTTGGGTGGTTGGAATCTCTCTA
Hypseocharis_bilobata   TTCTTCCTTATTTGTAACGATTCTTTACTTGGGCGGTTGGAATATCGCTA
Lagerstroemia           TTCTTCGTTATTTGTAACAGTTCTTTACTTGGGTGGTTGGAATATCTCTA
Monsonia_speciosa       ATCTTCCTTATTTGTAACAATTCTTTACTTGGGGGGTTGGAATCTCTCTA
Oenothera_biennis       TTCTTCGTTATTTGTAACAGTTCTTTACTTGGGCGGTTGGAATATCTCTA
Stockwellia_quadrifida  TTCTTCGTTATTTGTAACAATTCTTTACTTAGGGGGTTGGAATATCTCTA
Syzygium_cumini         TTCTTCGTTATTTGTAACAGTTCTTTACTTAGGGGGTTGGAATATCTCTA

Angophora_costata       TTCCTTACATATTCGTTCCC---------GAGCTATTTGAAATAAATAAA
Corymbia_gummifera      TTCCTTACATATTCGTTCCC---------GAGCTATTTGAAATAAATAAA
Eucalyptus_baxteri      TTCCTTACATATTCGTTCCT---------GAGCTATTTGAAATAAATAAA
Geranium_palmatum       TTCCGTGGATAGACTTTCCT---------CAATTATTTGAAATAAATAAG
Hypseocharis_bilobata   TTCCATACATATTCCTTCCT---------CAACTATTTGAAATAAAGAGA
Lagerstroemia           TTCCGTACATATTTGTTCCT---------GAGCTATTTGAAATAAATAAA
Monsonia_speciosa       TTCCATACCTAGACTTCTTTCCTCAATTCCAATTCTTTAAAATAAAAAAA
Oenothera_biennis       TCTCGTACATATTCGTTCCT---------GGGCTCTTTGAAATAACTAAA
Stockwellia_quadrifida  TTCCTTACATATTCGTTCCT---------GAGCTATTTGAAATAAATAAA
Syzygium_cumini         TTCCTTACATATTCGTTCCT---------GAGCTATTTGAAATAAATAAA

Angophora_costata       GTAGGTAGAGTCTTTGGAACGACAATTGGTATTTTTATTACATTAGCTAA
Corymbia_gummifera      GTAGGTAGAGTCTTTGGAACGACAATTGGTATTTTTATTACATTAGCTAA
Eucalyptus_baxteri      GTAGGTAGAGTCTTTGGAACGACAATTGGTATTTTTATTACATTAGCTAA
Geranium_palmatum       GTGGGTGCAATCTTTGCAACAACAATCTCGCTTTTTATTACATTAGCTAA
Hypseocharis_bilobata   GCGGGTGGAATTTTTGGAACGACAATTGCTCTATTTATTACATTAGCTAA
Lagerstroemia           GTAGGTAGAGTTTTTGGAACGACAATTGGTATTTTTATTACATTAGCTAA
Monsonia_speciosa       GCGGGTGGAATCCTTGGAACAACAATGGCGCTTTTTATTACATTAGCTAA
Oenothera_biennis       GTGGGTAGAGTTTTTGGAACGACAATTGGTATTTTTACTACATTAGCTAA
Stockwellia_quadrifida  GTAGGTAGAGTCTTTGGAACGACAATTGGTATTTTTATTACATTAGCTAA
Syzygium_cumini         GTAGGTAGCGTCTTTGGAACGACAATTGGTATTTTTATTACATTAGCTAA

Angophora_costata       AACTTATTTGTTCTTGTTTATTTCTATCACAACAAGATGGACTTTACCTA
Corymbia_gummifera      AACTTATTTGTTCTTGTTTATTTCTATCACAACAAGATGGACTTTACCTA
Eucalyptus_baxteri      AACTTATTTGTTCTTGTTTATTTCTATCACAACAAGATGGACTTTACCTA
Geranium_palmatum       AACTTTTTTTTTCTTGTTCATTTCTATCACAACAAGATGGACTTTAGCTA
Hypseocharis_bilobata   AACTTATTTGTTCTTGTTTATTTCTATCACAACAAGATGGACTTTACCTA
Lagerstroemia           AACTTATTTGTTTTTGTTCATTTCTATCGCAACAAGATGGACTTTACCTA
Monsonia_speciosa       AACTTTTTTTTTCTTGTTCATTTCTATCACAACAAGATGGACTTTCCCTA
Oenothera_biennis       AACTTATTTGTTTTTGTTCATTTCTATCACAACAAGATGGACTTTACCTA
Stockwellia_quadrifida  AACTTATTTGTTCTTGTTTATTTCTATCACAACAAGATGGACTTTACCTA
Syzygium_cumini         AACTTATTTGTTCTTGTTTATTTCTATCACAACAAGATGGACTTTACCTA

Angophora_costata       GACTAAGAATAGACCAATTATTAAATCTTGGATGGAAATTTCTTTTACCC
Corymbia_gummifera      GACTAAGAATAGACCAATTATTAAATCTTGGATGGAAATTTCTTTTACCC
Eucalyptus_baxteri      GACTAAGAATAGACCAATTATTAAATCTTGGATGGAAATTTCTTTTACCC
Geranium_palmatum       GGCTAAGAATGGACCAACTCTTAAACCTTGGGTGGAAATTTCTTTTACCG
Hypseocharis_bilobata   GGCTAAGAATGGACCAACTCTTAAATCTTGGGTGGAAATTTCTTTTACCT
Lagerstroemia           GGCTAAGAATGGACCAATTATTAAATCTTGGATGGAAATTTCTTTTACCC
Monsonia_speciosa       GGCTAAGAATGGACCAACTCTTAAATCTTGGGTGGAAATTTCTTTTACCT
Oenothera_biennis       GGCTAAGAATGGACCAATTATTAAATCTTGGATGGAAATTTCTTTTACCC
Stockwellia_quadrifida  GACTAAGAATAGACCAATTATTAAATCTTGGATGGAAATTTCTTTTACCC
Syzygium_cumini         GACTAAGAATAGACCAATTATTAAATCTTGGATGGAAATTTCTTTTACCC

Angophora_costata       ATTTCTCTCGGTAATCTATTATTAACAACTTCTTTCCAACTCCTTTCATT
Corymbia_gummifera      ATTTCTCTCGGTAATCTATTATTAACAACTTCTTTCCAACTCCTTTCATT
Eucalyptus_baxteri      ATTTCTCTCGGTAATCTATTATTAACAACTTCTTTCCAACTCCTTTCATT
Geranium_palmatum       ATTTCTCTTGGCAATCTATTATTAACAACTTCTTCTCAACTACTTTCGCT
Hypseocharis_bilobata   ATTTCTCTCGGTAATCTATTATTAACAACTTCTTCTCAACTCCTTTCGCT
Lagerstroemia           CTTTCTCTCGGTAATCTATTATTAACAACTTCTTCCCAACTCCTTTCACT
Monsonia_speciosa       GTATCTCTCGGTAATCTATTATTAACAACCTCTTTTGAACTTCTTTCGCT
Oenothera_biennis       ATTTCTCTCGGTAATCTATTATTAACAACTTCTTCCCAACTTCTTTCACT
Stockwellia_quadrifida  ATTTCTCTCGGTAATCTATTATTAACAACTTCTTTCCAACTCCTTTCATT
Syzygium_cumini         ATTTCTCTCGGTAATCTATTATTAACAACTTCTTTCCAACTCCTTTCATT

Angophora_costata       GTAAATGATCTGGCATGTACAGAATGAAAACCTCATTCTCGATTCTACGA
Corymbia_gummifera      GTAAATGATCTGGCATGTACAGAATGAAAACCTCATTCTCGATTCTACGA
Eucalyptus_baxteri      GTAAATGATCTGGCATGTACAGAATGAAAACCTCATTCTCGATTCTACGA
Geranium_palmatum       GTAA------------------------------ATTCTCGATTCTACGA
Hypseocharis_bilobata   GTAA------------------------------ATTCTCGATTCTACGA
Lagerstroemia           GTAAATGATCTGGCATGTACAGAATGAAAACCTCATTCTCGATTCTACGA
Monsonia_speciosa       GTAA------------------------------ATTCTCGATTCTACGA
Oenothera_biennis       GTAAATGATCTGGCATGTACAGAATGAAAACCTCATTCTCGATTCTACGA
Stockwellia_quadrifida  GTAAATGATCTGGCATGTACAGAATGAAAACCTCATTCTCGATTCTACGA
Syzygium_cumini         GTAAATGATCTGGCATGTACAGAATGAAAACCTCATTCTCGATTCTACGA

Angophora_costata       GAATTTTTATGAAAGCCTTTCATTTGCTTCTCTTCGATGGAAGTTTTATT
Corymbia_gummifera      GAATTTTTATGAAAGCCTTTCATTTGCTTCTCTTCGATGGAAGTTTTATT
Eucalyptus_baxteri      GAATTTTTATGAAAGCCTTTCATTTGCTTCTCTTCGATGGAAGTTTTATT
Geranium_palmatum       GAATTTTTATGAAAGCCTTTCATTTGCTTCTCTTCGATGGAAGTTTTATT
Hypseocharis_bilobata   GAATTTTTATGAAAGCCTTTCATTTGCTTCTCTTCGATGGAAGTTTGATT
Lagerstroemia           GAATTTTTATGAAAGCCTTGCATTTGCTTCTCTTCGATGGAAGTTTTATT
Monsonia_speciosa       GATTTTTTATGAAAGCCTTTCATTTGCTTCTCTTCGATGGAAGTTTTCTT
Oenothera_biennis       GAATTTTTATGAAAGCCTTTCATTTGCCTCTCTTCGATGGAAGTTTTATT
Stockwellia_quadrifida  GAATTTTGATGAAAGCCTTTCATTTGCTTCTCTTCGATGGAAGTTTTATT
Syzygium_cumini         GAATTTTTATGAAAGCCTTTCATTTGCTTCTCTTCGATGGAAGTTTTATT

Angophora_costata       TTCCCAGAATGTATCCTAATTTTTGGCCTAATTCTTCTTCTGATGATCGA
Corymbia_gummifera      TTCCCAGAATGTATCCTAATTTTTGGCCTAATTCTTCTTCTGATGATCGA
Eucalyptus_baxteri      TTCCCAGAATGTATCCTAATTTTTGGCCTAATTCTTCTTCTGATGATCGA
Geranium_palmatum       TTCCCAGAATGTATCTTAATTTTTGGCCTAATTCTTCTTCTGATGATCGA
Hypseocharis_bilobata   TTCCCAGAATGTATCCTAATTTTTGGCCTAATTCTTCTTCTGATGATCGA
Lagerstroemia           TTCCCAGAATGTATCCTCATTTTTGGCCTAATTCTTCTTCTGATGATCGA
Monsonia_speciosa       TTTCCAGAATGTATCCTAATTTTTGGCCTAATTCTTCTTCTGATGATCGA
Oenothera_biennis       TTCCCAGAAGGTATCCTCATTTTTGGCCTAATTCTTCTTCTGATGATCGA
Stockwellia_quadrifida  TTCCCAGAATGTATCCTAATTTTTGGCCTAATTCTTCTTCTAATGATCGA
Syzygium_cumini         TTCCCAGAATGTATCCTAATTTTTGGCCTAATTCTTCTTCTGATGATCGA

Angophora_costata       TTCAACCTCTGATCAAAAAGATATACCTTGGTTCTATTTCATCTCTTCAA
Corymbia_gummifera      TTCAACCTCTGATCAAAAAGATATACCTTGGTTCTATTTCATCTCTTCAA
Eucalyptus_baxteri      TTCAACCTCTGATCAAAAAGATATACCTTGGTTCTATTTCATCTCTTCAA
Geranium_palmatum       TTCAACCTCTGATCAAATAGGTATACCTTGGTTCTATTTCATCTCTTCAA
Hypseocharis_bilobata   TTCAACCTCTGATCAAAAAGATATACCTTGGTTATATTTCATCTCTTCAA
Lagerstroemia           TTTAACCTCTGATCAAAAAGATATACCTTGGTTATATTTCATCTCTTCAA
Monsonia_speciosa       TTCAACCTCTGATGAAAAAGATATACCTTGGTTATATTTCATCTCTTCAA
Oenothera_biennis       TTCAACCTCTGATCAAACAGATATACCTTGGTTCTATTTCATCTCTTCAA
Stockwellia_quadrifida  TTCAACCTCTGATCAAAAAGATATACCTTGGTTCTATTTCATCTCTTCAA
Syzygium_cumini         TTCAACCTCTGATCAAAAAGATATACCTTGGTTCTATTTCATCTCTTCAA

Angophora_costata       CAAGTTTAGTAATGAGCATAACGGCCCTATTGTTCCGATGGAGAGAAGAA
Corymbia_gummifera      CAAGTTTAGTAATGAGCATAACGGCCCTATTGTTCCGATGGAGAGAAGAA
Eucalyptus_baxteri      CAAGTTTAGTAATGAGCATAACGGCCCTATTGTTCCGATGGAGAGAAGAA
Geranium_palmatum       CAAGTTTAGTAATGAGCATAACGGCCCTATTGTTCCGATGGAGAGAAGAA
Hypseocharis_bilobata   CAAGTTTAGTAATGAGCATAACGGCCCTATTGTTCCGATGGAGAGAAGAA
Lagerstroemia           CAAGTTTAGTAATGAGCATAACGGCCCTATTGTTCCGATGGAGAGAAGAA
Monsonia_speciosa       CAAGCTTAGTAATGAGCATAACGGCCCTCTTGTTCCGATGGAGAGAAGAA
Oenothera_biennis       TAAGTTTAGTAATGAGCATAACGGCCCTATTGTTCCGATGGAGAGAAGAA
Stockwellia_quadrifida  CAAGTTTAGTAATGAGCATAACGGCCCTATTGTTCCGATGGAGAGAAGAA
Syzygium_cumini         CAAGTTTAGTAATGAGCATAACGGCCCTATTGTTCCGATGGAGAGAAGAA

Angophora_costata       CCTATGATTATCTTTTCAGGAAATTTCCAAACGAACAATTTCAACGAAAT
Corymbia_gummifera      CCTATGATTATCTTTTCAGGAAATTTCCAAACGAACAATTTCAACGAAAT
Eucalyptus_baxteri      CCTATGATTATCTTTTCAGGAAATTTCCAAACGAACAATTTCAACGAAAT
Geranium_palmatum       CCTATGATTAGCTTTTCAGGAAATTTCCAAACGAACCATTTCAACGAAAT
Hypseocharis_bilobata   CCTATGATTAGCTTTTCAGGAAATTTCCAAACGAACAATTTCAACGAAAT
Lagerstroemia           CCTATGATTATCTTTTCAGGAAATTTCCAAACGAACAATTTCAACGAAAT
Monsonia_speciosa       CCTATGATTAGCTTTTCAGGAAATTTCCAAACGAACAATTTCAACGAAAT
Oenothera_biennis       CCTAGGATTCTCTTTTCAGGAAATTTCCAAACGAACAATTTCAACGAAAT
Stockwellia_quadrifida  CCTATGATTATCTTTTCAGGAAATTTCCAAACGAACAATTTCAACGAAAT
Syzygium_cumini         CCTATGATTATCTTTTCAGGAAATTTCCAAACGAACAATTTCAACGAAAT

Angophora_costata       CTTTCAATTTCTTATTTTACTATGTTCAACTCTATGTATTCCTCTATCCG
Corymbia_gummifera      CTTTCAATTTCTTATTTTACTATGTTCAACTCTATGTATTCCTCTATCCG
Eucalyptus_baxteri      CTTTCAATTTCTTATTTTACTATGTTCAACTCTATGTATTCCTCTATCCG
Geranium_palmatum       CTTTCAATTTCTTATTTTACTATGTTCAACTCTAGCTATTCCTCTATCCG
Hypseocharis_bilobata   CTTTCAATTTCTTATTTTACTATGTTCAACTCTATGTATTCCTATATCCG
Lagerstroemia           CTTTCAATTTCTTATTTTACTATGTTCAACTCTATGTATTCCTCTATCCG
Monsonia_speciosa       CTTTCAATTTCTTATTTTACTATGTTCAACTCTATGTATTCCTCTATCCG
Oenothera_biennis       CTTTCAATTTCTTATTTTACTATGTTCAACTCTATGCATTCCTCTATCCG
Stockwellia_quadrifida  CTTTCAATTTCTTATTTTACTATGTTCAACTCTATGTATTCCTCTATCCG
Syzygium_cumini         CTTTCAATTTCTTATTTTACTATGTTCAACTCTATGTATTCCTCTATCCG

Angophora_costata       TAGAGTACATTGAATGTACAGAAATGGCTATCACAGAGTTTCTCTTATTT
Corymbia_gummifera      TAGAGTACATTGAATGTACAGAAATGGCTATCACAGAGTTTCTCTTATTT
Eucalyptus_baxteri      TAGAGTACATTGAATGTACAGAAATGGCTATCACAGAGTTTCTCTTATTT
Geranium_palmatum       TAGAGTACATTGAATGTACAGAAATGGCTATAATAGAGTTTCTGTTATTC
Hypseocharis_bilobata   TAGAGTACATTGAATGTACAGAAATGGCTATAACAGAGTTTCTCTTATTC
Lagerstroemia           TAGAGTACATTGAATGTACAGAAATGGCTATAACAGAGTTTCTGTTATTC
Monsonia_speciosa       TAGAGTACATTGAGTGTACAGAAATGGCTATAACAGAGTTTCTGTTATTC
Oenothera_biennis       TAGAGTACATTGAATGTACAGAAATGGCTATAACAGAGTTTCTGTTATTC
Stockwellia_quadrifida  TAGAGTACATTGAATGTACAGAAATGGCTATCACAGAGTTTCTCTTATTC
Syzygium_cumini         TAGAGTACATTGAATGTACAGAAATGGCTATCACAGAGTTTCTCTTATTC

Angophora_costata       GTATTAACAGCTACTCTAGGAGGAATGTTTTTATGCGGTGCTAACGATTT
Corymbia_gummifera      GTATTAACAGCTACTCTAGGAGGAATGTTTTTATGCGGTGCTAACGATTT
Eucalyptus_baxteri      GTATTAACAGCTACTCTAGGAGGAATGTTTTTATGCGGTGCTAACGATTT
Geranium_palmatum       ATATTAACAGCTACTTTAGGAGGAATGCTTTTATGCGGTGCTAACGATTT
Hypseocharis_bilobata   ATATTAACAGCTACTCTAGGAGGAATGTTCTTATGCGGTGCTAACGATTT
Lagerstroemia           GTATTAACAGCTACTCTAGGAGGAATGTTTTTATGCGGTGCTAACGATTT
Monsonia_speciosa       ATATTAACAGCTACTCTAGGAGGAATGTTTTTATGCGGTGCTAACGATTT
Oenothera_biennis       GTATTAACCGCGACCCTAGGAGGAATGTTTTTATGCGGTGCTAACGATTT
Stockwellia_quadrifida  GTATTAACAGCTACTCTAGGAGGAATGTTTTTATGCGGTGCTAACGATTT
Syzygium_cumini         GTATTAACAGCTACTCTAGGAGGAATGTTTTTATGCGGTGCTAACGATTT

Angophora_costata       AATAACTATCTTTGTAGCTCCAGAATGTTTCAGTTTATGCTCCTACCTAT
Corymbia_gummifera      AATAACTATCTTTGTAGCTCCAGAATGTTTCAGTTTATGCTCCTACCTAT
Eucalyptus_baxteri      AATAACTATCTTTGTAGCTCCAGAATGTTTCAGTTTATGCTCCTACCTAT
Geranium_palmatum       AATAACTATCTTTGTAGCTCCAGAATGTTTCAGTTTATGCTCCTACCTAT
Hypseocharis_bilobata   CATAACTATCTTTGTAGCTCCAGAATGTTTCAGTTTATGCTCCTACCTAT
Lagerstroemia           AATAACTATCTTTGTAGCTCCAGAATGTTTCAGTTTATGCTCCTACCTAT
Monsonia_speciosa       AATAACTATCTTTGTAGCCCCAGAATGTTTCAGTTTATGCTCCTACCTAT
Oenothera_biennis       AATAACTATCTTTGTAGCTCCAGAATGTTTCAGTTTATGCTCCTACCTAT
Stockwellia_quadrifida  AATAACTATCTTTGTAGCTCCAGAATGTTTCAGTTTATGCTCCTACCTAT
Syzygium_cumini         AATAACTATCTTTGTAGCTCCAGAATGTTTCAGTTTATGCTCCTACCTAT

Angophora_costata       TATCTGGATATACCAAGAAGGATGTACGGTCTAATGAGGCTACTATGAAA
Corymbia_gummifera      TATCTGGATATACCAAGAAGGATGTACGGTCTAATGAGGCTACTATGAAA
Eucalyptus_baxteri      TATCTGGATATACCAAGAAGGATGTACGGTCTAATGAGGCTACTATGAAA
Geranium_palmatum       TATCTGGATATACCAAGAAAGATGTACGGTCTAATGAGGCTACTATGAAA
Hypseocharis_bilobata   TATCTGGATATACCAAGAAAGATGTACGGTCTAATGAGGCTACTATGAAA
Lagerstroemia           TATCTGGATATACCAAGAAAGATGTACGGTCTAATGAGGCTACTATGAAA
Monsonia_speciosa       TATCTGGATATACCAAGAAAGATGTACGGTCTAATGAGGCTACTATGAAA
Oenothera_biennis       TATCTGGATATACCAAGAAAGATGTACGGTCTAATGAGGCTACTATGAAA
Stockwellia_quadrifida  TATCTGGATATACCAAGAAGGATGTACGGTCTAATGAGGCTACTATGAAA
Syzygium_cumini         TATCTGGATATACCAAGAAGGATGTACGGTCTAATGAGGCTACTATGAAA

Angophora_costata       TATTTACTCATGGGTGGGGCAAGCTCTTCTATTCTGGTTCATGGTTTCTC
Corymbia_gummifera      TATTTACTCATGGGTGGGGCAAGCTCTTCTATTCTGGTTCATGGTTTCTC
Eucalyptus_baxteri      TATTTACTCATGGGTGGGGCAAGCTCTTCTATTCTGGTTCATGGTTTCTC
Geranium_palmatum       TATTTACTCATGGGTGGGGCAAGCTCTTCTATTCTGGTTCATGCTTTCTC
Hypseocharis_bilobata   TATTTACTCATGGGTGGGGCAAGCTCTTCTATTCTGGTTCATGCTTTCTC
Lagerstroemia           TATTTACTCATGGGTGGGGCAAGCTCTTCTATTCTGGTTCATGGTTTCTC
Monsonia_speciosa       TATTTACTCATGGGTGGGGCAAGCTCTTCTATTCTGGTTCATGCCTTTTC
Oenothera_biennis       TATTTACTCATGGGGGGGGCAAGCTCTTCTATTCTGGTTCATGGTTTCTC
Stockwellia_quadrifida  TATTTACTCATGGGTGGGGCAAGCTCTTCTATTCTGGTTCATGGTTTCTC
Syzygium_cumini         TATTTACTCATGGGTGGGGCAAGCTCTTCTATTCTGGTTCATGGTTTCTC

Angophora_costata       TTGGCTATATGGTTCATCCGGGGGAGAGATCGAGCTTCAAGAAATAGTGA
Corymbia_gummifera      TTGGCTATATGGTTCATCCGGGGGAGAGATCGAGCTTCAAGAAATAGTGA
Eucalyptus_baxteri      TTGGCTATATGGTTCATCCGGGGGAGAGATCGAGCTTCAAGAAATAGTGA
Geranium_palmatum       TTGGCTATATGGTTCATCCGGGGGAGAGGTCGAGCTTCAAGAAATCGTGA
Hypseocharis_bilobata   TTGGCTATATGGTTTATCCGGGGGAGAGATCGAGCTTCAAGAAATAGTGA
Lagerstroemia           TTGGCTATATGGTTCATCCGGGGGAGAGATCGAGCTTCAAGAAATAGTGA
Monsonia_speciosa       TTGGCTATATGCTTTATCCGGGGGAGAGATCGAGCTTCAAGAAATAGTGA
Oenothera_biennis       TTGGCTATATGGTTCATCCGGGGGGGAGATCGAGCTTCAAGAAATAGTGA
Stockwellia_quadrifida  TTGGCTATATGGTTCATCCGGGGGAGAGATCGAGCTTCAAGAAATAGTGA
Syzygium_cumini         TTGGCTATATGGTTCATCCGGGGGAGAGATCGAGCTTCAAGAAATAGTGA

Angophora_costata       ATGGTCTTATCAATACACAAATGTATAACTCCCCAGGAATTTTAATTGCG
Corymbia_gummifera      ATGGTCTTATCAATACACAAATGTATAACTCCCCAGGAATTTTAATTGCG
Eucalyptus_baxteri      ATGGTCTTATCAATACACAAATGTATAACTCCCCAGGAATTTTAATTGCG
Geranium_palmatum       ATGGTCTTATCAATACACAAATGTATAACTCCCCAGGAATTTCAATTGCG
Hypseocharis_bilobata   ATGGTCTTATCAATACACAAATGTATAACTCCCCAGGAATTTCAATTGCG
Lagerstroemia           ATGGTCTTATCAATACACAAATGTATAACTCCCCAGGAATTTCAATTGCG
Monsonia_speciosa       ATGGTCTTATCAATACACAAATGTATAACTCCCCAGGAATTTCAATTGCG
Oenothera_biennis       ATGGTCTTATCAATACACAAATGTATAACTCCCCAGGAATTTCAATTGCG
Stockwellia_quadrifida  ATGGTCTTATCAATACACAAATGTATAACTCCCCAGGAATTTTAATTGCG
Syzygium_cumini         ATGGTCTTATCAATACACAAATGTATAACTCCCCAGGAATTTTAATTGCG

Angophora_costata       CTTCTATTCATCACTGTAGGAATTGGGTTCAAGCTTTCCCTAGCCCCTTC
Corymbia_gummifera      CTTCTATTCATCACTGTAGGAATTGGGTTCAAGCTTTCCCTAGCCCCTTC
Eucalyptus_baxteri      CTTCTATTCATCACTGTAGGAATTGGGTTCAAGCTTTCCCTAGCCCCTTC
Geranium_palmatum       CTTGTATTCATCACTGTAGGAATTGGGTTCAAGCTTTCCCCAGCCCCTTC
Hypseocharis_bilobata   CTTATATTCATCACTGTAGGAATTGGGTTCAAGCTTTCCCCAGCCCCTTC
Lagerstroemia           CTTATATTCATCACTGTAGGAATTGGGTTCAAGCTTTCCCCAGCCCCTTC
Monsonia_speciosa       CTTATATTCATCACTGTAGGAATTGGGTTCAAGCTTTCCCCAGCCCCTTC
Oenothera_biennis       CTTATATTCATCACTGTAGGAATTGGGTTCAAGCTTTCCCCAGCCCCTTC
Stockwellia_quadrifida  CTTCTATTCATCACTGTAGGAATTGGGTTCAAGCTTTCCCTAGCCCCTTC
Syzygium_cumini         CTTCTATTCATCACTGTAGGAATTGGGTTCAAGCTTTCCCTAGCCCCTTC

Angophora_costata       TCATCAATGGACTCCTGACGTATACGAAGGATCTCCCACTCCAGTCGTTG
Corymbia_gummifera      TCATCAATGGACTCCTGACGTATACGAAGGATCTCCCACTCCAGTCGTTG
Eucalyptus_baxteri      TCATCAATGGACTCCTGACGTATACGAAGGATCTCCCACTCCAGTCGTTG
Geranium_palmatum       TCATCAATGGACTCCTGACGTATACGAAGGATCTCCCACGCCAGTCGTTG
Hypseocharis_bilobata   TCATCAATGGACTCCTGACGTATACGAAGGATCTCCCACTCCAGTCGTTG
Lagerstroemia           TCATCAATGGACTCCTGACGTATACGAAGGATCTCCCACTCCAGTCGTTG
Monsonia_speciosa       TCATCAATGGACTCCTGACGTATACGAAGGATCTCCCACTCCAGTCGTTG
Oenothera_biennis       TCATCAATGGACTCCTGACGTATACGAAGGATCTCCCACTCCAGTTGTTG
Stockwellia_quadrifida  TCATCAATGGACTCCTGACGTATACGAAGGATCTCCCACTCCAGTCGTTG
Syzygium_cumini         TCATCAATGGACTCCTGACGTATACGAAGGATCTCCCACTCCAGTCGTTG

Angophora_costata       CTTTTCTTTCTGTTACTTCGAAAGTAGCTGCTTCAGCTTCAGCCACTCGA
Corymbia_gummifera      CTTTTCTTTCTGTTACTTCGAAAGTAGCTGCTTCAGCTTCAGCCACTCGA
Eucalyptus_baxteri      CTTTTCTTTCTGTTACTTCGAAAGTAGCTGCTTCAGCTTCAGCCACTCGA
Geranium_palmatum       CTTTTCTTTCTGTTACGTCGAAAGTAGCTGCTTCAGCTTCAGCCACTCGA
Hypseocharis_bilobata   CTTTTCTTTCTGTTACTTCGAAAGTAGCTGCTTCAGCTTCAGCCACTCGC
Lagerstroemia           CTTTTCTTTCTGTTACTTCGAAAGTAGCTGCTTCAGCTTCAGCCACTCGA
Monsonia_speciosa       CTTTTCTTTCTGTTACTTCGAAAGTAGCTGCTTCAGCTCCAGCCACTCGA
Oenothera_biennis       CTTTTCTTTCTGTTACTTCGAAAGTAGCTGCTTCAGCTTCAGCCACTCGA
Stockwellia_quadrifida  CTTTTCTTTCTGTTACTTCGAAAGTAGCTGCTTCAGCTTCAGCCACTCGA
Syzygium_cumini         CTTTTCTTTCTGTTACTTCGAAAGTAGCTGCTTCAGCTTCAGCCACTCGA

Angophora_costata       ATTTTCGATATTCCTTTTTATTTCTCATCAAACGAATGGCATCTTCTTCT
Corymbia_gummifera      ATTTTCGATATTCCTTTTTATTTCTCATCAAACGAATGGCATCTTCTTCT
Eucalyptus_baxteri      ATTTTCGATATTCCTTTTTATTTCTCATCAAACGAATGGCATCTTCTTCT
Geranium_palmatum       ATTTTCGATATTCCTTTTTATTTCTCATCAAACGAATGGCATCTTCTTAT
Hypseocharis_bilobata   ATTTTCGATATTCCTTTTTATTTCTCATCAAACGAATGGCATCTTCTTCT
Lagerstroemia           ATTTTCGATATTCCTTTTTATTTCTCATCAAACGAATGGCATCTTCTTCT
Monsonia_speciosa       ATTTTGGATATTCCATTTTATTTCTCATCGAGCGAATGGCATCTTCTTCT
Oenothera_biennis       ATTTTCGATATTCCTTTTTATTTCTCATCAAACGAATGGCATCCTCTTCT
Stockwellia_quadrifida  ATTTTCGATATTCCTTTTTATTTCTCATCAAACGAATGGCATCTTCTTCT
Syzygium_cumini         ATTTTCGATATTCCTTTTTATTTCTCATCAAACGAATGGCATCTTCTTCT

Angophora_costata       GGAAATCCTAGCTATTCTTAGCATGATATTGGGGAATCTCATTGCTATTA
Corymbia_gummifera      GGAAATCCTAGCTATTCTTAGCATGATATTGGGGAATCTCATTGCTATTA
Eucalyptus_baxteri      GGAAATCCTAGCTATTCTTAGCATGATATTGGGGAATCTCATTGCTATTA
Geranium_palmatum       GGAAATCCTAGCTATTCTTAGCATGATATTGGGGAATCTCATTGCTATTA
Hypseocharis_bilobata   GGAAATCCTAGCTATTCTTAGCATGATATTGGGGAATCTCATTGCTATTA
Lagerstroemia           GGAAATCCTAGCTATTCTTAGCATGATATTGGGGAATCTCATTGCTATTA
Monsonia_speciosa       GGAAATCCTAGCTATTCTTAGCATGATATTGGGGAATCTCATTGCTATTA
Oenothera_biennis       GGAAATTCTAGCTATTCTTAGCATGATATTGGGGAATCTCATTGCTATTA
Stockwellia_quadrifida  GGAAATCCTAGCTATTCTTAGCATGATATTGGGGAATCTCATTGCTATTA
Syzygium_cumini         GGAAATCCTAGCTATTCTTAGCATGATATTGGGGAATCTCATTGCTATTA

Angophora_costata       CTCAAACAAGCATGAAACGTATGCTTGCATATTCGTCCATAGGTCAAATC
Corymbia_gummifera      CTCAAACAAGCATGAAACGTATGCTTGCATATTCGTCCATAGGTCAAATC
Eucalyptus_baxteri      CTCAAACAAGCATGAAACGTATGCTTGCATATTCGTCCATAGGTCAAATC
Geranium_palmatum       CTCAAACAAACATGAAACGTATGCTTGCATATTCGTCCATAGGTCAAATC
Hypseocharis_bilobata   CTCAAACAAGCATGAAACGTATGCTTGCATATTCGTCCATAGGTCAAATC
Lagerstroemia           CTCAAACAAGCATGAAACGTATGCTTGCATATTCGTCCATAGGTCAAATC
Monsonia_speciosa       CTCAAACAAGCATGAAACGTATGCTTGCATATTCGTCCATAGGTCAAATC
Oenothera_biennis       CTCAAACAAGCATGAAACGTATGCTTGCATATTCGTCCATAGGTCAAATC
Stockwellia_quadrifida  CTCAAACAAGCATGAAACGTATGCTTGCATATTCGTCCATAGGTCAAATC
Syzygium_cumini         CTCAAACAAGCATGAAACGTATGCTTGCATATTCGTCCATAGGTCAAATC

Angophora_costata       GGATATGTAATTATTGGAATAATTGTTGGAGACTCAAATGGTGGATATGC
Corymbia_gummifera      GGATATGTAATTATTGGAATAATTGTTGGAGACTCAAATGGTGGATATGC
Eucalyptus_baxteri      GGATATGTAATTATTGGAATAATTGTTGGAGACTCAAATGGTGGATATGC
Geranium_palmatum       GGATATGTAATTATTGGAATAATTGTTGGAGATTCAAATAGTGGATATGC
Hypseocharis_bilobata   GGATATGTAATTATTGGAATAATTGTTGGAGACTCAAATGGTGGATATGC
Lagerstroemia           GGATATGTAATTATTGGAATAATTGTTGGAGACTCAAATGGTGGATATGC
Monsonia_speciosa       GGATATGTAATTATTGGAATAATTGTTGGCGACTCAAATGGTGGATATGC
Oenothera_biennis       GGATATGTAATTATTGGAATAATTGTTGGAGACGCAAACGGTGGATATGC
Stockwellia_quadrifida  GGATATGTAATTATTGGAATAATTGTTGGAGACTCAAATGGTGGATATGC
Syzygium_cumini         GGATATGTAATTATTGGAATAATTGTTGGAGACTCAAATGGTGGATATGC

Angophora_costata       GAGCATGATAACTTATATGCTGTTCTATATCTCCATGAATCTAGGAACTT
Corymbia_gummifera      GAGCATGATAACTTATATGCTGTTCTATATCTCCATGAATCTAGGAACTT
Eucalyptus_baxteri      GAGCATGATAACTTATATGCTGTTCTATATCTCCATGAATCTAGGAACTT
Geranium_palmatum       GAGCATGATAACTTATATGCTCTTCTATATTTTCATGAACCTAGGAACTT
Hypseocharis_bilobata   GAGCATGATAACTTATATGCTGTTCTATATCTCCATGAACCTAGGAACTT
Lagerstroemia           GAGCATGATAACTTATATGCTGTTCTATATCTCCATGAATCTAGGAACTT
Monsonia_speciosa       GAGCATGATAACTTATATGCTGTTCTATATCTCCATGAACCTAGGAACTT
Oenothera_biennis       GAGCATGATAACTTATATGCTGTTCTATATCTCCATGAATCTAGGAACTT
Stockwellia_quadrifida  GAGCATGATAACTTATATGCTGTTCTATATCTCCATGAATCTAGGAACTT
Syzygium_cumini         GAGCATGATAACTTATATGCTGTTCTATATCTCCATGAATCTAGGAACTT

Angophora_costata       TTGCTTGCATTGTATTATTTGGTCTACGTACCGGAACTGATAACATTCGA
Corymbia_gummifera      TTGCTTGCATTGTATTATTTGGTCTACGTACCGGAACTGATAACATTCGA
Eucalyptus_baxteri      TTGCTTGCATTGTATTATTTGGTCTACGTACCGGAACTGATAACATTCGA
Geranium_palmatum       TTGCTTGCATTGTATTATTTGGTCTGCGTACTGGAACTGATAACATTCGA
Hypseocharis_bilobata   TTGCTTGCATTCTATTATTTGGTCTGCGTACCGGAACTGATAACATTCGA
Lagerstroemia           TTGCTTGCATTGTATTATTTGGTCTACGAACCGGAACTGATAACATTCGA
Monsonia_speciosa       TTGCTTGCATTGTATTATTTGGTCTACGTACCGGAACTGATAACATTCGA
Oenothera_biennis       TTGCTTGCATTGTATTATTTGGTCTACGTACCGGAACTGATAACATTCGA
Stockwellia_quadrifida  TTGCTTGCATTGTATTATTTGGTCTACGTACCGGAACTGATAACATTCGA
Syzygium_cumini         TTGCTTGCATTGTATTATTTGGTCTACGTACCGGAACTGATAACATTCGA

Angophora_costata       GATTATGCAGGATTATACACGAAAGATCCTTTTTTGGCTCTCTCTTTAGC
Corymbia_gummifera      GATTATGCAGGATTATACACGAAAGATCCTTTTTTGGCTCTCTCTTTAGC
Eucalyptus_baxteri      GATTATGCAGGATTATACACGAAAGATCCTTTTTTGGCTCTCTCTTTAGC
Geranium_palmatum       GATTATGCAGGATTATACACAAAAGACCCTTTTTTGGCTCTCTCTTTAGC
Hypseocharis_bilobata   GATTATGCAGGATTATACACAAAAGACCCCTTTTTGGCTCTCTCTTTAGC
Lagerstroemia           GATTATGCAGGATTATACACGAAAGATCCTTTTTTGGCTCTCTCTTTAGC
Monsonia_speciosa       GATTACGCAGGATTATACACAAAAGACCCCCTTTTGGCTCTCTCTTTAGC
Oenothera_biennis       GATTATGCAGGATTATACACGAAAGATCCTTTTTTGGCTCTCTCTTTAGC
Stockwellia_quadrifida  GATTATGCAGGATTATACACGAAAGATCCTTTTTTGGCTCTCTCTTTAGC
Syzygium_cumini         GATTATGCAGGATTATACACGAAAGATCCTTTTTTGGCTCTCTCTTTAGC

Angophora_costata       CCTATGTCTCTTATCCCTAGGAGGTCTTCCTCCACTAGCAGGTTTTTTCG
Corymbia_gummifera      CCTATGTCTCTTATCCCTAGGAGGTCTTCCTCCACTAGCAGGTTTTTTCG
Eucalyptus_baxteri      CCTATGTCTCTTATCCCTAGGAGGTCTTCCTCCACTAGCAGGTTTTTTCG
Geranium_palmatum       CCTGTGTCTCTTATCCCTAGGAGGTCTTCCCCCACTAGCTGGTTTTTTCG
Hypseocharis_bilobata   CCTATGTCTCTTATCCCTAGGAGGTCTTCCCCCACTAGCAGGTTTTTTCG
Lagerstroemia           CCTATGTCTCTTATCCCTAGGAGGTCTTCCTCCACTAGCAGGTTTTTTCG
Monsonia_speciosa       CCTATGTCTCTTATCCCTAGGAGGTCTTCCCCCGCTAGCGGGTTTTTTCG
Oenothera_biennis       CCTATGTCTCTTATCCCTAGGAGGTCTTCCTCCACTAGCAGGTTTTTTCG
Stockwellia_quadrifida  CCTATGTCTCTTATCCCTAGGAGGTCTTCCTCCACTAGCAGGTTTTTTCG
Syzygium_cumini         CCTATGTCTCTTATCCCTAGGAGGTCTTCCTCCACTAGCAGGTTTTTTCG

Angophora_costata       GAAAACTCCATTTATTCTGGTGTGGATGGCAGGCAGGCCTATACTTCTTG
Corymbia_gummifera      GAAAACTCCATTTATTCTGGTGTGGATGGCAGGCAGGCCTATACTTCTTG
Eucalyptus_baxteri      GAAAACTCCATTTATTCTGGTGTGGATGGCAGGCAGGCCTATACTTCTTG
Geranium_palmatum       GAAAACTCTATTTATTCTGGTGTGGATGGCAGGCAGGCCTATCTTTATTA
Hypseocharis_bilobata   GAAAACTCCATTTATTCTGGTGTGGATGGCAGGCAGGCCTATATTTCTTG
Lagerstroemia           GAAAACTCCATTTATTCTGGTGTGGATGGCAGGCAGGCCTATACTTCTTG
Monsonia_speciosa       GAAAACTCCACTTATTCTGGTGTGGATGGGAGGCAGGCCTCTCCTTCTTG
Oenothera_biennis       GAAAACTCCATTTATTCTGGTGTGGGTGGCAGGCAGGCCTATACTTCTTG
Stockwellia_quadrifida  GAAAACTCCATTTATTCTGGTGTGGATGGCAGGCAGGCCTATACTTCTTG
Syzygium_cumini         GAAAACTCCATTTATTCTGGTGTGGATGGCAGGCAGGCCTATACTTCTTG

Angophora_costata       GTTTCAATAGGACTCCTTACGAGCGTTATTTCTATCTACTATTATCTAAA
Corymbia_gummifera      GTTTCAATAGGACTCCTTACGAGCGTTATTTCTATCTACTATTATCTAAA
Eucalyptus_baxteri      GTTTCAATAGGACTCCTTACGAGCGTTATTTCTATCTACTATTATCTAAA
Geranium_palmatum       GTTTCAATAGGACTCCTTACGAGCGTTCTTTCTATCTACTATTATCTAAA
Hypseocharis_bilobata   GTTTCAATAGGACTCCTTACAAGCGTTTTTTCTATCTACTATTATCTTAA
Lagerstroemia           GTTTCAATAGGACTCCTTACGAGCGTTGTTTCTATCTACTATTATCTAAA
Monsonia_speciosa       GTTTCAATAGGACTCCTTACGAGCCTTCTTTCTATTTACTATTATTTAAA
Oenothera_biennis       GTTTCAATAGGACTCTTTACGAGCGTTGTTTCTATCTACTATTATCTAAA
Stockwellia_quadrifida  GTTTCAATAGGACTCCTTACGAGCGTTATTTCTATCTACTATTATCTAAA
Syzygium_cumini         GTTTCAATAGGACTCCTTACGAGCGTTATTTCTATCTACTATTATCTAAA

Angophora_costata       AATAATCAAGTTATTAATGACTGGACGAAACCAAGAAATAACACCTCACG
Corymbia_gummifera      AATAATCAAGTTATTAATGACTGGACGAAACCAAGAAATAACACCTCACG
Eucalyptus_baxteri      AATAATCAAGTTATTAATGACTGGACGAAACCAAGAAATAACACCTCACG
Geranium_palmatum       AATAATCAAGTTATTAATGACTGGACGAAACCAAGAAATAACCTCTCACG
Hypseocharis_bilobata   AATAATCAAGTTATTAATGACTGGACGAAACCAAGAAATAACCCCTCACG
Lagerstroemia           AATAATCAAGTTATTAATGACTGGACGAAACCAAGAAATAACACCTCACG
Monsonia_speciosa       AATAATCAAGTTATTCATGACTGGACGAAACCAAGAAATAACCCCTCACG
Oenothera_biennis       AATAATCAAGTTATTAATGACTGGACGAAAGCAAGAAATAACACCTCACG
Stockwellia_quadrifida  AATAATCAAGTTATTAATGACTGGACGAAACCAAGAAATAACACCTCACG
Syzygium_cumini         AATAATCAAGTTATTAATGACTGGACGAAACCAAGAAATAACACCTCACG

Angophora_costata       TGCGAAATTATAGAAGATCCCCTTTAAGATCAAACAATTCCATCGAATTG
Corymbia_gummifera      TGCGAAATTATAGAAGATCCCCTTTAAGATCAAACAATTCCATCGAATTG
Eucalyptus_baxteri      TGCGAAATTATAGAAGATCCCCTTTAAGATCAAACAATTCCATCGAATTG
Geranium_palmatum       TGCGAAATTATAGAAGATCCCCTTTAAGATCAAACAATTCCATCGAATTG
Hypseocharis_bilobata   TGCGAAATTATAGAAGATCCCCTTTAAGATCAAACAATTCCATCGAATTG
Lagerstroemia           TGCGAAATTATAGAAGATCCCCTTTAAGATCAAACAATTCCATCGAATTG
Monsonia_speciosa       TGCGAAATTATAGAAGATCCCCCTTAAGATCAAACAATTCCATCGAATTG
Oenothera_biennis       TGCGAAATTATAGAAGATCCCCTTTAAGATCAAACAATTCCATCGAATTG
Stockwellia_quadrifida  TGCGAAATTATAGAAGATCCCCTTTAAGATCAAACAATTCCATCGAATTG
Syzygium_cumini         TGCGAAATTATAGAAGATCCCCTTTAAGATCAAACAATTCCATCGAATTG

Angophora_costata       AGTATGATTGTATGTGTGATAGCATCTACTATACCAGGAATATCAATGAA
Corymbia_gummifera      AGTATGATTGTATGTGTGATAGCATCTACTATACCAGGAATATCAATGAA
Eucalyptus_baxteri      AGTATGATTGTATGTGTGATAGCATCTACTATACCAGGAATATCAATGAA
Geranium_palmatum       AGTATGATTGTATGTGTGATAGCCTCTACTATACCAGGAATCTCAATGAA
Hypseocharis_bilobata   AGTATGATTGTATGTGTGATAGCATCTACTATACCAGGAATATCAATGAA
Lagerstroemia           AGTATGATTGTATGTGTGATAGCATCTACTATACCAGGAATCTCAATGAA
Monsonia_speciosa       AGTATGATTGTATGTGTGATAGCATCTACTATACCAGGAATCTCAATGAA
Oenothera_biennis       AGTATGATTGTATGTGTAATAGCATCCACTATACCAGGAATATCAATGAA
Stockwellia_quadrifida  AGTATGATTGTATGTGTGATAGCATCTACTATACCAGGAATATCAATGAA
Syzygium_cumini         AGTATGATTGTATGTGTGATAGCATCTACTATACCAGGAATATCAATGAA

Angophora_costata       CCCGATTATTGCAATTGCTCAGGATACCCTTTTTTAGATGTTTCTTCTTT
Corymbia_gummifera      CCCGATTATTGCAATTGCTCAGGATACCCTTTTTTAGATGTTTCTTCTTT
Eucalyptus_baxteri      CCCGATTATTGCAATTGCTCAGGATACCCTTTTTTAGATGTTTCTGCTTT
Geranium_palmatum       CCCTATTATTGCAATTGCCCAGGATACCCTTTTTTAGATGTTTCTGCTTT
Hypseocharis_bilobata   TCCGATTATTGCAATTGCTCAGGATACCCTTTTTTAGATGTTTCTGCTTT
Lagerstroemia           CCCGATTATTGCAATTGCTCAGGATACCCTTTTTTAGATGTTTCTGCTTT
Monsonia_speciosa       CCCGATTATTGCAATTGCTCAGGATACCCTTTTTTAGATGTTTCTGCTTT
Oenothera_biennis       CCCGATTATTGCAATTGCTCAGGATACCCTTTTTTAGATGTTTCTGCTTT
Stockwellia_quadrifida  CCCGATTATTGCAATTGCTCAGGATACCCTTTTTTAGATGTTTCTGCTTT
Syzygium_cumini         CCCGATTATTGCAATTGCTCAGGATACCCTTTTTTAGATGTTTCTGCTTT

Angophora_costata       ATGAATATGATATTTTCTGGGCATTTCTAATAATATCAAGTGTTATTCCT
Corymbia_gummifera      ACGAATATGATATTTTCTGGGCATTTCTAATAATATCAAGTGTTATTCCT
Eucalyptus_baxteri      ACGAATATGATATTTTCTGGGCATTTCTAATAATATCAAGTGTTATTCCT
Geranium_palmatum       ACGAATATGACATTTTCTGGGTATTTCTAATAATATCAAGTCTTATTCCT
Hypseocharis_bilobata   ACGAATATGATATTTTCTGGGTATTTCTGATAATATCAAGTCTTATTCCT
Lagerstroemia           ACGAATATGATATTTTCTGGGCATTTCTAATAATATCAAGTGTTATTCCG
Monsonia_speciosa       ACGAATATGATATTTTCTGGGTATTTCTAGTAGTCTCAAGTCTTATTCCT
Oenothera_biennis       ACGAATATGATATTTTCTGGGCATTTCTAATAATATCAAGTGTTATTCCT
Stockwellia_quadrifida  ACGAATATGATATTTTCTGGGCATTTCTAATAATATCAAGTGTTATTCCT
Syzygium_cumini         ACGAATATGATATTTTCTGGGCATTTCTAATAATATCAAGTGTTATTCCT

Angophora_costata       ATTTTGGCATTTCTAATTTCCGGAATTTTAGCCCCGATTAGCAAAGGGCC
Corymbia_gummifera      ATTTTGGCATTTCTAATTTCCGGAATTTTAGCCCCGATTAGCAAAGGGCC
Eucalyptus_baxteri      ATTTTGGCATTTCTAATTTCCGGAATTTTAGCCCCGATTAGCAAAGGGCC
Geranium_palmatum       ATTTTGGCATTTCTAATTTCGGGAGTTTTAGCCCCGATTAGCGAAGGTCC
Hypseocharis_bilobata   ATTTTGGCATTTCTAATTTCCGGAGTTTTAGCCCCAATTAGCGAAGGGCC
Lagerstroemia           ATTTTGGCATTTCTAATTTCCGGAGTTTTAGCCCCAATTAACAAAGGGCC
Monsonia_speciosa       ATTTTGGCATTTCTAATTTCCACAGTTTTAGCCCCAACTCGCGAAGGGCC
Oenothera_biennis       ATTTTGGCATTTCGAATTTCCGGACTTTTAGCCCCGACTAGCATAGGGCC
Stockwellia_quadrifida  ATTTTGGCATTTCTAATTTCCGGAATTTTAGCCCCGATTAGCAAAGGGCC
Syzygium_cumini         ATTTTGGCATTTCTAATTTCCGGAATTTTAGCCCCGATTAGCAAAGGACC

Angophora_costata       AGAGAAACTTTCGAGTTATGAATCAGGTATAGAACCAATGGGCGATGCTT
Corymbia_gummifera      AGAGAAACTTTCGAGTTATGAATCAGGTATAGAACCAATGGGCGATGCTT
Eucalyptus_baxteri      AGAGAAACTTTCGAGTTATGAATCAGGTATAGAACCAATGGGCGATGCTT
Geranium_palmatum       CGAGAAACTTTCTAGTTATGAATCCGGTATAGAACCAATGGGCGATGCTT
Hypseocharis_bilobata   AGAGAAACTTTCTAGTTATGAATCGGGTATAGAACCAATGGGCGATGCTT
Lagerstroemia           AGAGAAACTTTCGAGTTATGAATCGGGTATAGAACCAATGGGCGATGCTT
Monsonia_speciosa       GGAGAAACTTTCAAGTTATGAATCGGGCATAGAACCAATGGGCGATGCTT
Oenothera_biennis       AGAGAAACTTTCGAGTTATGAATCGGGTATAGAACCAATGGGCGATGCTT
Stockwellia_quadrifida  AGAGAAACTTTCGAGTTATGAATCAGGTATAGAACCAATGGGCGATGCTT
Syzygium_cumini         AGAGAAACTTTCGAGTTATGAATCAGGTATAGAACCAATGGGTGATGCTT

Angophora_costata       GGTTACAATTTCGAATCCGTTATTATATGTTTGCTCTAGTTTTTGTTGTT
Corymbia_gummifera      GGTTACAATTTAGAATCCGTTATTATATGTTTGCTCTAGTTTTTGTTGTT
Eucalyptus_baxteri      GGTTACAATTTCGAATCCGTTATTATATGTTTGCTCTAGTTTTTGTTGTT
Geranium_palmatum       GGTTACAATTTAGAATCCGTTATTATATGTTTGCTCTAGTTTTTATTGTT
Hypseocharis_bilobata   GGTTACAATTTCGAATCCGTTATTATATGTTTGCTCTCGTCTTTGTTGTT
Lagerstroemia           GGTTACAATTTCGGATACGTTATTATATGTTTGCTCTAGTTTTTGTTGTT
Monsonia_speciosa       GGTTACAATTTCGAATCCGTTATTATATGTTTGCTCTAGTTTTTGTTGTT
Oenothera_biennis       GGTTACAATTTCGAATACGTTATTATATGTTTGCTTTAGTTTTTGTTGTT
Stockwellia_quadrifida  GGTTACAATTTCGAATCCGTTATTATATGTTTGCTCTAGTTTTTGTTGTT
Syzygium_cumini         GGTTACAATTTCGAATCCGTTATTATATGTTTGCTCTAGTTTTTGTTGTT

Angophora_costata       TTTGATGTTGAAACGGTTTTTCTTTATCCATGGGCAATGAGTTTCGATGT
Corymbia_gummifera      TTTGATGTTGAAACGGTTTTTCTTTATCCATGGGCAATGAGTTTCGATGT
Eucalyptus_baxteri      TTTGATGTTGAAACGGTTTTTCTTTATCCATGGGCAATGAGTTTCGATGT
Geranium_palmatum       TTTGATGTTGAAACGGTTTTTCTTTATCCATGGGCAATGAGTTTAGACGT
Hypseocharis_bilobata   TTTGATGTTGAAACAGTTTTTCTTTATCCATGGGCAATGAGTTTCGACGT
Lagerstroemia           TTTGATGTTGAAACGGTTTTTCTTTATCCATGGGCAATGAGTTTCGATAT
Monsonia_speciosa       TTTGATGTTGAAACGGTTTTTCTTTATCCATGGGCAATGAGTTTCGACGT
Oenothera_biennis       TTTGATGTTGAAACCATTTTTCTTTATCCATGGGCACTGAGTTTCGATAT
Stockwellia_quadrifida  TTTGATGTTGAAACGGTTTTTCTTTATCCATGGGCAATGAGTTTCGATGT
Syzygium_cumini         TTTGATGTTGAAACGGTTTTTCTTTATCCATGGGCAATGAGTTTCGATGT

Angophora_costata       ATTGGGGGTATCCGTATTTATAGAAGCTTTAATTTTCGTGCTTATCCTAA
Corymbia_gummifera      ATTGGGGGTATCCGTATTTATAGAAGCTTTAATTTTCGTGCTTATCCTAA
Eucalyptus_baxteri      ATTGGGGGTATCCGTATTTATAGAAGCTTTAATTTTCGTGCTTATCCTAA
Geranium_palmatum       ATTGGGGGTATCCATATTTATAGAAGCTTTTTTTTTCGTGCTTATCCTAA
Hypseocharis_bilobata   ATTGGGGGTATCCGTATTTATAGAAGCTTTCATTTTCGTGCTTATCCTAA
Lagerstroemia           ATTGGGGGTATCCGTATTTATAGAAGCTTTAATTTTCGTGCTTATCTTAA
Monsonia_speciosa       ACTGGGGGTATCCGTATTTCTAGAAGCTTTCCTTTTCGTGCTTATCCTAA
Oenothera_biennis       ATTGGGGGTATCCGTATTTATAGAAGCTCTCATTTTCGTGCTTATCTTAG
Stockwellia_quadrifida  ATTGGGGGTATCCGTATTTATAGAAGCTTTAATTTTCGTTCTTATCCTAA
Syzygium_cumini         ATTGGGGGTATCCGTATTTATAGAAGCTTTAATTTTCGTGCTTATCCTAA

Angophora_costata       TTGTTGGTTTAGTTTATGCATGGCGAAAAGGAGCATTGGAATGGTCTTAG
Corymbia_gummifera      TTGTTGGTTTAGTTTATGCATGGCGAAAAGGAGCATTGGAATGGTCTTAG
Eucalyptus_baxteri      TTGTTGGTTTAGTTTATGCATGGCGAAAAGGAGCATTGGAATGGTCTTAG
Geranium_palmatum       TTATTGGTTCAGTTTATGCATGGCGAAAGGGGGCATTGGAATGGGTTTAG
Hypseocharis_bilobata   TTGTCGGTTCAGTTTATGCATGGCGCAAGGGAGCATTGGAATGGTCTTAG
Lagerstroemia           TTGTTGGTTTAGTTTATGCATGGCGAAAGGGAGCATTAGAATGGTCTTAG
Monsonia_speciosa       TGATTGGTTCAGTTTATGCATGGCGAAAGGGGGCATTGGAATGGTCGTAG
Oenothera_biennis       TTCTTGGTTTGGTTTATGCATGGCGAAAAGGAGCGTTGGAATGGTCTTAG
Stockwellia_quadrifida  TTGTTGGTTTAGTTTATGCATGGCGAAAAGGAGCATTGGAATGGTCTTAG
Syzygium_cumini         TTGTTGGTTTAGTTTATGCATGGCGAAAAGGAGCATTGGAATGGTCTTAG

Angophora_costata       ------------------------------------ACGAATTATTTTCC
Corymbia_gummifera      ------------------------------------ACGAATTATTTTCC
Eucalyptus_baxteri      ------------------------------------ACGAATTATTTTCC
Geranium_palmatum       ---ATGGTCCAAGTCCAAGCGTATCTTGTTTTTACCACGAATTATTTTCC
Hypseocharis_bilobata   ---------CTGGCCCAAGCGTATCTTGTCTTTACCACGAATTATTTTCC
Lagerstroemia           ACGGGTTTATTTGTCCAAGCGTATCTTGTCTTTACCACGAATTATTTTCC
Monsonia_speciosa       ---------ATGGTCCAAGCGTATCTTATTTTTACCACGAATTTTTTTCC
Oenothera_biennis       ------------------------------------ACGAATTCTTTTCC
Stockwellia_quadrifida  ------------------------------------ACGAATTATTTTCC
Syzygium_cumini         ---------------------------------ATCACGAATTATTTTCC

Angophora_costata       TTGGTTAACAATAATTGTACTTTTGCCGATATTCGCAGGTTCTTTAATTT
Corymbia_gummifera      TTGGTTAACAATAATTGTACTTTTGCCGATATTCGCAGGTTCTTTAATTT
Eucalyptus_baxteri      TTGGTTAACAATAATTGTACTTTTGCCGATATTCGCAGGTTCTTTAATTT
Geranium_palmatum       TTGGTTAACAATAATTGTTATTTTTCCGATATCCGCCGGTTCCTTCATTT
Hypseocharis_bilobata   TTGGTTAACAATAATTGTAATTTTTCCGATATCCGCGGGTTCTTTCATTT
Lagerstroemia           TTGGTTAACAATAATTGTAGTTTTGCCGATATTGGCAGGTTCTTTTATTT
Monsonia_speciosa       TTGGTTAAGCATAATTGTAATTTTTCCGATATCCGCGGGTTCCTTAATTT
Oenothera_biennis       TTGGTTAACAATAATTGTAGTTTTTCCCATATTGACGGGTTCTTTAATTT
Stockwellia_quadrifida  TTGGTTAACAATAATTGTACTTTTGCCGATATTCGCAGGTTCTTTAATTT
Syzygium_cumini         TTGGTTAACAATAATTGTACTTTTGCCGATATTCGCAGGTTCTTTAATTT

Angophora_costata       TCTTTCTACCTCATAGAGGAAATAAGGTAATGCGGTGGTATACTATATGC
Corymbia_gummifera      TCTTTCTACCTCATAGAGGAAATAAGGTAATACGGTGGTATACTATATGC
Eucalyptus_baxteri      TCTTTCTACCTCATAGAGGAAATAAGGTAATAAGGTGGTATACTATATGC
Geranium_palmatum       TCTTTTTCCCTCATAGAGGAAATAAGGTAACTAGATGGTATACTTTGTGC
Hypseocharis_bilobata   TCTTTCTCCCTCATAGAGGAAATAAGGTAAGTAGGTGGTATACCCTAGGT
Lagerstroemia           TCTTTCTCCCTCATAGAGGAAATAAAGTAATTAGGTGGTATACAATATGT
Monsonia_speciosa       TCTTTCTCCCTCATAGAGGAAATAAGGTAACTCGATGGTATACTTTGGGC
Oenothera_biennis       TCTTGCTACCTCATAGAGGTAATAAGGTCATGAAATGGTATACTTTATGT
Stockwellia_quadrifida  TCTTTCTACCTCATAGAGGAAATAAGGTAATAAGGTGGTATACTATATGC
Syzygium_cumini         TCTTTCTACCTCATAGAGGAAATAAGGTAATAAGGTGGTATACTATATGC

Angophora_costata       ATATGTACTTTAGAGCTCCTTTTAACTACCTATACATTCTGTTATCATTT
Corymbia_gummifera      ATATCTACTTTAGAGCTCCTTTTAACTACCTATACATTCTGTTATCATTT
Eucalyptus_baxteri      ATATGCGCTTTAGAGCTCCTTTTAACTACCTATACATTCTGTTATCATTT
Geranium_palmatum       ATATGTTCACTAGAACTCCTTCTAACGGCCTATGCATTCTGTTACCAGTT
Hypseocharis_bilobata   ATATGTTCCCTAGAACTCCTTCTAACAGCCTATGCATTCTGTTATCATTT
Lagerstroemia           ATATGTATCTTAGAGCTTCTTTTAACAACCTATACATTCTGTTCTCATTT
Monsonia_speciosa       ATATGTTCATTAGAACTCCTTCTAACGGCCTATGCATTCTCTTACCATTT
Oenothera_biennis       ATATGTATTTTAGAGCTTCTTTTAACAACCTATACATTCTGTTATCATTT
Stockwellia_quadrifida  ATATGTACTTTAGAGCTCCTTTTAACTAGCTATACGTTCTGTTATCATTT
Syzygium_cumini         ATATGCTATTTAGAGCTCCTTTTAACTACCTATACATTCTGTTATCATTT

Angophora_costata       CCAATTGAACGATCCATTAACCCAATTAACAGAGGATTATAAATGGATTA
Corymbia_gummifera      CCAATTGAACGATCCATTAACCCAATTAACAGAGGATTATAAATGGATTA
Eucalyptus_baxteri      CCAATTGAACGATCCATTAACCCAATTAACAGAGGATTATAAATGGATTA
Geranium_palmatum       CCAACTGGACGATCCATTAATTCAACTCGTCGAGAATTATAAATGGATCC
Hypseocharis_bilobata   CCAATCGGACGATCCATTAATCCAACTGGTTGAGGGTTATAAATGGATCA
Lagerstroemia           CCAATTGGACGATCCATTAACCCAATTAGCAGAGGATTATAAATGGATCA
Monsonia_speciosa       CCAACTGGATGATCCATTAATTCAACTAGCGGAAGATTTCAAATGGATCC
Oenothera_biennis       CCAACTGGACGATCCATTAACCCAACTAACAGAGAATTATAAATGGATCC
Stockwellia_quadrifida  CCAATTGAACGATCCATTAACCCAATTAACAGGGGATTCTAAATGGATTA
Syzygium_cumini         CCAATTGAACGATCCATTAACCCAACTAACAGAGGATTATAAATGGATTA

Angophora_costata       ATTTTTTTGATTTTTACTGGAGATTGGGAATAGATGGACTTTCTATAGGA
Corymbia_gummifera      ATTTTTTTGATTTTTACTGGAGATTGGGAATAGATGGACTTTCTATAGGA
Eucalyptus_baxteri      ATCTTTTTGATTTTTACTGGAGATTGGGAATAGATGGACTTTCTATAGGA
Geranium_palmatum       ATTTTTTGCAGTTTTACTGGAGATTGGGAATAGACGGACTTTCTCTTGGA
Hypseocharis_bilobata   ATTTTTTTCATTTTGACTGGAGATTGGGAATAGACGGACTTTCTCTCGGA
Lagerstroemia           ATTTTTTTGATTTTTATTGGAGATTGGGAATAGATGGACTTTCTATAGGA
Monsonia_speciosa       GCTTTTTTCAGTTTGACTGGAGATTGGGAATAGACGGACTCTCTCTCGGA
Oenothera_biennis       ATTTTTTTGATTTTTATTGGAGATTAGGAATAGATGGGCTTTCTATAGGA
Stockwellia_quadrifida  ATTTTTTTTATTTTTACTGGAGATTGGGAATAGATGGACTTTCTATAGGA
Syzygium_cumini         ATTTTTTTGATTTTTACTGGAGATTGGGAATAGATGGACTTTCTATAGGA

Angophora_costata       CCTATTTTACTGACGGGATTTATCACCACTTTAGCTACTTTAGCGGCTCG
Corymbia_gummifera      CCTATTTTACTGACGGGATTTATCACCACTTTAGCTACTTTAGCGGCTCG
Eucalyptus_baxteri      CCTATTTTACTGACGGGATTTATCACCACTTTAGCTACTTTAGCGGCTCG
Geranium_palmatum       CCCATTTTACTGACAGGATTTATCACCACTCTAGCTACTTTAGCGGCTTG
Hypseocharis_bilobata   CCCATTTTACTGACGGGATTTATCACTACCTTGGCCACTTTAGCGGCTTG
Lagerstroemia           CCTATTTTACTGACGGGATTTATTACCACTTTAGCGACTTTAGCGGCTCG
Monsonia_speciosa       CCCGTTTTACTGACGGGATTTATCACCACTTTGGCTACTTTAGCGGCTTG
Oenothera_biennis       CCTATTTTATTGACGGGATTTATTACCACTTTAGCAACTTTAGCGGCCTG
Stockwellia_quadrifida  CCTATTTTACTGACGGGATTTATCACCACTTTAGCTACTTTAGCGGCTCG
Syzygium_cumini         CCTATTTTACTGACGGGATTTATCACCACTTTAGCTACTTTAGCGGCTCG

Angophora_costata       GCCAGTTACTCGAGATTCCCGATTATTCCATTTCCTGATGTTAGCAATGT
Corymbia_gummifera      GCCAGTTACTCGAGATTCCCGATTATTCCATTTCCTGATGTTAGCAATGT
Eucalyptus_baxteri      GCCAGTTACTCGAGATTCCCGATTATTCCATTTCCTGATGTTAGCAATGT
Geranium_palmatum       GCCGGTTACTCGAAATTCACGATTATTCTATTTCCTGATGTTAGCAATGT
Hypseocharis_bilobata   GCCCGTTAGTCGAGATTCCCGATTATTCTATTTCCTGATGTTAGCAATGT
Lagerstroemia           GCCAATTACTCGAGATTCCCGATTATTCCATTTTCTGATGTTAGCAATGT
Monsonia_speciosa       GCCCCTTACTCGGAATTCTCGATTATTCTATTTCCTGATGTTAGCAATGT
Oenothera_biennis       GCCAGTTACTCGAGATGCCCAATTGTTCCATTTTTTGATGTTAGCAATGT
Stockwellia_quadrifida  GCCAGTTACTCGAGATTCCCGATTATTCCATTTCCTGATGTTAGCAATGT
Syzygium_cumini         GCCAGTTACTCGAGATTCCCGATTATTCCATTTCCTGATGTTAGCAATGT

Angophora_costata       ACAGCGGTCAAATAGGATCATTTTCTTCTCGAGACCTTTTACTTTTTTTC
Corymbia_gummifera      ACAGCGGTCAAATAGGATCATTTTCTTCTCGAGACCTTTTACTTTTTTTC
Eucalyptus_baxteri      ACAGCGGTCAAATAGGATCATTTTCTTCTCGAGACCTTTTACTTTTTTTC
Geranium_palmatum       ATAGCGGTCAAATAGGATCATTTTCTTCTCGGGATCTTTTGCTCTTTTTC
Hypseocharis_bilobata   ACAGCGGTCAAATAGGATCATTTTCTTCTCAAGATCTTTTGCTTTTTTTC
Lagerstroemia           ACAGCGGTCAAATAGGATTATTTTCTTCTCGAGACCTTTTACTTTTTTTC
Monsonia_speciosa       ATAGTGGTCAAATAGGACTGTTTTCCTCTCGGGATCTTTTGCTTTTTTTT
Oenothera_biennis       ACAGCGGTCAAATAGGATCATTTTCCTCTAGAGACCTTTTACTTTTTTTC
Stockwellia_quadrifida  ACAGCGGTCAAATAGGATCATTTTCTTCTCGAGACCTTTTACTTTTTTTC
Syzygium_cumini         ACAGCGGTCAAATAGGATCATTTTCTTCTCGAGACCTTTTACTTTTTTTC

Angophora_costata       ATCATGTGGGAGTTAGAATTAATTCCCGTTTATCTACTTCTATCGATGTG
Corymbia_gummifera      ATCATGTGGGAGTTAGAATTAATTCCCGTTTATCTACTTCTATCGATGTG
Eucalyptus_baxteri      ATCATGTGGGAGTTAGAATTAATTCCCGTTTATCTACTTCTAGCGATGTG
Geranium_palmatum       ATCATGTGGGAATTCGAGTTAATTCCCGTTTATTTACTTCTATCCCTGTG
Hypseocharis_bilobata   ATCATGTGGGAGTTAGAGTTAATTCCCGTTTATTTACTTCTATCCATGTG
Lagerstroemia           ATCATGTGGGAGTTAGAATTAATTCCCGTTTATCTACTTCTATCGATGTG
Monsonia_speciosa       ATCATGTGGGAGTTAGAGTTAATTCCCGTTTATTTCCTTCTATCCCTGTG
Oenothera_biennis       CTAATGTGGGAGTTCGAATTAATTCCCGTTTATCTACTTCTATCGATGTG
Stockwellia_quadrifida  ATCATGTGGGAGTTAGAATTAATTCCCGTTTATCTACTTCTATCGATGTG
Syzygium_cumini         ATTATGTGGGAGTTAGAATTAATTCCCATTTATCTACTTCTATTGATGTG

Angophora_costata       GGGGGGAAAGAAACGTCTGTATTCCGCTACAAAATTTATTTTGTACACTG
Corymbia_gummifera      GGGGGGAAAGAAACGTCTGTATTCCGCTACAAAATTTATTTTGTACACTG
Eucalyptus_baxteri      GGGGGGAAAGAAACGTCTGTATTCCGCTACAAAATTTATTTTGTACACTG
Geranium_palmatum       GGGGGGGAAGAAACGCCTGTATTCAGCTACAAAATTTCTTTTGTACACTG
Hypseocharis_bilobata   GGGGGGGAGGAAACGCCTGTATTCAGCTACAAAGTTTATTTTGTACACTG
Lagerstroemia           GGGGGGAAAAAAACGTCTCTATTCAGCTACAAAGTTCATTTTGTACACTG
Monsonia_speciosa       GGGGGGGAGGAAACGCCTGTATTCAGCTACAAAATTTCTTTTGTACACTG
Oenothera_biennis       GGGGGGAAAGAAACGTCTCTATTCAGCTACAAAGTTCATTTTGTACACGG
Stockwellia_quadrifida  GGGGGGAAAGAAACGTCTGTATTCCGCTACAAAATTTCTTTTGTACACTG
Syzygium_cumini         GGGGGGAAAGAAACGTCTGTATTCCGCTACAAAATTTATTTTGTACACTG

Angophora_costata       CGGGAGGTTCCATTTTTCTATTAATAGGGGTTCTGGGTATTGGTTTATAT
Corymbia_gummifera      TGGGAGGTTCCATTTTTCTATTAATAGGGGTTCTGGGTATTGGTTTATAT
Eucalyptus_baxteri      CGGGAGGTTCCATTTTTCTATTAATAGGGGTTCTGGGTATTGGTTTATAT
Geranium_palmatum       CAGTAAGCTCCCTCTTTCTATTAATAGGGGTTCTAAGTATCGGATTATTT
Hypseocharis_bilobata   CAGGAAGTTCTGTCTTTCTATTAATAGGGGTTCTGGGTATGGGGTTATAT
Lagerstroemia           CGGGAGGGTCCATTTTTCTATTAATAGGAGTTTTGGGTATTGGTTTATAT
Monsonia_speciosa       CAGGAAGCTCCGTCTTTCTATTAATAGGGGTTCTAGGTATCGGATTATAT
Oenothera_biennis       CGGGTGGGTCCATTTTTCTATTAATAGGAGTTCTGGGTATTGGTTTATAT
Stockwellia_quadrifida  CGGGAAGTTCCATTTTTCTATTAATAGGGGTTCTGGGTATTGGTTTATAT
Syzygium_cumini         CGGGAGGTTCCATTTTTCTATTAATAGGGGTTCTGGGTATTGGTTTATAT

Angophora_costata       GGTTCCAACGAACCAACATTAAATTTGGAAACATTAGCTAATCAATCGTA
Corymbia_gummifera      GGTTCCAACGAACCAACATTAAATTTGGAAACATTAGCTAATCAATCGTA
Eucalyptus_baxteri      GGTTCCAACGAACCAACATTAAATTTGGAAACATTAGCTAATCAATCGTA
Geranium_palmatum       GGTTCCAACGAACCAACATTCCATTTTGAAATATCAGCTCATCAATCCTA
Hypseocharis_bilobata   GGTTCCAACGAACCAACATTAAATTTTGAAATATCAGCTCATCAATCATA
Lagerstroemia           GGTTCTAATGAACCAACATTAAATTATGAAACATTAGCTAATCAATCGTA
Monsonia_speciosa       GGTTCCAATGAGCCAACATTAAATTTGGAAATATCGGCTCATCAATCCTA
Oenothera_biennis       GGTTCCAATGAACCAACACTCAATTTTGAAACATTAGCGAATCAGTCGTA
Stockwellia_quadrifida  GGTTCCAACGAACCAACATTAAATTTGGAAACATTAGCTAATCAATCGTA
Syzygium_cumini         GGTTCCAACGAACCAATATTAAATTTGGAAACATTATCTAATCAATCGTA

Angophora_costata       TCCGGTGGCGCTGGAAATAATATTCTATATTGGATTTCTTATTGCTTTTG
Corymbia_gummifera      TCCGGTGGCGCTGGAAATAATATTCTATATTGGATTTCTTATTGCTTTTG
Eucalyptus_baxteri      TCCGGTGGCACTGGAAATAATACTCTATATTGGATTTCTTATTGCTTTTT
Geranium_palmatum       TCCTGCGGCACTGGAAATAATATTATATATTGGCTTTCTTATTACTTTTG
Hypseocharis_bilobata   TCCTGTGGCACTGGAAAGAATATTCTATATCGGCTTTCTTATTGCTTTTG
Lagerstroemia           TCCTGCGGCACTGGAAATAATTTTCTATATTGGATTTCTTATTGCTTTTG
Monsonia_speciosa       TCCGGAGGCACTGGAAATAATATTCTATATTGGCTTTCTTATTGCTTTTG
Oenothera_biennis       TCCTGTGGCACTCGAAGTAATATTCTATGTGGGATTTCTTATTGCTTTTG
Stockwellia_quadrifida  TCCGGTGGCACTGGAAATAATATTCTATATTGGATTTCTTATTGCTTTTG
Syzygium_cumini         TCCGGTGGCACTGGAAATAATACTCTATATTGGATTTTTTATTGCTTTTG

Angophora_costata       CTGTTAAATTACCGATTATACCCTTACATACATGGTTACCAGACACCCAT
Corymbia_gummifera      CTGTTAAATTACCGATTATACCCTTACATACATGGTTACCAGACACCCAT
Eucalyptus_baxteri      CTGTTAAATTACCGATTATACCCTTACATACATGGTTACCAGACACCCAT
Geranium_palmatum       CTGTCAAATCGCCGATTATACCCTTACATACATGGTTACCAGACACTCAC
Hypseocharis_bilobata   CTGTTAAATCACCGATTATACCCTTACATACATGGTTACCAGACACTCAC
Lagerstroemia           CTGTCAAATCACCGATTATACCCTTACATACATGGTTACCAGACACCCAC
Monsonia_speciosa       CTGTCAAATCACCTATTCTACCCTTACATACATGGTTGCCAGACACTCAC
Oenothera_biennis       CGGTCAAATTGCCGATTATACCCTTCCATACATGGTTACCAGATACACAT
Stockwellia_quadrifida  CTGTTAAATTACCGATTATACCCTTACATACATGGTTACCAGACACCCAT
Syzygium_cumini         CTGTTAAATTACCGATTATACCCTTACATACATGGTTACCAGACACCCAT

Angophora_costata       GGAGAGGCACATTATAGTACTTGTATGCTTTTAGCCGGAATTTTATTAAA
Corymbia_gummifera      GGAGAGGCACATTATAGTACTTGTATGCTTTTAGCCGGAATTTTATTAAA
Eucalyptus_baxteri      GGAGAGGCACATTATAGTACTTGTATGCTTCTAGCCGGAATTTTATTAAA
Geranium_palmatum       GGAGAGGCACATTACAGCACTTGCATGCTTCTAGCCGGAATCTTATTAAA
Hypseocharis_bilobata   GGAGAGGCGCATTACAGTACTTGTATGCTTCTAGCCGGAATCCTATTAAA
Lagerstroemia           GGGGAGGCACATTATAGTACTTGTATGCTTCTAGCTGGAATTTTATTAAA
Monsonia_speciosa       GGAGAGGCGCATTATAGTACTTGTATGCTTCTAGCCGGAATCTTGTTAAA
Oenothera_biennis       GGGGAAGCACATTATAGTACGTGTATGCTTCTAGCTGGAATCTTATTAAA
Stockwellia_quadrifida  GGAGAGGCACATTATAGTACTTGTATGCTTCTAGCCGGAATTTTATTAAA
Syzygium_cumini         GGAGAGGCACATTATAGTACTTGTATGCTTCTAGCCGGAATTTTATTAAA

Angophora_costata       AATGGGAGCATATGGGTTGGTTCGGATCAATATGGAATTATTACCTCATG
Corymbia_gummifera      AATGGGAGCATATGGGTTGGTTCGGATCAATATGGAATTATTACCTCATG
Eucalyptus_baxteri      AATGGGAGCATATGGGTTGGTTCGGATCAATATGGAATTATTACCTCATG
Geranium_palmatum       AATGGGAGCTTATGGATTGGTTCGGATTAATGTAGAATTCTTGACCCATG
Hypseocharis_bilobata   AATGGGAGCTTATGGGTTGGTTCGGATCAATATGGAATTATTGCCCCATG
Lagerstroemia           AATGGGAGCCTACGGGTTGGTTCGGATCAATATGGAATTTTTACCCCACG
Monsonia_speciosa       AATGGGGGCTTATGGATTAGTTCGGATTAATGTGGAATTATTGCCCCATG
Oenothera_biennis       AATGGGAGCTTATGGGTTGGTTCGAATCAATATGGAATTATTACCTCATG
Stockwellia_quadrifida  AATGGGAGCATATGGGTTGGTTCGGATCAATATGGAATTATTACCTCATG
Syzygium_cumini         AATGGGAGCATATGGGTTGGTTCGGATCAATATGGAATTATTACCTCATG

Angophora_costata       CTCATTCTATATTTTCTCCCTGGTTGATTATAGTAGGCGCAATCCAAATA
Corymbia_gummifera      CTCATTCTATATTTTCTCCCTGGTTGATTATAGTAGGCGCAATCCAAATA
Eucalyptus_baxteri      CTCATTCTATATTTTCTCCCTGGTTGATTATAGTAGGCGCAATCCAAATA
Geranium_palmatum       CGCATTCTAAGTTTTGCCCCTACTTGATTACAATAGGCGCAATCCAAATA
Hypseocharis_bilobata   CCCACTCTATATTTTCTCCCTACTTGATTATAGTGGGCGCAATACAAATA
Lagerstroemia           CCCATTCCCTATTTTCTCCCTGGTTGATTACAATAGGTGCAATACAAATA
Monsonia_speciosa       CGCATTCTATGCTTTCTCCCTACTTGATTATAGTAGGCGCAATCCAAATA
Oenothera_biennis       CTCATTGCCTATTTTCTCCCGGGTTGATTATAGTAGGTGCAATACAAATA
Stockwellia_quadrifida  CTCATTCTATATTTTCTCCCTGGTTGATTATAGTAGGCGCAATCCAAATA
Syzygium_cumini         CTCATTCTATATTTTCTCCCTGGTTGATTATAGTAGGCGCAATCCAAATA

Angophora_costata       ATCTATGCAGCTTTAACATCTCCTGGTCAACGTAATTTAAAAAAAAGAAT
Corymbia_gummifera      ATCTATGCAGCTTTAACATCTCCTGGTCAACGTAATTTAAAAAAAAGAAT
Eucalyptus_baxteri      ATCTATGCAGCTTTAACATCTCCTGGTCAACGTAATTTAAAAAAAAGAAT
Geranium_palmatum       GTCTACGCAGCTTCAACATCTCTTGGTCAGCGTAATTTAAAAAAACGAAT
Hypseocharis_bilobata   GTCTATGCAGCTTCAACATCTCTTGGTCAACGTAATTTAAAAAAAAGAAT
Lagerstroemia           ATCTATGCAGCTTCAACATCTCCGGGTCAACGTAATTTAAAAAAAAGAAT
Monsonia_speciosa       GTCTATGCAGCTTCAACATCTCTTGGCCAGCGTAATTTAAAAAAAAGAAT
Oenothera_biennis       ATCTATGCAGCTTCAACATCTCCTGGTCAACTTAATTTAAAAAAAAGAAT
Stockwellia_quadrifida  ATCTATGCAGCTTTAACATCTCCTGGTGAACGTAATTTAAAAAAAAGAAT
Syzygium_cumini         ATCTATGCAGCTTTAACATCTCCTGGTCAACGTAATTTAAAAAAAAGAAT

Angophora_costata       AGCCTATTCCTCTGTATCTCATATGGGTTTCATAATTATTGGAATTGGCT
Corymbia_gummifera      AGCCTATTCCTCTGTATCTCATATGGGTTTCATAATTATTGGAATTGGCT
Eucalyptus_baxteri      AGCCTATTCCTCTGTATCTCATATGGGTTTCATAATTATTGGAATTGGCT
Geranium_palmatum       AGCCTATTCCTCTGTATCTCATATGGGTTTCATAATTATCGGAATTAGTT
Hypseocharis_bilobata   AGCCTATTCCTCTGTATCTCATATGGGTTTCATAATTATAGGAATTGGCT
Lagerstroemia           AGCCTATTCCTCTATATCTCATATGGGTTTCATAATTATTGGAATTGGCT
Monsonia_speciosa       AGCCTATTCCTCTGTATCTCATATGGGTTTTATAATTATAGGAGTTGCCT
Oenothera_biennis       AGCCTATTCCTCTATATCTCATATGGGTTTCATAATTATTGGAATTGGAT
Stockwellia_quadrifida  AGCCTATTCCTCTGTATCTCATATGGGTTTCATAATTATTGGAATTGGCT
Syzygium_cumini         AGCCTATTCCTCTGTATCTCATATGGGTTTCATAATTATTGGAATTGGCT

Angophora_costata       CGATAACTGATACGGGACTCAATGGATCCATTTTACAAATAATCTCTCAT
Corymbia_gummifera      CGATAACTGATACGGGACTCAATGGAGCCATTTTACAAATAATCTCTCAT
Eucalyptus_baxteri      CGATAACTGATACGGGACTCAATGGAGCCATTTTACAAATAATCTCTCAT
Geranium_palmatum       CTATAACCGATACGGGGCTTAACGGAGCCATTTTACAAATAATCTCTCAT
Hypseocharis_bilobata   CTATAACGGATACGGGACTCAATGGAGCCTTTTTACAAATAATCTCTCAT
Lagerstroemia           CTATAACCGATACGGGACTCAATGGAGCCATTTTACAAATAATCTCTCAT
Monsonia_speciosa       CTATAACGAATACGGGACTCGACGGAGCCATTTTACAAATAATATCTCAT
Oenothera_biennis       CTCTAAGCGATACGGGACTTAATGGAGCCATTTTACAAATAATCTCTCAT
Stockwellia_quadrifida  CGATAACTGATACGGGACTCAATGGAGCCATTTTACAAATAATCTCTCAT
Syzygium_cumini         CGATAACTGATACGGGACTCAATGGAGCCATTTTACAAATAATCTCTCAT

Angophora_costata       GGATTTATCGGCGCTGCTCTTTTTTTCTTGGCAGGAACGAGTTATGATAG
Corymbia_gummifera      GGATTTATCGGCGCTGCTCTTTTTTTCTTGGCAGGAACGAGTTATGATAG
Eucalyptus_baxteri      GGATTTATCGGCGCTGCTCTTTTTTTCTTGGCAGGAACGAGTTATGATCG
Geranium_palmatum       GGGTTTATTGGTGCTGCGCTTTTTTTCTTGGCAGGGACGAGTTATGATAG
Hypseocharis_bilobata   GGATTTATTGGCGCTGCCCTTTTTTTCTTGGCAGGGACGAGTTATGATAG
Lagerstroemia           GGATTTATTGGCGCTGCTCTTTTTTTCTTGGCAGGAACAAGTTATGATAG
Monsonia_speciosa       GGATTTATTGGTACTGCCCTTTTTTTCTTGGCAGGGACGAGTTATGATAG
Oenothera_biennis       GGCTTTATTGGGGCGGCTCTTTTTTTCTTGGCCGGAACGAGTTATGATAG
Stockwellia_quadrifida  GGATTTATCGGCGCTGCTCTTTTTTTCTTGGCAGGAACGAGTTATGATAG
Syzygium_cumini         GGATTTATCGGCGCTGCTCTTTTTTTCTTGGCAGGAACGAGTTATGATAG

Angophora_costata       AATACGTCTTGTTTATCTCGACGAAATGGGTGGAATGGCTATCCACCTTC
Corymbia_gummifera      AATACGTCTTGTTTATCTCGACGAAATGGGTGGAATGGCTATCCACCTTC
Eucalyptus_baxteri      AATACGTCTTGTTTATCTCGACGAAATGGGTGGAATGGCTATCCACCTTC
Geranium_palmatum       AATACGCCTTGTTTCTTTTCACGAAATGGGCGGAATGGCTGTCGCCATTC
Hypseocharis_bilobata   AATACGTCTTGTTTCTTTCGACGCAATGGGTGGAATGGCTGCCCCCATTC
Lagerstroemia           AATACGTCTTCTTTATCTCGACGAAATGGGTGGAATGGCTATCCCCCTTC
Monsonia_speciosa       AATACGTCTTCTTTCTTTTGACGAAATGGGCGGAATGGCTATCGCCATTC
Oenothera_biennis       AATACGCCTTCTTTATCTCGATGAAATGGGTGGAATGGCTATCCCCCTTC
Stockwellia_quadrifida  AATACGTCTTGTTTATCTCGACGAAATGGGTGGAATGGCTATCCACCTTC
Syzygium_cumini         AATACGTCTTGTTTATCTCGACGAAATGGGTGGAATGGCTATCCACCTTC

Angophora_costata       CAAAAATATTCACGATGTTTAGTATCTTATCAATGGCTTCCCTTGCATTA
Corymbia_gummifera      CAAAAATATTCACGATGTTTAGTATCTTATCAATGGCTTCCCTTGCATTA
Eucalyptus_baxteri      CAAAAATATTCACGATGTTTAGTATCTTATCAATGGCTTCCCTTGCATTA
Geranium_palmatum       CAAAAGTATTTACGATGTTCAGTATCTTATCAATGGCCTCGCTTGCATTA
Hypseocharis_bilobata   CAAAAATATTTACAATGTTCAGTATCTTCTCAATGGCCTCCCTTGCATTA
Lagerstroemia           CAAAAATATTTACGATGTTCAGTATCTTATCGATGGCTTCCCTTGCATTA
Monsonia_speciosa       CAAAAGTATTTACGATGTTCAGTATCTTATCAATGGCTTCCCTGGCATTA
Oenothera_biennis       CAAAATTATTTACGATGCTCAGTATCTTATCGATGGCTTCGCTTGCATTA
Stockwellia_quadrifida  CAAAAATATTCACGATGTTCAGTATCTTATCAATGGCTTCCCTTGCATTA
Syzygium_cumini         CAAAAATATTCACGATGTTCAGTATCTTATCAATGGCTTCCCTTGCATTA

Angophora_costata       CCGGGTATGAGTGGTTTTCTTGCAGAATTGATAGTATTTTTTGGAATAAT
Corymbia_gummifera      CCGGGTATGAGTAGTTTTCTTGCAGAATTGATAGTATTTTTTGGAATAAT
Eucalyptus_baxteri      CCAGGTATGAGTGGTTTTCTTGCAGAATTGATAGTATTTTTTGGAATAAT
Geranium_palmatum       CCGGGTATGAGCGGGTTTGTTGCAGAATTGATAGTATTTTTTGGAATAAT
Hypseocharis_bilobata   CCAGGCATGAGCGGTTTTGTTGCAGAATTTATAATCTTCTTTGGAATAAT
Lagerstroemia           CCGGGCATGAGCGGTTTTGTTGCAGAATTATTAGTATTTTTTGGAATAAT
Monsonia_speciosa       CCGGGCATGAGCGGGTTTGTTGCAGAATTGCTAGTATTTTTTGGAATAAT
Oenothera_biennis       CCGGGCCTGAGCGGTTTTGTTGCCGAATTATTAGTATTCTTTGGCATAAT
Stockwellia_quadrifida  CCGGGTATGAGTGGTTTTCTTGCAGAATTGATAGTGTTTTTTGGAATAAT
Syzygium_cumini         CCGGGTATGAGTGGTTTTCTTGCAGAATTGATAGTATTTTTTGGAATAAT

Angophora_costata       TACCAGCCAACAATATCTTTTAATGCCAAAAATACTAATTACTTTTGTAA
Corymbia_gummifera      TACCAGCCAACAATATCTTTTAATGCCAAAAATACTAATTACTTTTGTAA
Eucalyptus_baxteri      TACCAGCCAACAATATCTTTTAATGCCAAAAATACTAATTACTTTTGTAA
Geranium_palmatum       AACCAGCCAAAAATTTCTTTTAATGCCAAAAATAGTAATTACTTTTGGAA
Hypseocharis_bilobata   CACCAGCCAAAAATTGCTTTTAATGCCCAAAATACTTATTACTTTTCTAA
Lagerstroemia           TACCAGTCAAAAATATCTTTTAATGCCCAAAATACTAGTTACTTTTTTAA
Monsonia_speciosa       CACCAGCCAAAAATTTATTTTTATGTCAAGAATACTAATTACTCTTATAA
Oenothera_biennis       TACCAGTCAAAAGTATCTTTTAATGCCAAAAATACTAATTGCTTTTTTAA
Stockwellia_quadrifida  TACCAGCCAACAATATCTTTTAATGCCAAAAATACTAATTCCTTTTGTAA
Syzygium_cumini         TAACAGCCAAAAATATCTTTTAATGCCAAAAATACTAATTACTTTTGTAA

Angophora_costata       TGGCAATTGGAATGATATTAACTCCTATTTATTTATTATCTATGTTACGC
Corymbia_gummifera      TGGCAATTGGAATGATATTAACTCCTATTTATTTATTATCTATGTTACGC
Eucalyptus_baxteri      TGGCAATTGGAATGATATTAACTCCTATTTATTTATTATCTATGTTACGC
Geranium_palmatum       TGGCAATTGGAATGATATTAACTCCGATTTATTCATTATCTATGTTACGC
Hypseocharis_bilobata   TGTCAATTGGAATGATATTAACTCCGATTTATTCATTATCTATGTTACGC
Lagerstroemia           TGGCAATTGGAATGATATTAACGCCTATTTATTTATTATCCATGATACGC
Monsonia_speciosa       TGGCAGTTGGAATGATATTAACTCCGATTTATTCATTATCTATGTTACGC
Oenothera_biennis       TGGCAATTGGAATGATATTAACTCCTATTTATTCATTATCTATGTTACGC
Stockwellia_quadrifida  TGGCAATTGGAATGATATTAACCCCTATTTATTTATTATTTATGTTACGC
Syzygium_cumini         TGGCAATTGGAATGATATTAACTCCTATTTATTTATTATCTATGTTACGC

Angophora_costata       CAAATGTTCTATGGATACAAGTTATTTAATGTTCCAAACTCT---TATTT
Corymbia_gummifera      CAAATGTTCTATGGATACAAGTTATTTAATGTTCCAAACTCT---TATTT
Eucalyptus_baxteri      CAAATGTTCTATGGATACAAGTTATTTAATGTTCCAAACTCT---TCTTT
Geranium_palmatum       CAGATGTTCTATGGATACAGACTTTTGAATGCCCCAACCCTC---CCTTT
Hypseocharis_bilobata   CAGATGTTCTATGGATACAGGTTTTTGACTGCTACCCCAAACTCCTCTTT
Lagerstroemia           CAAATGTTCTATGGATACAAGCTATTTAATGTTCCAAACTCT---TATTT
Monsonia_speciosa       CAGATGTTCTATGGCTACAGACTTTTGAATACCCTAACTCCC---ACTTT
Oenothera_biennis       CAAATGTTCTACGGATACAAGCTATTTAATGTTCCAAACTAT---TATTT
Stockwellia_quadrifida  CAAATGTTCTATGGATACAAGTTATTTAATGTTCCAAACTCT---TATTT
Syzygium_cumini         CAAATGTTCTATGGATACAAGTTATTTAATGTTCCAAACTCT---TATTT

Angophora_costata       TTTTGATTTTGGGCCGCGAGAGTTATTTGTTTCCATCTCTATTCTTCTAC
Corymbia_gummifera      TTTTGATTTTGGGCCGCGAGAGTTATTTGTTTCCATCTCTATTCTTCTAC
Eucalyptus_baxteri      TTTTGATTTTGGGCCGCGAGAGTTATTTGTTTCCATCTCTATTCTTCTAC
Geranium_palmatum       TTTTGATTCTGGGCCGCGAGAGTTATTTGTTTCAATTTCTATCCTTCTAC
Hypseocharis_bilobata   TTTTGATTCTGGACCGCGAGAATTCTTTGTTTTGATTTCCATCCTTCTGC
Lagerstroemia           TTTTGATTCTGGACCGCGAGAGTTATTTGTTTCGATCTCTATCCTTCTAC
Monsonia_speciosa       TTTTGATTCTGGACCGCGAGAGTTATTTGTTTTGATTGCTATCCTTTTAC
Oenothera_biennis       CTTTGATTCTGGTCCGCGAGAGTTATTTGTTTCGATCTCTCTCCTTCTAC
Stockwellia_quadrifida  TTTTGATTCTGGGCCGCGAGAGTTATTTGTTTCTATCTCTATTCTTCTAC
Syzygium_cumini         TTTTGATTCTGGGCCGCGAGAGTTATTTGTTTCGATCTCTATCCTTCTAC

Angophora_costata       CAATAATAGCTATTGGTATTTATCCAGATTTCGTTCTTTCACTATCTGTT
Corymbia_gummifera      CAATAATAGCTATTGGTATTTATCCAGATTTCGTTCTTTCACTATCTGTT
Eucalyptus_baxteri      CAATAATAGCTATTGGTATTTATCCAGATTTCGTTCTTTCACTATCTGTT
Geranium_palmatum       CCGTAATAGGTATTGGTATTTATCCCGATTTTCTTATGTCATTGTCGGTT
Hypseocharis_bilobata   CCGTAATAGGCATTGGTATTTATCCCGACTTCCTTCTCTCTTTATCGGTT
Lagerstroemia           CAATAATAGGTATCGGTATTTATCCGGATTTCGTTCTTTCATTATCAGTT
Monsonia_speciosa       CCGTAATAGGTATTGGTATTTATCCTGATTTTCTTCTCTCATTATCGTTT
Oenothera_biennis       CAATAATTGGGATTGGTATTTATCCGGATTTCGTTCTGTCATTATCGGTT
Stockwellia_quadrifida  CAATAATAGCTATTGGTATTTATCCAGATTTCGTTCTTTCACTATCTGTT
Syzygium_cumini         CAATAATAGCTATTGGTATTTATCCAGATTTCGTTCTCTCACTATCTGTT

Angophora_costata       GACAAAGTCGAAGCTATTATATCTAATTAT---TTTTATCAA--------
Corymbia_gummifera      GACAAAGTCGAAGCTATTATATCTAATTAT---TTTTATCAA--------
Eucalyptus_baxteri      GACAAAGTCGAAGCTATTATATCTAATTAT---TTTTATCAA--------
Geranium_palmatum       GACAGGGTTGAATTAATTGTATCTCATTTT---TTTCTAGGGAGCTTTCA
Hypseocharis_bilobata   GACAAGGTCGAATCTATTCTATCGAATTTTTGTATAGAAAGCTTTCAAAA
Lagerstroemia           GACAAGGTGGAAGCTATTATATCTAATTTTTTT---TATCGA--------
Monsonia_speciosa       GATAGGGTTGAATTTATTGTATCGAATTTT---TTTTTA-----------
Oenothera_biennis       GAAAAAGTAGAAGCTATTATATCTCATTTTTTT---TTTCGA--------
Stockwellia_quadrifida  GACAAAGTCGAAGCTATTATATCGAATTCTTTT---TATCAA--------
Syzygium_cumini         GACAAGGTCGAAGCTATTATATCTAATTATTTT---TATCAA--------

Angophora_costata       -------------------------------------TAGATGATACTCG
Corymbia_gummifera      -------------------------------------TAGATGATACTCG
Eucalyptus_baxteri      -------------------------------------TAGATGATACTCG
Geranium_palmatum       GAAA---------------------------------TAAATGATACTCG
Hypseocharis_bilobata   A------------------------------------TAAATGATGCTCG
Lagerstroemia           -------------------------------------TAGATGATACTCG
Monsonia_speciosa       -------------------------------------TAGATGATCCTCG
Oenothera_biennis       -------------------------------------TAGATGATACTCG
Stockwellia_quadrifida  -------------------------------------TAGATGATACTCG
Syzygium_cumini         -------------------------------------TAGATGATACTCG

Angophora_costata       AACATGTACTTGTTTTGAGTGCCTATTTATTTTCTATTGGTATCTATGGA
Corymbia_gummifera      AACATGTACTTGTTTTGAGTGCCTATTTATTTTCTATTGGTATCTATGGA
Eucalyptus_baxteri      AACATGTACTTGTTTTGAGTGCCTATTTATTTTCTATTGGTATCTATGGA
Geranium_palmatum       AACATGTACTTGTTTTGAGTGCTTTTTTATTTTCTATTGGTATCGGTGGA
Hypseocharis_bilobata   AACATGTCCTTGTTTTGAGTGCTTATTTATTTTCGATTGGTATCTATGGA
Lagerstroemia           AACATGTACTTGTTTTGAGTGCCTATTTATTTTCTATCGGTATCTATGGA
Monsonia_speciosa       AACACGTCCTTGTTTTGAGTGCCTTTTTATTTTCTATTGGTATCTGCGGA
Oenothera_biennis       AACATGTACTTGTTTTGAGTGCCTATTTATTTTCTATAGGTATTTATGGA
Stockwellia_quadrifida  AACATGTACTTGTTTTGAGTGCCTATTTATTTTCTATTGGTATCTATGGA
Syzygium_cumini         AACATGTACTTGTTTTGAGTGCCTATTTATTTTCTATTGGTATCTATGGA

Angophora_costata       TTGATCACGAGTCGAAATATGGTTAGGGCCCTTATGTGTCTTGAACTTAT
Corymbia_gummifera      TTGATCACGAGTCGAAATATGGTTAGGGCCCTTATGTGTCTTGAACTTAT
Eucalyptus_baxteri      TTGATCACGAGTCGAAATATGGTTAGGGCCCTTATGTGTCTTGAACTTAT
Geranium_palmatum       TTGATCACGAGTCGGAATATGGTTAGGGCCTTTATGTGTCTTGAACTTAT
Hypseocharis_bilobata   TTGATTACGAGTCGAAATATGGTTAGGGCCCTTATGTGCCTTGAACTTAT
Lagerstroemia           TTGATCACGAGCCGAAATATGGTTAGGGCCCTTATGTGTCTTGAACTTAT
Monsonia_speciosa       TTGATCACCAGTCGGAATATGGTTAGGTCCCTTATGTGTCTTGAACTTAT
Oenothera_biennis       TTGATCACGAGTCGAAATATGGTTCGGGCTCTTATGTGCCTTGAACTTAT
Stockwellia_quadrifida  TTGATCACGAGTCGAAATATGGTTAGGGCCCTTATGTGTCTTGAACTTAT
Syzygium_cumini         TTGATCACGAGTCGAAATATGGTTAGGGCCCTTATGTGTCTTGAACTTAT

Angophora_costata       CCTCAATGCGGTTAATATAAATTTCGTAACATTTTCAGATTTTTTTGATA
Corymbia_gummifera      CCTCAATGCGGTTAATATAAATTTCGTAACATTTTCAGATTTTTTTGATA
Eucalyptus_baxteri      CCTCAATGCGGTTAATATAAATTTTGTAACATTTTCAGATTTTTTTGATA
Geranium_palmatum       GCTGAATGCAGTTAATCTGAATTTCGTAACATTTTCTGATTTTTTTGATA
Hypseocharis_bilobata   GTTCAATGCGGTTAATATAAATTTCGTAACATTTTCTGATTTTTTTGATA
Lagerstroemia           ACTGAATGCAGTTAATATAAATTTCGTAACATTTTCGGATTTTTTTGATA
Monsonia_speciosa       GCTGAATGCGGTTAATATGAATTTTGTAACATTTTCTGATTTTTTTGATA
Oenothera_biennis       ACTGAATTCGGTTAATCTTAATTTCGTAACATTTTCGGATTTTTTTGATA
Stockwellia_quadrifida  CCTCAATGCGGTTAATATAAATTTCGTAACATTTTCAGATTTTTTTGATA
Syzygium_cumini         CCTCAATGCGGTTAATATAAATTTTGTAACATTTTCAGATTTTTTTGATA

Angophora_costata       GTCGACAATTAAAAGGAGATATTTTCTCCATTTTTGTTATAGCTATTGCA
Corymbia_gummifera      GTCGACAATTAAAAGGAGATATTTTCTCCATTTTTGTTATAGCTATTGCA
Eucalyptus_baxteri      GTCGACAATTAAAAGGAGATATTTTCTCCATTTTTGTTATAGCTATTGCA
Geranium_palmatum       GTTGCCAATTAAAGGGTGCCGTTTTTTCCATTTTTGTTATAGCCATTGGA
Hypseocharis_bilobata   GTCGCCAATTAAAGGGCGATATTTTCTCCATTTTTGTTATAGCTATTGCA
Lagerstroemia           GTCGACAATTAAAAGGAGATATTTTCTCCATTTTTGTTATAGCTATTGCA
Monsonia_speciosa       GTCGCCAACTAAGGGGTGACATTTTTTCTATTTTTGTTATAGGCATTGCC
Oenothera_biennis       GTCGCCAATTAAAAGGAGATATTTTTTCCATTTTTATTATAGCTATTGCA
Stockwellia_quadrifida  GTCGACAATTAAAAGGAGATATTTTCTCCATTTTTGTTATAGCTATTGCA
Syzygium_cumini         GTCGACAATTAAAAGGAGATATTTTCTCCATTTTTGTTATAGCTATTGCA

Angophora_costata       GCCGCCGAAGCAGCTATTGGGTTAGCTATTGTTTCATCGATTTATCGTAA
Corymbia_gummifera      GCCGCCGAAGCAGCTATTGGTTTAGCTATTGTTTCATCGATTTATCGTAA
Eucalyptus_baxteri      GCCGCCGAAGCAGCTATTGGGTTAGCTATTGTTTCGTCAATTTATCGTAA
Geranium_palmatum       GCCGCTGAAGCAGCTATTGGACCGGCCATTCTTTCGTCAATTTATCATAA
Hypseocharis_bilobata   GCCGCTGAAGCAGCTATTGGACCAGCAATTCTTTCGTCAATTTATCGTAA
Lagerstroemia           GCCGCCGAAGCCGCTATTGGGTTAGCTATTGTTTCGGCAATTTATCGTAA
Monsonia_speciosa       GCCGCCGAAGCAGCTATTGGGTCGGCTATTCTTTCGTCAATTTATCATAA
Oenothera_biennis       GCCGCCGAAGCCGCTATTGGGTTGGCTATTGTTTCGTCAATTTATCGTAA
Stockwellia_quadrifida  GCCGCCGAAGCAGCTATTGGGTTAGCTATTGTTTCGTCGATTTATCGTAA
Syzygium_cumini         GCCGCCGAAGCAGCTATTGGGTTAGCTATTGTTTCGTCAATTTATCGTAA

Angophora_costata       CAGAAAATCAACTCGTATCAATCAATCGAATTTGTTGAATAAATGAATG-
Corymbia_gummifera      CAGAAAATCAACTCGTATCAATCAATCGAATTTGTTGAATAAATGAATG-
Eucalyptus_baxteri      CAGAAAATCAATTCGTATCAATCAATCGAATTTGTTGAATAAATGAATG-
Geranium_palmatum       CAAAAAATCAACTCGTATTAATCAATCGAATTTATTGAAAAAGTAGATG-
Hypseocharis_bilobata   CAAAAAATCAACTCGTATCAATCAATCAAATTTGTTGAATAAGTAAATG-
Lagerstroemia           CAGAAAATCAACTCGTATCAATCAATCGAATTTATTGAATAAATAAATG-
Monsonia_speciosa       CAAAAAATCAACTCATATTAATCAATCGAATTTATTGAATAAGTAGATGT
Oenothera_biennis       CAGAAAATCAATTCGTATCAATCAATCCAATTTATTGAATAAATAAATG-
Stockwellia_quadrifida  CAGAAAATCAACTCGTATCAATCAATCGAATTTGTTGAATAAATGAATG-
Syzygium_cumini         CAGAAAATCAACTCGTATCAATCAATCGAATTTGTTAAATAAATGAATG-

Angophora_costata       -----GAATATACATATCAATATTCATGGATTATCCCCTTCATTCCACTT
Corymbia_gummifera      -----GAATATACATATCAATATTCATGGATTATCCCCTTCATTCCACTT
Eucalyptus_baxteri      -----GAATATACATATCAATATTCATGGATTATCCCCTTCATTCCACTT
Geranium_palmatum       -----GAATATACAAATAAATATTCATGGATTATGCCCTTCATTCCACTT
Hypseocharis_bilobata   -----GAACATACATATCAATATTCATGGATTATACCCTTCGTTCCACTT
Lagerstroemia           -----GAATATACATATCAATATTCATGGATTATACCTTTCATTCCACTA
Monsonia_speciosa       TTTTGGAATATATAAATAAATATTCATGGGTTATGCCCTTCATTCCACTT
Oenothera_biennis       -----GAATATACATATCAATATTCATGGATTATACCTTTCATTCCACTA
Stockwellia_quadrifida  -----GAATATACATATCAATATTCATGGATTATCCCCTTCATTCCACTT
Syzygium_cumini         -----GAATATACATATCAATATTCATGGATTATCCCCTTCATTCCACTT

Angophora_costata       CCAGTTCCTATGTTAATAGGAGTGGGACTTCTACTTTTTCCAACGGCAAC
Corymbia_gummifera      CCAATTCCTATGTTAATAGGAGTGGGACTTCTACTTTTTCCAACGGCAAC
Eucalyptus_baxteri      CCAGTTCCTATGTTAATAGGAGTGGGACTTCTACTTTTTCCAACGGCAAC
Geranium_palmatum       CCCGTTCCTATGTTAATAGGGGTGGGACTTCTCCTTTTTCCAACGACAAC
Hypseocharis_bilobata   CCCCTTCCTATGTTAATAGGAGTGGGACTTCTACTTTTTCCAACGGCAAC
Lagerstroemia           CCAGCTCCTATGTTAATAGGAGTAGGACTTATACTTTTTCCAACGGCAAC
Monsonia_speciosa       CCCGTTCCTATGTTAATAGGGGCGGGACTCCTCCTTTTTCCAACGACAAC
Oenothera_biennis       CCAGTTCCTATTCTAATAGGAATGGGACTTCTACTTTTTCCGACAGCAAC
Stockwellia_quadrifida  CCAGTTCCTATGTTAATAGGAGTGGGACTTCTACTTTTTCCAACGGCAAC
Syzygium_cumini         CCAGTTCCTATGTTAATAGGAGTGGGACTTCTACTTTTTCCAACGGCAAC

Angophora_costata       AAAAAATCTTCGCCGTATGTGGGCTTTTCTTAGTATTTTCTTGTTAAGTA
Corymbia_gummifera      AAAAAATCTTCGCCGTATGTGGGCTTTTCTTAGTATTTTCTTGTTAAGTA
Eucalyptus_baxteri      AAAAAATCTTCGCCGTATGTGGGCTTTTCCTAGTATTTTCTTGTTAAGTA
Geranium_palmatum       AAAGCATATTCGCCGTATATGGGCCTTTCCTACTCTTTTTTTGTTAGGGA
Hypseocharis_bilobata   AAAGCATCTTCGCCGTATATGGGCTTTTCCTAGTTTTTTATTGTTAAGTA
Lagerstroemia           AAAAAATCTTCGTCGTATGTGGGCTTTTCCTAGTATTTTACTGTTAAGCA
Monsonia_speciosa       AAAACATCTTCGCCGTATATGGGCCCTTCCTACTATTTTTTTGTTAGGTA
Oenothera_biennis       AAAAAATCATCGTCGTGTGTGGTCTTTTCCTAGCATTTTACTGTTAAGCA
Stockwellia_quadrifida  AAAAAATCTTCGCCGTATGTGGGCTTTTCCTAGTATTTTCTTGTTAAGTA
Syzygium_cumini         AAAAAATCTTCGCCGTATGTGGGCTTTTCCTAGTATTTTATTCTTAAGTA

Angophora_costata       TAGTTATGATACTTTCGGTCTATCTATCTATTCAGCAAATAAATAGAAGT
Corymbia_gummifera      TAGTTATGATACTTTCGGTCTATCTATCTATTCAACAAATAAATAGAAGT
Eucalyptus_baxteri      TAGTTATGATACTTTCGGTCTATCTATCTATTCAGCAAATAAATAGAAGT
Geranium_palmatum       TAGTTATTCTTCTTTCGGCCTATTTATCTATTCAGCAACTAAATAGAAGT
Hypseocharis_bilobata   TAGTTATGCTTTTTTCGGCCTATTTATCTATTCATCAATTAAATAGAAGT
Lagerstroemia           TAGTTATGATTCTTTCAGTCTATCTATCTATTCAGCAAATAAATAGAACT
Monsonia_speciosa       TAGTTATGCTTATTTCGGCCTATTTATCTATTCAGCAACTAAATAGAGGT
Oenothera_biennis       TGGTTATGCTTCTTTCCGTCTATCTCTCTATTCAACAAATAAATAGAAGT
Stockwellia_quadrifida  TAGTTATGATACTTTCGATCTATCTATCTATTCAGCAAATAAATAGAAGT
Syzygium_cumini         TAGTTATGATACTTTCGGTCTATCTATCTATTCAACAAATAAATAGAAGT

Angophora_costata       TTTATCTATCAATATGTATGGTCTTGGACCATTAATAATGATTTTTCTTT
Corymbia_gummifera      TTTATCTATCAATATGTATGGTCTTGGACCATTAATAATGATTTTTCTTT
Eucalyptus_baxteri      TTTATCTATCAATATGTATGGTCTTGGACCATTAATAATGATTTTTCTTT
Geranium_palmatum       TATATCTATCAATATGTATGGTCTTGGACCATCAATAATGATTTTTCTTT
Hypseocharis_bilobata   TATATCTACCAATATGTATGGTCTTGGACCATCAATAATGATTTTTCTTT
Lagerstroemia           TCTATCTATCAATATGTATGGTCTTGGACCATTAATAATGATTTTTCTTT
Monsonia_speciosa       TCTATCTATCAATATGTATGGTCTTGGACTATCGATAATGATTTTTCTTT
Oenothera_biennis       TTTATCTATCAATATGTATGGTCTTGGACCATTAATAATGATTTTTCTTT
Stockwellia_quadrifida  TTTATCTATCAATATGTATGGTCTTGGACTATTAATAATGATTTTTCTTT
Syzygium_cumini         TTTATCTATCAATATGTATGGTCTTGGACCATTAATAATGATTTTTCTTT

Angophora_costata       AGAGTTCGGTCACTTAATAGATCCACTTACTTCTATTATGTTAATATTAA
Corymbia_gummifera      AGAGTTCGGTCACTTAATAGATCCACTTACTTCTATTATGTTAATATTAA
Eucalyptus_baxteri      AGAGTTCGGTCACTTAATAGATCCACTTACTTCTATTATGTTAATATTAA
Geranium_palmatum       AGAGTTTGGTCATTTGATAGATCCACTTACTTCTACGATGTCAATCTTAA
Hypseocharis_bilobata   AGAGTTTGGTCACTTGATAGATTCACTTACTTATATCATGTCAATATTAA
Lagerstroemia           AGAATTCGGTTACTTAATCGATCCACTTACTTCTATTATGTTAATATTAA
Monsonia_speciosa       AGAGTTTGGTCATTTGATAGATCCACTGACTTCAACAATGTCAATCTTAA
Oenothera_biennis       AGAGTTCGGTCACTTAATCGATCCACTTGCTTCTATTATGTTAATATTAA
Stockwellia_quadrifida  AGAGTTCGGTCACTTAATAGATCCACTTACTTCTATTATGTTAATATTAA
Syzygium_cumini         AGAGTTCGGTCACTTAATCGATCCACTTACTTTTATTATGTTAATATTAA

Angophora_costata       TTACTACTGTTGGAATTTTGGTTCTTTTTTATAGTGACAATTATATGTCT
Corymbia_gummifera      TTACTACTGTTGGAATTTTGGTTCTTTTTTATAGTGACAATTATATGTCT
Eucalyptus_baxteri      TTACTACTGTTGGAATTTTGGTTCTTTTTTATAGTGACAATTATATGTCT
Geranium_palmatum       TTACTACTGTTGGACTTACAGTTCTTATTTATAGCGAAAATTATATGTTT
Hypseocharis_bilobata   TTACTACTGTTGGAATTACGGTTCTTATTTATAGTGACAGTTATATGTTT
Lagerstroemia           TTACTACCGTTGGAATTTTTGTTCTTTTTTATAGTGATAATTATATGTCT
Monsonia_speciosa       TTTCTACTGTTGGACTTTCCGTTTTTCTTTATAGCGAAAATTATATGTTT
Oenothera_biennis       TTACTACTGTTGGAATTTTGGTTCTTTTTTATAGTGATAATTATATGTCT
Stockwellia_quadrifida  TTACTACTGTTGGAATTTTGGTTCTTTTTTATAGTGACAATTATATGTCT
Syzygium_cumini         TTACTACTGTTGGAATTTTGGTTCTTTTTTATAGTGACAATTATATGTCT

Angophora_costata       CATGATCAAGGATATTTGAGATTTTTTGCTTATATGAGTTTTTTCAATAC
Corymbia_gummifera      CATGATCAAGGATATTTGAGATTTTTTGCTTATATGAGTTTTTTCAATAC
Eucalyptus_baxteri      CATGATCAAGGATATTTGAGATTTTTTGCTTATATGAGTTTTTTCAATAC
Geranium_palmatum       CATGATCAAGGATATTTAAGATTTTTTTATTATATGTCTTTTTTTAATGC
Hypseocharis_bilobata   CATGATCAAGGATATTTAAGATTTTTTGCTTTTATGACTTTTTTTAATGC
Lagerstroemia           CATGATCAAGGATATTTGAGATTTTTTGCTTATCTGAGTTTTTTCAATAC
Monsonia_speciosa       CATGATCAGGGATATTTAAGATTTTTTTATTATCTGGCTTTTTTTAATTC
Oenothera_biennis       CATGATCAAGGATATTTAAGATTTTTTGCTTATCTGAGTTTTTTCAATAC
Stockwellia_quadrifida  CATGATAAAGGATATTTGATATTTTTTGCTTATATGAGTTTTTTCAATAC
Syzygium_cumini         CATGATCAAGGGTATTTGCGATTTTTTGCTTCTATGAGTTTTTTCAATAC

Angophora_costata       TTCCATGTTGGGATTAGTTACTAGTTCGAATTTGATACAAATTTATATTT
Corymbia_gummifera      TTCCATGTTGGGATTAGTTACTAGTTCGAATTTGATACAAATTTATATTT
Eucalyptus_baxteri      TTCCATGTTGGGATTAGTTACTAGTTCGAATTTGATACAAATTTATATTT
Geranium_palmatum       TTCAATGTTGGGCTTAGTTACTAGTTCTAATTTAATACAAATTTATATTT
Hypseocharis_bilobata   TTCAATGTTGGGCTTAGTAACTAGTTCTAATTTGATACAAATTTATTTTT
Lagerstroemia           TTCAATGTTGGGATTAGTTACTAGTTCTAATTTGATACAAATTTATATTT
Monsonia_speciosa       TTCAATGTTGGGCTTAGTTACTAGTTCTAATTTAATAGAAATTTATATTT
Oenothera_biennis       CTCAATGTTAGGATTAGTTACTAGTTCTAATTTGATACAAATTTATATTT
Stockwellia_quadrifida  TTCCATGTTGGGATTAGTTACTAGTTCGAATTTGATACAAATTTATATTT
Syzygium_cumini         TTCCATGTTGGGATTAGTTACTAGTTCGAATTTGATCCAAATTTATATTT

Angophora_costata       TTTGGGAATTAGTTGGAATGTGTTCTTATCTATTAATAGGTTTTTGGTTC
Corymbia_gummifera      TTTGGGAATTAGTTGGAATGTGTTCTTATCTATTAATAGGTTTTTGGTTC
Eucalyptus_baxteri      TTTGGGAATTAGTTGGAATGTGTTCTTATCTATTAATAGGTTTTTGGTTC
Geranium_palmatum       TTTGGGAATTTGTCGGAATGTGTTCTTATTTATTAATAGGCTTTTGGTTT
Hypseocharis_bilobata   TTTGGGAATTAGTTGGAATGTGTTCTTACCTATTAATAGGTTTTTGGTTC
Lagerstroemia           TTTGGGAATTAGTTGGAATGTGTTCTTACCTATTAATAGGTTTTTGGTTC
Monsonia_speciosa       TTTGGGAATTCGTTGGAATGTGTTCTTATCTATTAATAGGCTTTTGGTTT
Oenothera_biennis       TTTGGGAATTAGTTGGAATGTGTTCTTACCTATTAATAGGTTTTTGGTTC
Stockwellia_quadrifida  TTTGGGAATTAGTTGGAATGTGTTCTTATCTATTAATAGGTTTTTGGTTC
Syzygium_cumini         TTTGGGAATTAGTTGGAATGTGTTCTTATCTATTAATAGGTTTTTGGTTC

Angophora_costata       ACACGACCTAGTGCGGCGACTGCTTGTCAAAAAGCGTTTGTAACAAATCG
Corymbia_gummifera      ACACGACCTAGTGCGGCGACTGCTTGTCAAAAAGCGTTTGTAACAAATCG
Eucalyptus_baxteri      ACACGACCTAGTGCGGCGACTGCTTGTCAAAAAGCCTTTGTAACGAATCG
Geranium_palmatum       ACACGACCCGTTGCCGCAAAGGCTTGTCAAAAAGCATTTGTAACTAATCG
Hypseocharis_bilobata   ACACGACCTATTGCAGCGAATGCTTGCCAAAAAGCATTTGTAACTAATCG
Lagerstroemia           ACGCGACCTATTGCGGCAACTGCTTGTCAAAAAGCGTTTGTAACTAATCG
Monsonia_speciosa       ACACGACCCGTTGCCGCGGAGGCCTGTCAAAAAGCATTTGTAACTAATCG
Oenothera_biennis       ACGCGACCTATTGCAGCAACTGCTTGTCAAAAAGCTTTTGTAACTAATCG
Stockwellia_quadrifida  ACACGACTTAGTGCGGCGACTGCTTGTCAAAAAGCGTTTGTAACGAATCG
Syzygium_cumini         ACACGACCTAGTGCGGCGACTGCTTGTCAAAAAGCGTTTGTAACGAATCG

Angophora_costata       TGTAGGCGATTTTGGTTTATTATTAGGAATTTTAGGTCTTTATTGGATAA
Corymbia_gummifera      TGTAGGCGATTTTGGTTTATTATTAGGAATTTTAGGTCTTTATTGGATAA
Eucalyptus_baxteri      TGTAGGCGATTTTGGTTTATTATTAGGAATTTTAGGTCTTTATTGGATAA
Geranium_palmatum       TGTAGGGGATTTCAGTTTCTTATTAGGAATTTTGGGTCTTTATTGGATAA
Hypseocharis_bilobata   TGTAGGGGATTTAGGTTTATTATTAGGAATTTTAGGTCTTTTTTGGATAA
Lagerstroemia           TGTAGGGGATTTTGGTTTATTATTAGGAATTTTAGGCCTTTATTGGATAA
Monsonia_speciosa       GGTAGGGGACTTCGCTTTATTATTAGGCATTTTGGGTCTTTATTGGATAA
Oenothera_biennis       TGTAGGGGATTTTGGTTTATTATTAGGAATTTTAGGTCTTTATTGGATAA
Stockwellia_quadrifida  TGTAGGCGATTTTGGTTTATTATTAGGAATTTTAGGTCTTTATCAGATAA
Syzygium_cumini         TGTAGGCGATTTTGGTTTATTATTAGGAATTTTAGGTCTTTATTGGATAA

Angophora_costata       CCGGTAGTTTTGAACTTCGGGATTTGTTCCAAATATTGAATAACTTGATT
Corymbia_gummifera      CCGGTAGTTTTGAATTTCGGGATTTGTTCCAAATATTGAATAACTTGATT
Eucalyptus_baxteri      CCGGTAGTTTTGAATTTCGGGATTTGTTCCAAATATTGAATAACTTGATT
Geranium_palmatum       CGGGTAGTTTCGAATTTCGAGATTTGTTTCAAATATTTAATAACTTGGTT
Hypseocharis_bilobata   CGGGCAGTTTCGAATTTCGAGATTTGTTCGAAATCTTGAATGACTTGATT
Lagerstroemia           CGGGTAGTTTTGAATTTCGGGATTTGTTCGAAATATTCAATAACTTGATT
Monsonia_speciosa       CGGGGAGTTTCGAATTTCGAGATTTGTTTCAAATATTTAATAACTTGGTG
Oenothera_biennis       CGGGTAGTTTTGAATTTAGGGATTTGTTCGAAATAGTGAATAACTTAATT
Stockwellia_quadrifida  CCGGTAGTTTTGAATTTCGGGATTTGTTCCAAATATTGAATAATTTTATT
Syzygium_cumini         CCGGTAGTTTTGAATTTCGGGATTTGTTCCAAATATTCAATAACTTGATT

Angophora_costata       TATAATAATGAG---GTTCCTTTTTTATTTCTTACTTTGTGTGCCTTTCT
Corymbia_gummifera      TATAATAATGAG---GTTCCTTTTTTATTTCTTACTTTGTGTGCCTTTCT
Eucalyptus_baxteri      TATAATAATGAG---GTTCCTTTTTTATTTCTTACTTTGTGTGCCTTTCT
Geranium_palmatum       CATAATAATGAA---ATTCCTTTTTTATTTTTGACTTTGTGCGCCTTCTT
Hypseocharis_bilobata   TATAATAATGAA---ATTCCTTTTTTATTTGTGACTTTGTGCGCCGTCCT
Lagerstroemia           TATAATAGTGAA---GTTAATTTTCTATTTGTTACTTTGTGTTCCTTTCT
Monsonia_speciosa       CATAATAATGAA---ATTCCCTTTTTATTTTTGACTTTGTGCGCCTTCTT
Oenothera_biennis       GATAATAATAATCAAGTTCATTTTTTATTTGTTACTTTGTGTTCCTTTCT
Stockwellia_quadrifida  TATAATAATGAG---GTTCCTTTTTTATTTCTTACTTTGTGTGCCTTTCT
Syzygium_cumini         TCTAATAATGAG---GTTCCTTTTTTATTTCTTACTTTGTGTGCCTTTCT

Angophora_costata       TTTATTTGCAGGTGCAGTTGCGAAATCGGCACAATTCCCCCTTCATGTAT
Corymbia_gummifera      TTTATTTGCAGGTGCAGTTGCGAAATCGGCACAATTCCCCCTTCATGTAT
Eucalyptus_baxteri      TTTATTTGCAGGTGCAGTTGCGAAATCGGCACAATTCCCCCTTCATGTAT
Geranium_palmatum       ATTATTTGGGGGCGCGCTTGCTAAATCTGCGCAATTTCCCCTTCATGTAT
Hypseocharis_bilobata   ATTATTTGGGGGCGCGGTTGCTAAATCCGCGCAATTCCCCCTTCATGTAT
Lagerstroemia           TTTATTTGCTGGTGCAGTTGCTAAATCGGCACAATTCCCTCTTCATGTAT
Monsonia_speciosa       ATTATTTGGGGGCGCGCTTGCTAAATCTGCGCAATTTCCCCTCCATGTAT
Oenothera_biennis       CTTATTTGCTGGTGCAGTTGCTAAATCCGCGCAATTCCCCCTTCATGTAT
Stockwellia_quadrifida  TTTATTTGCAGGTGCAGTTGCGAAATCGGCACAATTCCCCCTTCATGTAT
Syzygium_cumini         TTTATTTGCCGGTGCAGTTGCTAAATCGGCACAATTCCCCTTTCATGTAT

Angophora_costata       GGTTACCTGATGCCATGGAAGGCCCTACTCCCATTTCGGCTCTTATACAT
Corymbia_gummifera      GGTTACCTGATGCCATGGAAGGCCCTACTCCCATTTCGGCTCTTATACAT
Eucalyptus_baxteri      GGTTACCTGATGCCATGGAAGGCCCTACTCCCATTTCGGCTCTTATACAT
Geranium_palmatum       GGTTACCCGATGCCATGGAAGGACCTACTCCTATTTCAGCTCTTATCCAT
Hypseocharis_bilobata   GGTTACCTGATGCCATGGAAGGGCCTACTCCGATTTCCGCTCTTATCCAC
Lagerstroemia           GGTTACCTGATGCCATGGAAGGCCCTACTCCTATTTCGGCTCTTATCCAC
Monsonia_speciosa       GGTTACCTGATGCCATGGAAGGGCCTACTCCTATTTCGGCTCTTATCCAT
Oenothera_biennis       GGTTACCTGATGCCATGGAAGGGCCCACTCCTATTTCCGCTCTTATCCAT
Stockwellia_quadrifida  GGTTACCTGATGCCATGGAAGGCCCTACTCCCATTTCGGCTCTGATACAT
Syzygium_cumini         GGTTACCTGATGCCATGGAAGGCCCTACTCCTATTTCGGCTCTTATACAT

Angophora_costata       GCCGCTACGATGGTAGCAGCGGGCATTTTTCTTGTAGCTCGACTTCTTCC
Corymbia_gummifera      GCCGCTACGATGGTAGCAGCGGGCATTTTTCTTGTAGCTCGACTTCTTCC
Eucalyptus_baxteri      GCCGCTACTATGGTAGCAGCGGGCATTTTTCTTGTAGCTCGACTTCTTCC
Geranium_palmatum       GCTGCTACTATGGTAGCCGCAGGAATTTTTCTTGTAGCTCGGCTTCTTCC
Hypseocharis_bilobata   GCTGCTACTATGGTAGCCGCAGGAATTTTTCTTGTAGCTCGTCTTCTTCC
Lagerstroemia           GCTGCTACTATGGTAGCGGCGGGAATTTTTCTTGTAGCTCGACTTCTTCC
Monsonia_speciosa       GCTGCTACTATGGTAGCCGCAGGAATTTTTCTTGTAGCTCGTCTTCTTCC
Oenothera_biennis       GCCGCTACTATGGTAGCCGCGGGCATTTTTCTTGTAGCTCGGCTTCTTCC
Stockwellia_quadrifida  GCCGCTACTATGGTAGCAGCGGGCATTTTTCTTGTAGCTCGACTTCTTCC
Syzygium_cumini         GCCGCTACTATGGTAGCAGCGGGCATTTTTCTTGTAGCTCGACTTCTTCC

Angophora_costata       TCTTTTTATAATCATACCTTACATAATGAATTTCATATCTTTAATAGGTA
Corymbia_gummifera      TCTTTTTATAATCATACCTTACATAATGAATTTCATATCTTTAATAGGTA
Eucalyptus_baxteri      TCTTTTTATAATCATACCTTACATAATGAATTTCATATCTTTAATAGGTA
Geranium_palmatum       TCTTTTCATAGCCATACCTTCCCTATTGAATCTAATATCTTTGATAGCTA
Hypseocharis_bilobata   GCTTTTCATAGTCATGCCCTACATAATGAATCTAATATCTTGGATAGGTA
Lagerstroemia           TCTTTTTATAATCATACCTTACATAATGAATTTCATATCTTTGATAGGTA
Monsonia_speciosa       TCTTTTCATAGCCATACCTTACATATTGAATCTAATTTCTTTGATAGGTA
Oenothera_biennis       TCTTTTTGTAATCACACCTTACATAATGAATTTGATATCTTTGATAGGTA
Stockwellia_quadrifida  TCTTTTTATAATCATACCTTACATAATGAATTTCATATCTTTAATAGGTA
Syzygium_cumini         TCTTTTTATAATCATACCTTACATAATGAATTTCATATCTTTAATAGGTA

Angophora_costata       TAATAACAGTATTATTAGGAGCTACTTTAGCTCTTGCTCAAAAAGATATT
Corymbia_gummifera      TAATAACAGTATTATTAGGAGCTACTTTAGCTCTTGCTCAAAAAGATATT
Eucalyptus_baxteri      TAATAACAGTATTATTAGGAGCTACTTTAGCTCTTGCTCAAAAAGATATT
Geranium_palmatum       TAATAACAGTCTTTTTAGGAGCGACTTTAGCTCTTGCTCAAAAGGATATT
Hypseocharis_bilobata   TAGTCACAGTCCTTTTAGGAGCTACTTTAGCTCTTGCTCAAAAAGATATT
Lagerstroemia           TAATAACAGTATTATTAGGAGCTACTTTAGCTCTGGCTCAAAAAGATATT
Monsonia_speciosa       TCCTAACGCTCTTTTTAGCATCTACTTTAGCTCTTGCTCAAAAGGATATC
Oenothera_biennis       TAATAACAGTACTATTAGGAGCTACTTTAGCCCTTGCTCAAAAAGATATT
Stockwellia_quadrifida  TAATAACAGTATTATTAGGAGCTACTTTAGCTCTTGCTCAAAAAGATATT
Syzygium_cumini         TAATAACAGTATTATTAGGAGCTACTTTAGCTCTTGCTCAAAAAGATATT

Angophora_costata       AAAAGAGGTTTAGCTTATTCTACAATGTCTCAATTGGGTTATATGATGTT
Corymbia_gummifera      AAAATAGGTTTAGCTTATTCTACAATGTCTCAATTGGGTTATATGATGTT
Eucalyptus_baxteri      AAAAGAGGTTTAGCTTATTCTACAATGTCTCAATTGGGTTATATGATGTT
Geranium_palmatum       AAGAGGGTTTTGGCCTATTCTACAATGTCTCAACTGGGTTATATGATGTT
Hypseocharis_bilobata   AAGAGGGGTTTAGCCTATTCTACAATGTCTCAATTGGGTTATATGATCTT
Lagerstroemia           AAAAGAAGTTTAGCTTATTCGACAATGTCTCAACTAGGTTATATGATGTT
Monsonia_speciosa       AAGAGGGTTTTGGCCTATTCTACAATGTCTCAACTGGGTTATATGATGTT
Oenothera_biennis       AAAAGAAGTTTAGCTTATTCTACAATGTCTCAACTGGGTTATATGATGCT
Stockwellia_quadrifida  AAAAGAGGTTTAGCTTATTCTACAATGTCTCAATTGGGTTATATGATGTT
Syzygium_cumini         AAAAGAGGTTTAGCTTATTCTACAATGTCTCAATTGGGTTATATGATGTT

Angophora_costata       AGCTCTAGGTATGGGGTCTTATCGAGCCGCTTTCTTTCATTTGATTACTC
Corymbia_gummifera      AGCTCTAGGTATGGGATCTTATCGATCCGCTTTCTTTCATTTGATTACTC
Eucalyptus_baxteri      AGCTCTAGGTATGGGGTCTTATCGAGCCGCTTTATTTCATTTGATTACTC
Geranium_palmatum       AGCTCTAGGCGTGGGTTCTTATCGAGCTGCTTTATTTCATTTGATTACTC
Hypseocharis_bilobata   CGCCCTAGGCATGGGATCTTATCGAGCTGCTTTATTTCATTTGATTACTC
Lagerstroemia           AGCTCTAGGTATGGGTTCTTATCGAGCCGCTTTATTTCATTTGATTACTC
Monsonia_speciosa       AGCTCTAGGCATGGGTTCTTATCGAGCTTCTTTATTTCATTTGATTACGC
Oenothera_biennis       AGCTCTAGGTATGGGTTCTTATCGAGCTGCTTTATTTCATTTGATTACTC
Stockwellia_quadrifida  AGCTCTAGGTATGGGGTCTTATCGAGCCGCTTTATTTCATTTGATTACTC
Syzygium_cumini         AGCTCTAGGTATGGGGTCTTATCGAGCCGCTTTATTTCATTTGATTACTC

Angophora_costata       ATGCTTATTCGAAAGCGTTGTTGTTTTTAGGATCTGGATCAATTATTCAT
Corymbia_gummifera      ATGCTTATTCGAAAGCGTTGTTGTTTTTAGGATCCGGATCAATTATTCAT
Eucalyptus_baxteri      ATGCTTATTCAAAAGCATTGTTGTTTTTAGGATCCGGATCAATTATTCAT
Geranium_palmatum       ATGCTTATTCGAAAGCATTGTTGTTTTTAGGGTCTGGATCAATAATTCAT
Hypseocharis_bilobata   ATGCTTATTCGAAAGCGTTGTTGTTTTTAGGATCTGGATCAATAATTCAT
Lagerstroemia           ATGCTTATTCCAAAGCATTGCTGTTTTTAGGATCTGGATCTATCATTCAT
Monsonia_speciosa       ATGCGTATTCGAAAGCATTGTTGTTTTTAGGGTCTGGATCCATAATTCAT
Oenothera_biennis       ATGCTTATTCAAAAGCATTGTTGTTTTTAGGCTCCGGATCCATTATTCAT
Stockwellia_quadrifida  ATGCTTATTCGAAAGCATTGTTGTTTTTAGGATCCGGATCAATTATTCAT
Syzygium_cumini         ATGCTTATTCGAAAGCATTGTTGTTTTTAGGATCCGGATCAATTATTCAT

Angophora_costata       TCAATGGAAGCTATTGTTGGATATTCTCCAGATAAAAGTCAGAATATGGT
Corymbia_gummifera      TCTATGGAAGCTATTGTTGGATATTCTCCAGATAAAAGTCAGAATATGGT
Eucalyptus_baxteri      TCAATGGAAGCTATTGTTGGATATTCTCCAGATAAAAGTCAGAATATGGT
Geranium_palmatum       TCGATGGAGGCTCTTGTTGGATATTCTCCAGAAAAAAGTCAGAATATGGT
Hypseocharis_bilobata   TCAATGGAAGCTATCGTTGGATATTCTCCAGAAAAAAGTCAGAATATGGT
Lagerstroemia           TCCATGGAATCTATTGTTGGATATTCTCCAGATAAAAGTCAGAATATGGT
Monsonia_speciosa       TCAATGGAGGCTCTTGTTGGATATTCGCCACAAAAAAGTCAGAATATGGT
Oenothera_biennis       TCAATGGAATCCATTGTTGGCTATTCTCCAGATAAAAGCCAGAATATGGT
Stockwellia_quadrifida  TCAATGGAAGCTATTGTTGGATATTCTCCAGATAAAAGTCAGAATATGGT
Syzygium_cumini         TCAATGGAAGCTATTGTTGGATATTCTCCAGATAAAAGTCAGAATATGGT

Angophora_costata       TCTTATGGGAGGTTTAAAAAAGCATGTACCAATTACAAAAACTGCTTTTT
Corymbia_gummifera      TCTTATGGGAGGTTTAAAAAAGCATGTACCAATTACAAAAACTGCTTTTT
Eucalyptus_baxteri      TCTTATGGGAGGTTTAAAAAAGCATGTACCAATTACAAAAACTGCTTTTT
Geranium_palmatum       TCTTATGGGCGGTTTAACAAAACATATGCCAATCACAAAAACAGCCTTTT
Hypseocharis_bilobata   TCTTATGGGCGGTTTAACAAAACATGTGCCAATTACAAAAACTGCCTTTT
Lagerstroemia           TCTTATGGGAGGTTTAAAAAAGCATGTCCCAATTACAAAAACCGCTTTTT
Monsonia_speciosa       TCTTATGGGTGGTTTGACAAAACATATGCCAATTACAAAAGGAGCCTTTT
Oenothera_biennis       TCTTATGGGCGGTTTAAAAAAGCATGTACCAATCACAAAAACGGCTTTTT
Stockwellia_quadrifida  TCTTATGGGAGGTTTAAAAAAGCATGTACCAATTACAAAAACTGCTTTTT
Syzygium_cumini         TCTTATGGGAGGTTTAAAAAAGCATGTACCAATTACAAAAAATGCTTTTT

Angophora_costata       TAGTAGGTACACTTTCTCTTTGTGGTATTCCCCCCCTTGCTTGTTTTTGG
Corymbia_gummifera      TAGTAGGTACACTTTCTCTTTGTGGTATTCCCCCCCTTGCTTGTTTTTGG
Eucalyptus_baxteri      TAGTAGGTACACTTTCTCTTTGTGGTATTCCCCCCCTTGCTTGTTTTTGG
Geranium_palmatum       TATTAGGTACACTTTCTCTTTGTGGGATTCCACCTCTTGCTTGTTTTTGG
Hypseocharis_bilobata   TAATAGGTACACTATCGCTTTGTGGTATTCCACCTCTTGCTTGTTTTTGG
Lagerstroemia           TAGTGGGTACACTTTCTCTTTGTGGTATTCCACCTCTTGCTTGTTTTTGG
Monsonia_speciosa       TATTAGGTACACTTTCTCTTTGTGGAATTCCACCCCTTGCTTGTTTTTGG
Oenothera_biennis       TGGTGGGTACGCTTTCTCTTTGTGGTATTCCACCTCTTGCTTGTTTTTGG
Stockwellia_quadrifida  TAGTAGGTACACTTTCTCTTTGTGGTATTCCCCCCCTTGCTTGTTTTTGG
Syzygium_cumini         TAGTAGGTACACTTTCTCTTTGTGGTATTCCCCCCCTTGCTTGTTTTTGG

Angophora_costata       TCCAAAGATGAAATTCTTAATGATAGTTGGTTGTATTCACCTATTTTCGC
Corymbia_gummifera      TCCAAAGATGAAATTCTTAATGATAGTTGGTTGTATTCACCTATTTTCGC
Eucalyptus_baxteri      TCCAAAGATGAAATTCTTAATGATAGTTGGTTGTATTCACCTATTTTCGC
Geranium_palmatum       TCCAAAGATGAAATTCTTAATGATAGTTGGTTGTATTCCCCGATTTTCGC
Hypseocharis_bilobata   TCCAAAGACGAAATTCTTAATGAGAGTTGGTTGTATTCACCAATTTTCGC
Lagerstroemia           TCCAAAGATGAGATTCTTAATGATAGTTGGTTGTATTCGCCGATTTTTGC
Monsonia_speciosa       TCCAAAGATGAAATTCTTAATGAGAGTTGGCACTATTCCCCCATTTACGC
Oenothera_biennis       TCCAAAGATGAAATTCTTAATGATAGTTGGTTGTATTCGCCAATTTTCGC
Stockwellia_quadrifida  TCCAAAGATGAAATTCTTAATGATAGTTGGTTGTATTCACCTAGTTTCGC
Syzygium_cumini         TCCAAAGATGAAATTCTTAATGCTAGTTGGTTGTATTCACCTATTTTCGC

Angophora_costata       AATAATAGCTTGTTCCACAGCAGGATTAACCGCATTTTATATGTTTCGGA
Corymbia_gummifera      AATAATAGCTTGTTCCACAGCAGGATTAACCGCATTTTATATGTTTCGGA
Eucalyptus_baxteri      AATAATAGCTTGTTCCACAGCAGGATTAACCGCATTTTATATGTTTCGAA
Geranium_palmatum       AATAATAGCTTTTTCCACAGCGGGATTTACCGCATTTTATATGTTTCGGA
Hypseocharis_bilobata   AATAATAGCTTGTTCCACAGCAGGATTGACGGCATTTTATATGTTTCGGA
Lagerstroemia           AATACTAGCTTGTTCCACAGCAGGATTAACCGCATTTTATATGTTTCGGG
Monsonia_speciosa       ACTAATAGCTTGTTCCACAGCTGGATTAACTGCATTTTATATGTTTCGAA
Oenothera_biennis       AATAATAGCTTGTTCCACAGCAGGATTCACTGCATTTTATATGTTTCGTG
Stockwellia_quadrifida  AATAATAGCTTGTTCCACAGCAGGATTAACCGCATTTTATATGTTTCGGA
Syzygium_cumini         AATAATAGCTTGTTCTACAGCAGGATTAACCGCATTTTATATGTTTCGGA

Angophora_costata       TCTATTTACTTACTTTTGAGGGACATTTCAATGTTCATTTTCAAAATTAC
Corymbia_gummifera      TCTATTTACTTACTTTTGAGGGACATTTCAATGTTCATTTTCAAAATTAC
Eucalyptus_baxteri      TCTATTTACTTACTTTTGAGGGACATTTCAATGTTCATTTTCAAAATTAC
Geranium_palmatum       TCTACTTACTTACTTTTGAAGGACACTTAAATGTGCATTTTCTAAATTAT
Hypseocharis_bilobata   TTTATTTACTTACTTTTGAAGGATACTTAAACACTCATTTTCTAAATTAT
Lagerstroemia           TCTATTTACTTACTTTTGAGGGACATTTAAACGTTCAGTTTCAAAATTAT
Monsonia_speciosa       TCTATTTACTTACTTTTGAGGGACACTTAAATGTGAATTTTCTAAATTAT
Oenothera_biennis       TTTATTTACTTACTTTTGATGGACATTTAAACGTTCATTTTCAAAATTAT
Stockwellia_quadrifida  TCTATTTAATTACTTTTGAGGGACATTTCAATGTTCATTTTCAAAATTAC
Syzygium_cumini         TCTATTTACTTACTTTTGAGGGACATTTCAATGTTCATTTTCAAAATTAT

Angophora_costata       AGTGGTCAAAAAAGTAGTTCCTACTATTCAATATCTCTATGGGGAAAA--
Corymbia_gummifera      AGTGGTCAAAAAAGTAGTTCCTACTATTCAATATCTTTATGGGGAAAA--
Eucalyptus_baxteri      AATGGTCAAAAAAGTAGTTCCTGCTATTCAATATCTCTATGGGGAAAA--
Geranium_palmatum       AGTGGAAAACGAAGTAGTTCTTTGTATTCAATATCTTTATGGGGAAAT--
Hypseocharis_bilobata   AGTGGAAAAAAAAGTAGCTCCTTTTATTCAATATCTCCCTGGGGTAAA--
Lagerstroemia           AGTGGTCAAAAAAGTAGCTCTTTCTATTCAATATCCCTATGGGGAAAA--
Monsonia_speciosa       AGTGGAAAACGAAGTAGTTCCTTGTATTCACTATCTTTGTGGGGATCTTT
Oenothera_biennis       AGTGGTCAAAAAAGTAGCTCCGTCTATTCAATATCTTTATGGGGAAAA--
Stockwellia_quadrifida  AGTGGTCAAAAAAGTAGTTCCTACTATTCAATATCTCTATGGGGAAAA--
Syzygium_cumini         AGTGGTCAAAAAAGTCGTTCCTACTATTCAATATCTCTATGGGGAAAA--

Angophora_costata       -GAAGTACCAAAAACGATTAAAAATAAAAACAATTTTCGTTTATTAAGTT
Corymbia_gummifera      -GAAGTACCAAAAACGATTCAAAATAAAAACAATTTTTGTTTATTAAGTT
Eucalyptus_baxteri      -GAAGTGCCAAAAACGATTAAAAATCAT------TTTTGTTTATTAAGTT
Geranium_palmatum       -ACAGGATTAAAAACGATGAAAAACTTT------TTTTTTTTTAAAACTT
Hypseocharis_bilobata   -GAAGGACAAAAAACGATTCACAAAAAT------TTTCGTTTCATAACTT
Lagerstroemia           -GAAATACCAAAAACCAGTAAAAAAAAA------ATTCCTTTATTAACTT
Monsonia_speciosa       ACGGGGAAATGAAGAGATTCAAAGCCAT------TTTTTTTTGAAAACTT
Oenothera_biennis       -CAAGTACCAAAAAGGATTCAAAATCCG------TTTTGTTTATTAAATT
Stockwellia_quadrifida  -GAAGTACCAAAAACGATTAAAAAAAAT------TTTCGTTTATTAAGTT
Syzygium_cumini         -GAAGTACCAAAAACGATTAAAAAAAAT------------TTTCTAAGTT

Angophora_costata       TATTGACAATGAATAATAATGAAAGGGCTTCTTTTTTTTCAAATAAGACA
Corymbia_gummifera      TATTGACAATGAATAATAGTGAAAGGGCTTCTTTTTTTTCGAATAAGACA
Eucalyptus_baxteri      TATTGACAATGAATAATAATGAAAGGGCTTCTTTTTTTTCGAATAAGACA
Geranium_palmatum       CATTAACAATGAATAATAAGCAAAGGGTTTCGTTTTTTTGTAATAAAACA
Hypseocharis_bilobata   TTTTAACAATGAAAAATAAGGAAGGGACCCTATTTTTTTGTAAGAAAAAA
Lagerstroemia           TATTGGCAATGGATAATAATGAAAGGGCTTCTTTTTTTTGGAATAAGACC
Monsonia_speciosa       CATTAACAATGAATAATAAGCAAAGGGTTCCGTTTTTTTGTAAGAAAACA
Oenothera_biennis       TATTGACAATGAATAATAATGAAAGTACGTCTTTTTTTTGGAATAACAAA
Stockwellia_quadrifida  TATTAACAATGAATAATAATGAAAGGGCTTCTTTTTTTTGGAATAAGACA
Syzygium_cumini         TATTAACAATGAATAATAATGAAAGGGCTTCTTTTTTTTCGAATAAGACA

Angophora_costata       TATCAAATTGATGGTAAT------GGAAAAAACGGGATACGCCCTTTTAT
Corymbia_gummifera      TATCAAATTGATGGTAAT------GGAAAAAACAGGATACGCCCTTTTAT
Eucalyptus_baxteri      TATCAAATTGATGGTAAT------GGAAAAAAAAGGATACGCCCTTTTAT
Geranium_palmatum       TATCGACTTGATAGTAGTAGTAGTGTAAGAAACATCATGCGCCTTTTT--
Hypseocharis_bilobata   TATCGAATTGGTAGTAGTGGTAGTGTAAGGAACATGGCGCGACCTTTT--
Lagerstroemia           TATCAAATTGATGTTAAT------GTAAAAAACATTATAAGCCCTTTTCT
Monsonia_speciosa       TATCGACTTGATGCTAGT------GTAAGGAACATGATCCGCCTTTTG--
Oenothera_biennis       TGTAAACTTGATGGTAAT------GTAAAAAAGAGGATACGCCCTTTTAT
Stockwellia_quadrifida  TATCAAATTGATGGTAAT------GGAAAAAACAGGATACGCCCCTTTAC
Syzygium_cumini         TATCAAATTGGTGGTAAT------GGAAAAAACAGGATGCGCCCTTTTAT

Angophora_costata       TACTATTACTCATTTTGTCACTAAAAATACTTTCTCTTATCCTCATGAAT
Corymbia_gummifera      TACTATTACTCATTTTGTCACTAAAAATACTTTCTCTTATCCTCATGAAT
Eucalyptus_baxteri      TACTATTACTCATTTTGTCACTAAAAATACTTTCTCTTATCCTCATGAAT
Geranium_palmatum       -------ACTCATTTTGGCACTAAGAATACTTTACCTTATCCCCATGAAT
Hypseocharis_bilobata   -------ACTCATTTTGGTACTAAGACTACTTTCTCTTATCCCCACGAAT
Lagerstroemia           TACTACTAGGAATTTTCGCACTAAAAACACTTTTTCTTATCCCCATGAAT
Monsonia_speciosa       -------ACTCATTTTGGCACTAAGAAGACTCTCCCTTATCCCCATGAAT
Oenothera_biennis       TACTGTTACTCATTTTCCGAATAGAAAGACTTTTTCTTATCCCCATGAGT
Stockwellia_quadrifida  TACTATTACTCAATTTGTCACTAAAAATACTTTCTCTTATCCTCATGAAT
Syzygium_cumini         TACTATTACTAATTTTGTCACTAAAAATACTTTCTCTTATCCTCATGAAT

Angophora_costata       CGGACAATACCATGTTATTTTCTATGGTTATATTAGTGCTATTTACTTTC
Corymbia_gummifera      TGGACAATACCATGTTATTTTCTATGGTTATATTAGTGCTATTTACTTTC
Eucalyptus_baxteri      CGGACAATACCATGTTATTTTCTATGGTTATATTAGTGCTATTTACTTTG
Geranium_palmatum       CGGAGACTACTATGCTATTCCCTATCGTTGTATTGGTCCTATTTACTTTC
Hypseocharis_bilobata   CGGACAATACTATGCTATTCCCTATGGCTGTATTGGTCCTATTTACTTTC
Lagerstroemia           CGGACAATACTATGATATTTACGATCTTTCTATTAGTCCTATTTACTTTG
Monsonia_speciosa       CGGAGAATACTATGCTATTCCCTATCGTTGTATTGGTTCTATTTACTTTC
Oenothera_biennis       CGGACAATACTATGCTATTTTCCCTCTTTGTATTAGTGCTCTTTACTTTG
Stockwellia_quadrifida  CGGACAATACTATGCTATTTTCTATGGTTATATTAGTACTATTTACTTTG
Syzygium_cumini         CGGACAATACTATGCTATTTTCCATGGTTATATTAGTGCTATTTACTTTG

Angophora_costata       TTTGTTGGAGTCGTAGGAATTCCCTTTGCTTTTAATCAAGAAGGAATTCA
Corymbia_gummifera      TTTGTTGGAGTCGTAGGAATTCCCTTTGCTTTTAATCAAGAAGGAATTCA
Eucalyptus_baxteri      TTTGTTGGGGTCGTAGGAATTCCCTTTGCTTTTAATCAAGAAGAAATTCA
Geranium_palmatum       TTTGTTGGAGCTATCGGAATTCCTTTC------AATCAAGAAGGGGGGGA
Hypseocharis_bilobata   TTTGTTGGAGCCATTGGAATTCCTTTC------AATCAAGAAGGAAGGAG
Lagerstroemia           TTTGTTGGAGCCATAGGAATTCCGTTT------AATCAAGACGGAAGTGA
Monsonia_speciosa       TTTGTTGGAGCTATCGGAATTCCTTTC------AATCAAGAAGGGGGGGG
Oenothera_biennis       TTTGTTGCAGCCATAGGAATTCCTTTT------AATCAAGAAGGAAGTGA
Stockwellia_quadrifida  TTTGTTGGAGTCGTAGGAATTCCCTTTGCTTTTAATCAAGAACGAATTCA
Syzygium_cumini         TTTGTTGGGGTCGTAGGAATTCCCTTTCCTTTTAATCAAGAAGGAATTCA

Angophora_costata       TTTGGATATATTATCGAAATTGTTAAATCCGTCTATAAACCTTTTACATC
Corymbia_gummifera      TTTGGATATATTATCTAAATTGTTAAATCCGTCTATAAACCTTTTACATC
Eucalyptus_baxteri      TTTGGATATATTATCTAAATTGTTAAATCCGTCTATAAACCTTTTACATC
Geranium_palmatum       TTTGGATATATTGTCCAAATTCTTAACCCCGTCTATAAACCTTTTACATC
Hypseocharis_bilobata   TTTGGATATATTATCCAAATTCTTAACTCCGTCTATAAATCTTTTCCATC
Lagerstroemia           TTTAGATATATTATCTAAATTGTTAAATCCGTCTATAAATCTTTTACATC
Monsonia_speciosa       GTTGGATATATTGTCCAAATTCTTAACCCCGTCTAGAAACCTTTTCCATC
Oenothera_biennis       TTGCGATATATTATCAAAATTGTTAAATCCGTCTATAAACCTTTTACATC
Stockwellia_quadrifida  TTTGGATATATTATCTAAATTGTTAAATCCGTCTATAAACCTTTTACATA
Syzygium_cumini         TTTGGATATATTATCCAAATTGTTAAATCCATCTATAAACCTTTTACATC

Angophora_costata       CGAACTCAAATAATTCTGTGGATTGGTATGAATTTGTGACAAATGCAAGT
Corymbia_gummifera      CGAACTCAAATAATTCTGTGGATTGGTATGAATTTGTGACAAATGCAAGT
Eucalyptus_baxteri      CGAATTCAAATAATTCGGTGGATTGGTATGAATTTGTGACAAATGCAAGT
Geranium_palmatum       AAAAGTCAAATAATTCTTTGGGTTGGCATGAATTTCTAACAAATGCAACT
Hypseocharis_bilobata   AAAAGTCGACAAATTCTGTGGATTGGTATGACTTTGTAACAAATGCAACT
Lagerstroemia           AAAATTCAAATAATTCTGTGAATTGGGAGGAATTTGTGATAAATGCAAGT
Monsonia_speciosa       AAAAGTCAAATAATTCTGTGGGTTGGCATGAATTTCTAACAAATGCAACT
Oenothera_biennis       AAAATTCAAATAATTTTACGGATTGGTATGAATTTGTGACCAATGCAAGT
Stockwellia_quadrifida  CGAATTCAAATAATTCTGTGGATTGGTATGAATTTGTGACAAATGCAAGT
Syzygium_cumini         AGAATTCAAATAATTCTGTGGATTGGTATGAATTTGTGACAAATGCAAGT

Angophora_costata       TTTTCTGTTAGTATAGCTTTTTTCGGAATATTTATAGCATCTTTTTTATA
Corymbia_gummifera      TTTTCTGTCAGTATAGCTTTTTTCGGAATATTTATAGCGTCTTTTTTATA
Eucalyptus_baxteri      TTTTCTGTCAGTATAGCTTTTTTCGGAATATTTATAGCGTCTTTTTTATA
Geranium_palmatum       TTGTCAGTCAGTATATCTTATTTGGGAATAGTTATAGCTTCTTTTTTATA
Hypseocharis_bilobata   TTTTCGGTCAGTATAGCTTATTTTGGAATCGTTATAGCTTCTTTCTTATA
Lagerstroemia           TTTTCCCTTAGTATAGCTTTTGGGGGAATATTTTTAGCGACTTTTTTATA
Monsonia_speciosa       TTATCGGTCAGTATCTCGTATTGGGGAATATTTCTAGCTTCTTTTTTCTA
Oenothera_biennis       TTTTCCGTCAGTATAGCCCTTTTGGGGATATTTATAGCGACTTTCTTATA
Stockwellia_quadrifida  TTTTCTGTCAGTATAGCTTTTTTCGGAATATTTATAGCGTCTTTTTTATA
Syzygium_cumini         TTTTCTGTCGGTATAGCTTTTTTCGGAATATTTATAGCATCTTTTTTATA

Angophora_costata       TAAGCCTATTTATTCCTCTTTACAAAATTTGAACTTACTAAATTCGTTTT
Corymbia_gummifera      TAAGCCTATTTATTCATCTTTACAAAATTTGAACTTACTAAATTCGTTTT
Eucalyptus_baxteri      TAAGCCTATTTATTCATCTTTACAAAATTTGAACTTACTAAATTCGTTTT
Geranium_palmatum       TAAGCCTTTTTATTTATCTTTAACAAAATTGAACTTCATTAATCTTTTTG
Hypseocharis_bilobata   CAAGCCTGTTTACTTATCTTTCGAAAAATTGAACTTACTTAATCCCTTTG
Lagerstroemia           TAAGCCTATTTATTCATCCTTACAAAATTTAAACTTACTTAATTCAGTTG
Monsonia_speciosa       TAAGCCCTTTTCTTTCTCTTTACTAAAATTGAACTTAATGAATCTTTTTG
Oenothera_biennis       TAAGCCTATTTATTCATCTTTACAAAATTTCAACTTACTTAATTCATTTT
Stockwellia_quadrifida  TAAGCCTATTTATTCATCTTTACAAAATTTGAACTTACTAAATTCGTTTT
Syzygium_cumini         TAAGCCTATTTATTCATCTTTACAAAATTTGAACTTACTAAATTTGTTTT

Angophora_costata       TTAAAAGGGGTCCTAATAGAATTTTAGGGGACAGAATAAGAAATGTGATA
Corymbia_gummifera      CTAAAAGAGGTCCTAATAGAATTTTAGGGGACAGAATAAGAAATGTGATA
Eucalyptus_baxteri      CTAAAAGAGGTCCTAATAGAATTTTAGGGGACAGAATAAGAAATGGGATA
Geranium_palmatum       TTAAAGGGGGTCCTAAGAAAATTTGGAGGGACAAAATAATAAATCGGATA
Hypseocharis_bilobata   TTAAGGAGGGCTATAAGAGACTCGTTTGGGACAAAATAAGAAATCTGATA
Lagerstroemia           TTAAAAGAACTCCTAATAGAGTTCTGCGGGACAAAATAATAAATGTGATA
Monsonia_speciosa       TTAAGGGGGGTCATAAGCAAATTTGGAGGGAAAAAATAAGAAATCGGATA
Oenothera_biennis       ATAAAAGAAGTGCCAATCGAGTTATGTGGGACAAAATCCAAAATTGGATA
Stockwellia_quadrifida  ATAAAAGAGGTCCTAATAGAATTTTAGGGGACAAAATAAAAAATGTGATA
Syzygium_cumini         CTAAAAGGGGTTCTAATAGAATTTTGGGGGACAAAATAATAAATGTGATA

Angophora_costata       TATGATTGGTCATATAATCGTGGTTACATAGATACTTTTTATACAATATC
Corymbia_gummifera      TATGATTGGTCATATAATCGTGGTTACATAGATGCTTTTTATACAATATC
Eucalyptus_baxteri      TATGATTGGTCATATAATCGTGGTTACATAGATGCTTTTTATACAATATC
Geranium_palmatum       TATGATTGGTCCTATAATCGTGGTTACATAGATGCTTTTTACACAATATC
Hypseocharis_bilobata   TATGATTGGTCATATAATCGTGGTTACGTAGATGCTTTTTATGCAATTTC
Lagerstroemia           TATGATTGGTCATATAATCGTGGTTATATAGATGCTTTGTATAATAAATC
Monsonia_speciosa       TATGATTGGTCGTATAATCGTGGTTACATAGACGCTTTTTACAGAAAATC
Oenothera_biennis       TATGATTGGTCATATAATCGTGGTTATATAGATTCTTTTTATACAATATC
Stockwellia_quadrifida  TATGATTGGTCATATAATCGTGGTTACATAGATGCTTTTTATACAATATC
Syzygium_cumini         TATGATTGGTCATATAATCGTGGTTACATAGATGCTTTTTATACAATATC

Angophora_costata       CTTAACTCAGGGTATAAGAGGACTAGCTGAACTAATTCATTTTTTGGATA
Corymbia_gummifera      CTTAACTCAGGGTATAAGAGGACTAACTGAACTAATTCATTTTTTGGATA
Eucalyptus_baxteri      CTTAACTCAGGGTATAAGAGGACTAGCTGAACTAATTCATTTTTTGGATA
Geranium_palmatum       CTTAATTAAGGGTATAAGAAAATTCGCTGAATTGACTTATTTTTTTGATG
Hypseocharis_bilobata   TTTAACTAAGGGTATAAGAGGATTAGCTGAATTAACTCAATTTTTTGATG
Lagerstroemia           TTTAACTGAGGGGATAAGAGGATTGGCTGAACTAACTCATTTTTTTGATA
Monsonia_speciosa       TTTAATGAAGGGTATAAGAGAATTAGCGGAATTCACTCATTTTTTCGATG
Oenothera_biennis       CTTAACTGGGGGTATAAGAGGATTGGCTGAACTAAGTCATTTTTTTGATA
Stockwellia_quadrifida  CTTAACTCAGGGTATAACAGGACTAGCTGAACTAATTCATTTTTTGGATA
Syzygium_cumini         CTTAACTCAGGGTATAAGAGGACTAGCTGAACTAATTCATTTTTTTGATA

Angophora_costata       GACGAGTAATTGATGGAATTACGAATGGTTTCGGTCTTACAAGTTTCTTT
Corymbia_gummifera      GACGAGTAATTGATGGAATTACGAATGGTTTTGGTCTTACAAGTTTCTTT
Eucalyptus_baxteri      GACGAGTAATTGATGGAATTACGAATGGTTTCGGTCTTACAAGTTTCTTT
Geranium_palmatum       CGCGAGTTATTGATGCAATTACGAACGGGCTGGGTATTATGAGTTTTTTT
Hypseocharis_bilobata   CGCGGGTAATTGATGGAATTACGAATGGGGTGGGTATTCTGAGTTTTTTT
Lagerstroemia           GACGAGTAATTGATGGAATTCCAAATGGGTTCGGTTTTGCGAGTTTCTTT
Monsonia_speciosa       CGCGAGTTATTGATGGAATTACGAACGGGCTGGGTATTATGAGTTTTTTT
Oenothera_biennis       GACGCGTAATTGATGGAATTCTAAACGGATTCGGCCTTACGAGTTTCTTT
Stockwellia_quadrifida  GACGAGTAATTGATGGAATTACGAATGGTTTCGGTCTTACAAGTTTCTTT
Syzygium_cumini         GACGAGTAATTGATGGAATTACGAATGGTTTTGGTCTTACAAGTTTCTTT

Angophora_costata       TTCGGAGAAGGTATCAAATATGTAGGGGTCGGTCGCATC---TCTTCTTA
Corymbia_gummifera      TTCGGAGAAGGTATCAAATATGTAGGGGTCGGTCGCATC---TCTTCTTA
Eucalyptus_baxteri      TTCGGAGAAGGTATCAAATATGTAGGGGGCGGTCGCATC---TCTTCTTA
Geranium_palmatum       GTAGGAGAAGGTATTAAATATGTAGGGGGGGGGGGGCGCGTCTCTTCTTA
Hypseocharis_bilobata   TTAGGAGAAGGTATCAAATATGTAGGGGGTGGTCGTGTC---TCTTCTTA
Lagerstroemia           TTAGGAGAAGGTATCAAATATGTAGGGGGCGGGCGCATC---TCTTCTTA
Monsonia_speciosa       GTAGGAGAGGGTATCAAATATGTAGGGGGGGGGCGCGTC---TCTTCTTA
Oenothera_biennis       TTAGGAGAAAGTCTCAAATATTTCGGGGGCGGACGTATC---TCTTCGTA
Stockwellia_quadrifida  TTCGGAGAAGGTATCAAATATGTAGGGGGCGGTCGCATC---TCTTCTTA
Syzygium_cumini         TTCGGAGAAGGTATCAAATATATAGGGGGCGGTCGCATC---TCTTCTTA

Angophora_costata       TCTCTTATTGTATTTATTTTTTGTATTAATTTTTTTATTGATTTATTCCT
Corymbia_gummifera      TCTCTTATTGTATTTATTGTTTGTATTAATTTTTTTATTAATTTATTCTT
Eucalyptus_baxteri      TCTCTTATTGTATTTATTGTTTGTATTAATTTTTTTATTAATTTATTCCT
Geranium_palmatum       TCTTTTATTCTATTTATCTTGTGTATTAATTTGTTTAGTAATTTCTTACT
Hypseocharis_bilobata   TCTTTTCTTGTATTTATTTTATGTATTAATCTTTTTACTAATTTCCTATT
Lagerstroemia           TCTCTTATTGTATTTAGTTATTATATTAAGTTTTTTATTAATT---TTTT
Monsonia_speciosa       TCTTTTATTCTATTTATCTTGTGTATTAATTTGTTTATTAATTTCTGACT
Oenothera_biennis       TCTCTTATTGTATTCCATTTTTATATTCATTTTTTTATTAATGGATTCTT
Stockwellia_quadrifida  TTTCTTATTGTATTTATTGTTTGTATTAATCTTTTTATTAATTTATTCCT
Syzygium_cumini         TCTCTTATTGTATTATTCTTTGTAT-------------------------

Angophora_costata       TTTTT---TTT---------------------------------------
Corymbia_gummifera      TTTTT---TTCTCATTTTCTTTTTTCTTTTCCTCGGTA------------
Eucalyptus_baxteri      TTTTGTATTTTTTAAATTTGAATTTTTTA---------------------
Geranium_palmatum       TTTTGTACTTTTTCCATTTT------------------------------
Hypseocharis_bilobata   TTTTGTACTTTTTGAATTTT------------------------------
Lagerstroemia           TGTTTTTTTATCCATCGAGTTTT---------------------------
Monsonia_speciosa       TTTTGTACTTTTTCCATTTT------------------------------
Oenothera_biennis       TCTTTACAAACCTCCCTTTTTTTGTTCTATGTCAATTTCTGGATTCTTCT
Stockwellia_quadrifida  TTTTGTATTTTATAAATTTTAATTTTTTA---------------------
Syzygium_cumini         --------------------------------------------------

Angophora_costata       ------------------------------------------TAAATGGA
Corymbia_gummifera      ------------------------------------------TAAATGGA
Eucalyptus_baxteri      ------------------------------------------TAAATGGA
Geranium_palmatum       ------------------------------------------TGAATGGA
Hypseocharis_bilobata   ------------------------------------------TGAATGGA
Lagerstroemia           ------------------------------------------TAAATGGA
Monsonia_speciosa       ------------------------------------------TGAATGGA
Oenothera_biennis       TTTTCTATGTCAATTTCTGGATTCTTATTATATGAGAATTTTTGAATGGA
Stockwellia_quadrifida  ------------------------------------------TAAATGGA
Syzygium_cumini         ------------------------------------------TAAATGGA

Angophora_costata       TTTGCCTGGACCAATACATGATTTTCTTTTAGTTTTTCTGGGATCAGGTC
Corymbia_gummifera      TTTGCCTGGACCAATACATGATTTTCTTTTAGTTTTTCTGGGATCAGGTC
Eucalyptus_baxteri      TTTGCCTGGACCAATACATGATTTTCTTTTAGTTTTTCTGGGATCAGGTC
Geranium_palmatum       TTTGCCCGGACCAATACATGATTTTCTTTTAGTCTTTCTGGGATCAGGTC
Hypseocharis_bilobata   TTTGCCCGGACCAATACATGATTTTCTTTTGGTATTTTTGGGATCAGGTC
Lagerstroemia           TTTGCCTGGACCAATACATGATTTTCTTTTAGTTTTTCTGGGATCAGGTC
Monsonia_speciosa       TTTGCCCGGACCAATACATGATTTTCTTTTAGTCTTTCTGGGGTCAGGTC
Oenothera_biennis       TTTGCCTGGACCAATACATGATTTTCTTTTAGTTTTTCTGGGATCGGGTC
Stockwellia_quadrifida  TTTGCCTGGACCAATACATGATTTTCTTTTAGTTTTTCTGGGATCAGGTC
Syzygium_cumini         TTTGCCTGGACCAATACATGATTTTCTTTTAGTTTTTCTGGGATCAGGTC

Angophora_costata       TTATATTAGGAAGTCTAGGAGTGGTATTACTTACCAATCCAATTTATTCT
Corymbia_gummifera      TTATATTAGGAAGTCTAGGAGTGGTATTACTTACCAATCCAATTTATTCT
Eucalyptus_baxteri      TTATATTAGGAAGTCTAGGAGTGGTATTACTTACCAATCCAATTTATTCT
Geranium_palmatum       TTATATTAGGGGGTCTCGGAGTAGTATTACTTACCAACCTAATTTATTCT
Hypseocharis_bilobata   TTATATTAGGAGGTTTAGGAGTGGTATTACTTACCAACCCAATTTATTCT
Lagerstroemia           TTATAGTAGGAGCTCTAGGAGTGGTGTTATTTACTAATCCAATTTTTTCT
Monsonia_speciosa       TTATATTAGGTGGTCTCGGAGTGCTATTGCTTACCAACCCAATTTTTTCC
Oenothera_biennis       TTATAGTAGGAGGTCTGGGGGTGGTCTTACTTACCAATCCCATTTTTTCT
Stockwellia_quadrifida  TTATATTAGGAAGTCTAGGAGTGGTATTACTTACCAATCCAATTTATTCT
Syzygium_cumini         TTATATTAGGAAGTCTAGGGGTGGTATTACTTATCAATCCAATTTATTCT

Angophora_costata       GCCTTTTCCTTGGGATTGGTTCTTGTTTGTATATCCTTATTTTATATTCT
Corymbia_gummifera      GCCTTTTCCTTGGGATTGGTTCTTGTTTGTATATCCTTATTTTATATTCT
Eucalyptus_baxteri      GCCTTTTCCTTGGGATTGGTTCTTGTTTGTATATCCTTATTTTATATTCT
Geranium_palmatum       GCTTTTTCGTTGGGATTGGTTTTTATTTGTATATCTTTATTTTATATTCT
Hypseocharis_bilobata   GCCTTTTCGTTGGGATTGGTTTTTGTTTGTATATCTTTATTATATATTCT
Lagerstroemia           GCCTTTTCGTTGGGATTGGTTCTTGTTTGCATATCCTTATTTTATATTCC
Monsonia_speciosa       GCCTTTTCTTTAGGATTGGTTTTTATTTGTATATCTTTCTTTTTTATTCT
Oenothera_biennis       GCCTTTTCGTTGGGATTGGTTCTTGTTTGCATATCCTTATTTTTTAGTTT
Stockwellia_quadrifida  GCCTTTTCCTTGGGATTGGTTCTTGTTTGTATATCCTTATTTTATATTCT
Syzygium_cumini         GCCTTTTCCTTGGGATTGGTTCTTGTTTGTATATCCTTATTTTATATTCT

Angophora_costata       ATCAAACTCCCATTTTGTAGCGGCTGCGCAGCTCCTTATTTATGTAGGAG
Corymbia_gummifera      ATCAAACTCCCATTTTGTAGCGGCTGCGCAGCTCCTTATTTATGTAGGAG
Eucalyptus_baxteri      ATCAAACTCCCATTTTGTAGCGGCTGCGCAGCTCCTTATTTATGTAGGAG
Geranium_palmatum       AGCAAACTCCCATTTTGTAGCTGCTGCACAGCTCCTTATTTACGTGGGAG
Hypseocharis_bilobata   AGCAAAATCCCCTTTTGTAGCTGCCGCACAGCTCCTTATTTACGTAGGAG
Lagerstroemia           ATCAAACTCCCATTTTGTAGCGGCTGCACAGCTCCTTATTTACGTGGGAG
Monsonia_speciosa       AGCAAACTGCCATTTTGTAGCTGCTGCACAGCTCCTTATTTACGTGGGAG
Oenothera_biennis       ATCAAACTCCTATTTTGTAGCGGCTGCGCAGCTACTTATTTACGTGGGAG
Stockwellia_quadrifida  ATCAAACTCCCATTTTGTAGCGGCTGCGCAGCTACTTATTTATGTAGGAG
Syzygium_cumini         ATCAAACTCCCACTTTGTAGCGGCTGCGCAGCTCCTTATTTATGTAGGAG

Angophora_costata       CTATAAACGTTTTAATTCTATTTGCTGTGATGTTCATGAATGGTTCAGAA
Corymbia_gummifera      CTATAAACGTTTTAATTCTATTTGCTGTGATGTTCATGAATGGTTCAGAA
Eucalyptus_baxteri      CTATAAACATTTTAATTCTATTTGCTGTGATGTTCATGAATGGTTCAGAA
Geranium_palmatum       CTATAAACATTTTAATCCTATTTGCTGTGATGTTCATAAATGGTTCAGAA
Hypseocharis_bilobata   CTATAAATGTTTTAATCCTATTCGCTGTCATGTTCATGAATGGTTCAGAA
Lagerstroemia           CTATAAATGTTTTAATCATATTTGCTGTAATGTTCATGAATGGTTCAGAA
Monsonia_speciosa       CTATAAATGTTTTAATCCTCTTTGCTGTGATGTTCATGAACAGTTCAGAA
Oenothera_biennis       CTATAAATGTTTTAATCCTATTTGCTGTGATGTTCATGAATGGTTCAGAA
Stockwellia_quadrifida  CTATAAACGTTTTAATTCTATTTGCTGTGATGTTCATGAATGGTTCAGAA
Syzygium_cumini         CTATAAACATTTTAATTCTATTTGCTGTGATGTTTATGAATGGTTCAGAA

Angophora_costata       TAT------TACAAAGATTTGAATCTTTGGACTGTTGGAGATGGGATTAC
Corymbia_gummifera      TAT------TACAAAGATTTGAATCTTTGGACTGTTGGAGATGGGATTAC
Eucalyptus_baxteri      TAT------TACAAAGATTTGAATCTTTGGACTGTTGGAGATGGGATTAC
Geranium_palmatum       TAT------TCCAAAGATTTGAACCTTGGGATTGTTAGGGATGGGGCTAC
Hypseocharis_bilobata   TCT------TACAAAGATTTTCATCTTTGGACCCTTTGGAATGGGGTAAC
Lagerstroemia           TAT------TACAAAGATTTGAACCTTTGGACTGTTGGTGATGGGATTAC
Monsonia_speciosa       TATGCAAAATCAAAAGATTTGCACCTTCGGACTCTTGGGGCTGGGGCTAC
Oenothera_biennis       TAT------TCCAAAGATTTGACTCTTTGGACTGTTGGTGATGGGATTAC
Stockwellia_quadrifida  TAT------TACAAAGATTTGAATCTTTGGACTGTTGGAGATGGGATTAC
Syzygium_cumini         TAT------TACAAAGATTTGAATCTTTGGACTGTTGGAGATGGAATTAC

Angophora_costata       TTCGTTGGTTTGTACAAGTATTTTGGTTTCACTAATGACTACTATTTTAG
Corymbia_gummifera      TTCGTTGGTTTGTACAAGTATTTTGGTTTCACTAATGACTACTATTTTAG
Eucalyptus_baxteri      TTCGTTGGTTTGTACAAGTATTTTGGTTTCACTAATGACTACTATTTTAG
Geranium_palmatum       TTCACTAGTTTGTACAACTCTTTTTCTTTCACTAATTTCAAATATTCTGG
Hypseocharis_bilobata   TTCGCTAGTTTGTACAACTATTTTTATTTCACTAATTACTATTATCCTAG
Lagerstroemia           TTCGTTGCTTTGTACAAGTATTTTTGTTTCACTAATTAGTACTATTCTAG
Monsonia_speciosa       TTCACTAGTTTGTACAACTCTTTTTCTTTCAATAATATCGAATATTCTAG
Oenothera_biennis       GTCGTTGGTTTGTACAAGTATTTTTATTTCACTAATTACTACTATTCTAG
Stockwellia_quadrifida  TTCGTTGGTTTGTACAAGTATTTTGGTTTCACTAATGACTACTATTTTAG
Syzygium_cumini         TTCGTTGGTTTGTACAAGTATTTTGGTTTCACTAATGACTACTATTTTAG

Angophora_costata       ATACGTCTTGGTACGGGATTATCTGGACGACAAAGTCAAACCAGATTATC
Corymbia_gummifera      ATACGTCTTGGTACGGGATTATCTGGACGACAAAGTCAAACCAGATTATC
Eucalyptus_baxteri      ATACGTCTTGGTACGGGATTATCTGGACGACAAAGTCAAACCAGATTATC
Geranium_palmatum       ATACATCGTGGTATGGGATTATTTGGACTACAAGAGCAACCCAGATTGTA
Hypseocharis_bilobata   ATACATCATGGTATGGGATTATTTGGACTACAAGATCAAACCAGATTTTG
Lagerstroemia           ATACGTCTTGGTACGGGATTATTTGGACGACAAAATCAAATCAGATTATA
Monsonia_speciosa       ATACATCGTGGTATGGGATTATTTGGACTACAAGAGCAAACCAGATTCTA
Oenothera_biennis       ATACGTCTTGGTACGGGATTATTTGGACGACAAAATCAAATCAGATTATA
Stockwellia_quadrifida  ATACGTCTTGGTACGGGATTATCTGGACGACAAAGTCAAACCAGATTATC
Syzygium_cumini         ATACGTCTTGGTACGGGATTATCTGGACGACAAAGTCAAACCAGATTATC

Angophora_costata       GAGCAAGATTTGATAGGTAATAGTCAACAAATCGGAATTCATTTATCAAC
Corymbia_gummifera      GAGCAAGATTTGATAGGTAATAGTCAACAAATCGGAATTCATTTATCAAC
Eucalyptus_baxteri      GAGCAAGATTTGATAGGTAATAGTCAACAAATTGGAATTCATTTATCAAC
Geranium_palmatum       GAGAAAGATTTGATAAGTAATAGTCAACAAATTGGAATTCGTTTATCAAC
Hypseocharis_bilobata   GAGAAAGATTTTATAAGTAATAGTCAACAAATAGGAATTCATTTATCAAC
Lagerstroemia           GAGCAAGATTTGATAAGTAATAGTCAACAAATTGGAATTCATTTATCAAC
Monsonia_speciosa       GAGAAAGACTTAATAAGTAATAGTCAACAAATTGGAATTCGTTTATCAAC
Oenothera_biennis       GAGCAAGATTTGATAGGTAATAGTCAACAAATTGGAATTCATTTATCAAC
Stockwellia_quadrifida  GAGCAAGATTTGATCGGTAATAGTCAACAAATCGGAATTCATTTATCAAC
Syzygium_cumini         GAGCAAGATTTGATAGGTAATAGTCAACAAATCGGAATTCATTTATCAAC

Angophora_costata       AGATTTTTTTCTTCCATTTGAACTCATTTCCATAATTCTTTTAGTTGCTT
Corymbia_gummifera      AGATTTTTTTCTTCCATTTGAACTCATTTCCATAATTCTTTTAGTTGCTT
Eucalyptus_baxteri      AGATTTTTTTCTTCCATTTGAACTCATTTCCATAATTCTTTTAGTTGCTT
Geranium_palmatum       AGACTTTTTTCTTCCATTTGAACTCATTTCTATAATTCTTTTAGTTGCTT
Hypseocharis_bilobata   AGATTTCTTTCTTCCATTCGAACTCATTTCTATACTTCTTTTAGTTTCTT
Lagerstroemia           CGATTTTTTTCTTCCATTTGAACTGATTTCGATAATACTTTTAGTTGCTT
Monsonia_speciosa       AGACTTTTATCTTCCATTTGAACTCATTTCTATAATTCTTTTAGTTGCTT
Oenothera_biennis       TGATTTTTTTCTTCCATTTGAGCTGATTTCAATAATACTTTTAGTTTCTT
Stockwellia_quadrifida  CGATTTTTTTCTTCCATTTGAACTCATTTCCATAATTCTTTTAGTTGCTT
Syzygium_cumini         AGATTTTTTTCTTCCATTTGAACTCATTTCCATAATTCTTTTAGTTGCTT

Angophora_costata       TGATAGGTGCAATTGCTGTTGCTCGTCAATGAATGAATGTAACAACTACA
Corymbia_gummifera      TGATAGGTGCAATTGCTGTTGCTCGTCAATGAATGAATGTAACAACTACA
Eucalyptus_baxteri      TGATAGGTGCAATTGCTGTTGCTCGTCAATGAATGAATGTAACAACTACA
Geranium_palmatum       TAATAGGTTCAATTGCCGTGGCTCGCCAGTAAATGACTATACCAACTACA
Hypseocharis_bilobata   TGATAGGGGCAATTGCTGTGGCTCGTCAGTAAATGACTATACCAGCTACA
Lagerstroemia           TGATAGGTGCAATTGCTGTTGCTCGGCAATGAATGAATGTAACAACTACA
Monsonia_speciosa       TAATAGGTGCAATTGCTGCGGCTCGCCAGTAAATGACTATACCAGCTACA
Oenothera_biennis       TGATAGGTGCAATTGCCGTTGCTCGTCAATGAATGAATGTAACAACGACA
Stockwellia_quadrifida  TGATAGGTGCAATTGCTGTTGCTCGTCAATGAATGAATGGAACAACTACA
Syzygium_cumini         TGATAGGTGCAATTGCTGTTGCTCGTCAATGAATGAATGTAACAACTACA

Angophora_costata       AGAAAAGACCTCATGATAGTCAATATGGGACCTCACCACCCATCAATGCA
Corymbia_gummifera      AGAAAAGACCTCATGATAGTCAATATGGGACCTCACCACCCATCAATGCA
Eucalyptus_baxteri      AGAAAAGACCTCATGATAGTCAATATGGGACCTCACCACCCATCAATGCA
Geranium_palmatum       AGAAAAGATTTCATGATAGTAAATATGGGCCCTCACCACCCATCAATGCA
Hypseocharis_bilobata   AGAAAGGACCTCATGATAGTCAATATGGGCCCTCACCACCCATCAATGCA
Lagerstroemia           AGAAAAGACCTCATGATAGTCAATATGGGACCTCACCACCCATCAATGCA
Monsonia_speciosa       AGAAAGGACCTCATGATAGTCAATATGGGCCCTCACCACCCATCAATGCA
Oenothera_biennis       AGAAAAGACCTCATGATAGTCAATATGGGACCTCACCACCCATCAATGCA
Stockwellia_quadrifida  AGAAAAGACCTCATGATAGTCAATATGGGACCTCACCACCCATCAATGCA
Syzygium_cumini         AGAAAAGACCTCATGATAGTCAATATGGGACCTCACCACCCATCAATGCA

Angophora_costata       TGGTGTTCTTCGGCTCATCCTTACTCTAGATGGTGAAGATGTTATTGATT
Corymbia_gummifera      TGGTGTTCTTCGGCTCATCCTTACTCTAGATGGTGAAGATGTTATTGATT
Eucalyptus_baxteri      TGGTGTTCTTCGGCTCATCCTTACTCTAGATGGTGAAGATGTTATTGATT
Geranium_palmatum       CGGCGTTCTTCGGCTCATCCTTACTCTAGATGGTGAAGATGTTATTGACT
Hypseocharis_bilobata   CGGTGTTCTTCGGCTCATCCTTACTCTAGATGGTGAAGATGTTATTGACT
Lagerstroemia           TGGTGTTCTTCGGCTCATCCTTACTCTAGATGGTGAAGATGTTATTGATT
Monsonia_speciosa       CGGCGTTCTTCGGCTCATCCTTACTCTAGATGGTGAAGATGTTATTGACT
Oenothera_biennis       TGGTGTTCTTCGGCTCATCCTTACTCTAGACGGTGAAGATGTTATTGATT
Stockwellia_quadrifida  TGGTGTTCTTCGGCTCATCCTTACTCTAGATGGTGAAGATGTTATTGATT
Syzygium_cumini         TGGTGTTCTTCGGCTCATCCTTACTCTAGATGGTGAAGATGTTATTGATT

Angophora_costata       GTGAACCAATATTGGGTTATTTACACAGAGGAATGGAAAAAATTGCGGAA
Corymbia_gummifera      GTGAACCAATATTGGGTTATTTACACAGAGGAATGGAAAAAATTGCGGAA
Eucalyptus_baxteri      GTGAACCAATATTAGGTTATTTACACAGAGGAATGGAAAAAATTGCGGAA
Geranium_palmatum       GTGAACCCATATTGGGTTATTTACATAGAGGGATGGAAAAAATTGCAGAA
Hypseocharis_bilobata   GTGAACCCATATTGGGTTATTTACACAGAGGGATGGAAAAAATTGCGGAA
Lagerstroemia           GTGAGCCGATATTGGGTTATTTACACAGAGGGATGGAAAAAATTGCGGAA
Monsonia_speciosa       GTGAACCCGTATTGGGTTATTTACACAGAGGGATGGAAAAAATTGCCGAA
Oenothera_biennis       GTGAGCCAATATTGGGTTATTTACACCGAGGGATGGAAAAAATTGCGGAA
Stockwellia_quadrifida  GTGAACCAATATTGGGTTATTTACACAGAGGAATGGAAAAAATTGCGGAA
Syzygium_cumini         GTGAACCAATATTAGGTTATTTACACAGAGGAATGGAAAAAATTGCGGAA

Angophora_costata       AATCGAACAGTTATACAATATCTACCTTATGTAACACGTTGGGATTATTT
Corymbia_gummifera      AATCGAACAGTTATACAATATCTACCTTATGTAACACGTTGGGATTATTT
Eucalyptus_baxteri      AATCGAACAGTTATACAATATCTACCTTATGTAACACGTTGGGATTATTT
Geranium_palmatum       AACCGAACTATTATACAATATCTGCCTTATGTAACACGTTGGGATTATTT
Hypseocharis_bilobata   AATCGAACAATTATACAATATCTGCCTTATGTAACACGTTGGGATTATTT
Lagerstroemia           AACAGAACAGTTATACAATATCTGCCTTATGTAACACGTTGGGATTATTT
Monsonia_speciosa       AATCGAACTATTATACAATATCTGCCTTATGTAACACGTTGGGATTATTT
Oenothera_biennis       AACCGAACTGTTATACAATATCTGCCTTATGTAACACGGTGGGATTATTT
Stockwellia_quadrifida  AATCGAACAGTTATACAATATCTACCTTATGTAACACATTGGGATTATTT
Syzygium_cumini         AATCGAACAGTTATACAATATCTGCCTTATGTAACACGTTGGGATTATTT

Angophora_costata       AGCTACTATGTTCACAGAAGCAATAACCGTAAATGGACCAGAACAGTTGG
Corymbia_gummifera      AGCTACTATGTTCACAGAAGCAATAACCGTAAATGGACCAGAACAGTTGG
Eucalyptus_baxteri      AGCTACTATGTTCACAGAAGCAATAACCGTAAATGGACCAGAACAGTTGG
Geranium_palmatum       GGCTACTATGTTCACAGAAGGAATAACCGTAAATGCCCCAGAGAAATTAG
Hypseocharis_bilobata   AGCTACTATGTTCACAGAAGCAATAACCGTAAATGCGCCAGAGCAATTGG
Lagerstroemia           AGCGACTATGTTCACAGAAGCAATAACTGTAAATGGACCCGAACAGTTGG
Monsonia_speciosa       GGCTACTATGTTCACAGAAGGAATAACCGTAAATGCCCCAGAGAAATTAG
Oenothera_biennis       AGCGACTATGTTCACAGAAGCAATAACCATAAATGGACCCGAACAGTTGG
Stockwellia_quadrifida  AGCTACTATGTTCACAGAAGCAATAACCGTAAATGGACCCGAACAGTTGG
Syzygium_cumini         AGCTACTATGTTCACAGAAGCAATAACCGTAAATGGACCAGAACAGTTGG

Angophora_costata       GAAATATTCAAGTACCTAAAAGAGCCAGTTATATCAGAGTAATTATGTTA
Corymbia_gummifera      GAAATATTCAAGTACCTAAAAGAGCCAGTTATATCAGAGTAATTATGTTA
Eucalyptus_baxteri      GAAATATTCAAGTACCTAAAAGAGCCAGTTATATCCGAGTAATTATGTTA
Geranium_palmatum       GAAATATTCAAGTACCTAAAAGAGCCAACTATATCAGAACAATTATGTTG
Hypseocharis_bilobata   GAAATATTCAAGTACCTAAAAGAGCCCGCTATATCAGAGCAATTATGTTG
Lagerstroemia           GGAATATTCAAGTACCTAAAAGAGCCAGTTATATCAGAGTAATTATGTTA
Monsonia_speciosa       GAAATACACAAGTACCTAAGAGGGCCAGCTATATCAGAACAATTTTGTTG
Oenothera_biennis       GGAATATTCAAGTACCTAAAAGAGCAAGTTATATCAGAATAATTATGTTA
Stockwellia_quadrifida  GAAATATTCAAGTACCTAAAAGAGCCAGTTATATCAGAGTAATTATGTTA
Syzygium_cumini         GAAATATTCAAGTACCTAAAAGAGCCAGTTATATCAGAGTAATTATGTTA

Angophora_costata       GAGTTGAGTCGTATAGCTTCTCATCTGTTATGGCTTGGCCCCTTTATGGC
Corymbia_gummifera      GAGTTGAGTCGTATAGCTTCTCATCTGTTATGGCTTGGCCCCTTTATGGC
Eucalyptus_baxteri      GAGTTGAGTCGTATAGCTTCTCATCTGTTATGGCTTGGCCCCTTTATGGC
Geranium_palmatum       GAATTAAGTCGTATAGCTTCTCATCTATTATGGCTTGGTCCCTTTATGGC
Hypseocharis_bilobata   GAATTAAGTCGTATAGCTTCTCATCTATTATGGCTTGGTCCCTTTATGGC
Lagerstroemia           GAGTTGAGTCGTATAGCTTCTCACCTCTTGTGGCTTGGCCCTTTTATGGC
Monsonia_speciosa       GAATTAAGTCGTATAGCTTCTCATCTATTATGGCTTGGTCCCTTTATGGC
Oenothera_biennis       GAGTTGAGTCGTATAGCTTCTCATCTCTTATGGCTTGGCCCTTTTATGGC
Stockwellia_quadrifida  GAGTTGAGTCGTATAGCTTCTCATCTGTTATGGCTTGGCCCCTTTATGGC
Syzygium_cumini         GAGTTGAGTCGTATAGCTTCTCATCTGTTATGGCTTGGCCCCTTTATGGC

Angophora_costata       AGATATTGGTGCACAGACTCCTTTTTTCTATATTTTCAGAGAAAGAGAAT
Corymbia_gummifera      AGATATTGGTGCACAGACTCCTTTTTTCTATATTTTCAGAGAAAGAGAAT
Eucalyptus_baxteri      AGATATTGGTGCACAGACTCCTTTTTTCTATATTTTCAGAGAAAGAGAAT
Geranium_palmatum       AGATATTGGCACACAAACCCCCTTTTTTTATATTTTCAGAGAAAGAGAAT
Hypseocharis_bilobata   AGATATTGGTGCACAAACCCCCTTTTTTTATATTTTCAGAGAGAGAGAAT
Lagerstroemia           AGATATTGGTGCACAGACTCCTTTTTTCTATATTTTCCGAGAAAGAGAAT
Monsonia_speciosa       AGATATTGGCGCACAAACCCCCTTTTTTTATATTTTCAGAGAGAGAGAAT
Oenothera_biennis       GGATATTGGTGCACAGACTCCCTTTTTCTACATTTTCAGAGAAAGAGAAT
Stockwellia_quadrifida  AGATATTGGTGCACAGACTCCTTTTTTCTATATTTTCAGAGAAAGAGAAT
Syzygium_cumini         AGATATTGGTGCACAGACCCCTTTTTTCTATATTTTCAGAGAAAGAGAAT

Angophora_costata       TAGTATATGATCTATTCGAAGCTGCCACCGGTATGAGAATGATGCATAAT
Corymbia_gummifera      TAGTATATGATCTATTCGAAGCTGCCACCGGTATGAGAATGATGCATAAT
Eucalyptus_baxteri      TAGTATATGATCTATTCGAAGCTGCCACCGGTATGAGAATGATGCATAAT
Geranium_palmatum       TAGTATATGATCTATTTGAAGCAGCCACCGGTATGAGAATGATGCATAAT
Hypseocharis_bilobata   TAGTATATGATCTATTTGAAGCAGCCACCGGTATGAGAATGATGCATAAT
Lagerstroemia           TAGTATATGATCTATTTGAAGCTGCCACCGGTATGAGAATGATGCATAAT
Monsonia_speciosa       TAGTATATGATCTATTTGAAGCAGCCACCGGTATGAGAATGATGCATAAT
Oenothera_biennis       TAGTATATGATCTATTTGAAGCTGCCACCGGTATGAGAATGATGCATAAT
Stockwellia_quadrifida  TAGTATATGATCTATTCGAAGCTGCCGCCGGTATGAGAATGATGCATAAT
Syzygium_cumini         TAGTATATGATCTATTCGAAGCTGCCACCGGTATGAGAATGATGCATAAT

Angophora_costata       TATTTTCGTATCGGAGGAGTAGCGGCCGATCTACCTTATGGATGGATAGA
Corymbia_gummifera      TATTTTCGTATCGGAGGAGTAGCGGCCGATCTACCTTATGGATGGATAGA
Eucalyptus_baxteri      TATTTTCGTATCGGAGGAGTAGCGGCCGATCTACCTTATGGATGGATAGA
Geranium_palmatum       TATTTTCGTATCGGAGGAGTTGCGACTGATCTACCTTATGGTTGGATCGA
Hypseocharis_bilobata   TATTTTCGTATCGGAGGAGTTGCGGCCGATCTACCTCATGGCTGGATAGA
Lagerstroemia           TATTTTCGTATCGGGGGAGTAGCAGCCGATCTACCTCATGGATGGATAGA
Monsonia_speciosa       TATTTTCGTATCGGAGGAGTTGCGGCTGATCTACCTCATGGTTGGATAGA
Oenothera_biennis       TATTTTCGTATCGGAGGAGTGGCGGCCGATCTACCGTATGGATGGATAGA
Stockwellia_quadrifida  TATTTTCGTATCGGAGGAGTAGCGGCCGATCTACCTTATGGATGGATAGA
Syzygium_cumini         TATTTTCGTATCGGAGGAGTAGCGGCCGATCTACCTTATGGATGGATAGA

Angophora_costata       TAAATGTTTGGATTTCTGTGATTATTTTTTAACAGCGGTTTCGGAATATC
Corymbia_gummifera      TAAATGTTTGGATTTCTGTGATTATTTTTTAACAGCGGTTTCGGAATATC
Eucalyptus_baxteri      TAAATGTTTGGATTTCTGTGATTATTTTTTAACAGCGGTTTCTGAATATC
Geranium_palmatum       TAAATGCTTGGATTTCTGTGATTATTTTTTAACAGGACTTGCTGAATATG
Hypseocharis_bilobata   TAAATGCTTGGATTTCTGCGATTATTTTTTAACAGGGCTTACTGAATATC
Lagerstroemia           TAAATGTTTAGATTTCTGTGATTATTTTTTAACAGCGGTTTATGAATATC
Monsonia_speciosa       TAAATGCTTGGATTTCTGTGATTATTTTTTAACAGGACTTGCTGAATATG
Oenothera_biennis       TAAATGTTTGGATTTCTGTGATTATTTTTTAACAGCAGTTTCGGAATATC
Stockwellia_quadrifida  TAAATGTTTGGATTTCTGTGATTATTTTTTAACAGCGGTTTCTGAATATC
Syzygium_cumini         TAAATGTTTGGATTTCTGTGATTATTTTTTAACAGCGGTTTCTGAATATC

Angophora_costata       AAAAACTTATTACGCGAAATCCTATTTTTTTAGAACGAGTTGAGGGAGTA
Corymbia_gummifera      AAAAACTTATTACGCGAAATCCTATTTTTTTAGAACGAGTTGAGGGAGTA
Eucalyptus_baxteri      AAAAACTTATTACGCGAAATCCTATTTTTTTAGAACGAGTTGAGGGAGTA
Geranium_palmatum       AAAAACTTATTACAAGGAATCCCATTTTTTTAGAGCGAGTAGAGGGAATA
Hypseocharis_bilobata   AAAAACTTATTACGCGGAATCCTATTTTTTTAGAGCGAGTAGAGGGAATA
Lagerstroemia           AAAAACTTATTACGCGGAATCCTATTTTTTTAGAACGAGTTGAAGGGATA
Monsonia_speciosa       AAAAACTTATTACGAGGAATCCTATTTTTTTAGAGCGAGTAGAGGGAATA
Oenothera_biennis       AAAAACTTATTACGCGGAATCCTATTTTTTTAGAACGAGTTGAGGGGGTG
Stockwellia_quadrifida  AAAAACTTATTACGCGAAATCCTATTTTTTTAGAAAGAGTTGAGGGGGTA
Syzygium_cumini         AAAAACTTATTATGCGAAATCCTATTTTTTTAGAACGAGTTGAGGGAGTA

Angophora_costata       GGCATTATTGGTCCAGAAGAAGCAATAAATTGGGGTTTATCGGGACCAAT
Corymbia_gummifera      GGCATTATTGGTCCAGAAGAAGCAATAAATTGGGGTTTATCGGGACCAAT
Eucalyptus_baxteri      GGCATTATTGGTCCAGAAGAAGCAATAAATTGGGGTTTATCGGGACCAAT
Geranium_palmatum       GGCATTATTGATAAAGAAGAAGCAATAAATTGGGGTTTATCAGGCCCGAT
Hypseocharis_bilobata   GGCATTATTGGTAAAGAGGAAGCAATAAATTGGGGTTTATCAGGACCAAT
Lagerstroemia           GGCATTATTGGTGGAGAAGAAGCAATAAATTGGGGTTTATCAGGACCGAT
Monsonia_speciosa       GGCATTATTGGTAAAGAAGAAGCAATAAATTGGGGTTTATCGGGACCGAT
Oenothera_biennis       GGCATTATTGGCGGGGAAGAAGCAATAAATTGGGGTTTATCAGGACCAAT
Stockwellia_quadrifida  GGCATTATTGGTCCAGAAGAAGCAATAAATTGGGGTTTATCGGGACCAAT
Syzygium_cumini         GGCATTATTGGTCCAGAAGAAGCAATAAATTGGGGTTTATCGGGACCAAT

Angophora_costata       GCTACGAGCTTCCGGAATCCAATGGGATCTTCGTAAAGTTGATCATTATG
Corymbia_gummifera      GCTACGAGCTTCCGGAATCCAATGGGATCTTCGTAAAGTTGATCATTATG
Eucalyptus_baxteri      GCTACGAGCTTCCGGAATCCAATGGGATCTTCGTAAAGTTGATCATTATG
Geranium_palmatum       GCTACGAGCTTCCGGAATACAATGGGATCTTCGTAAAATCGACAATTATG
Hypseocharis_bilobata   GCTACGAGCTTCCGGAATACAATGGGATCTTCGTAAAGTGGATCATTATG
Lagerstroemia           GCTACGAGCTTCTGGAATACAATGGGATCTTCGTAAAGTTGATCATTATG
Monsonia_speciosa       GCTACGAGCTTCCGGAATACAATGGGATCTTCGTAAAATCGACAATTATG
Oenothera_biennis       GCTCCGAGCTTCCGGAATAGAATGGGATCTTCGTAAAGTTGATCGTTATG
Stockwellia_quadrifida  GCTACGAGCTTCCGGAATCCAATGGGATCTTCGTAAAGTTGATCATTATG
Syzygium_cumini         GCTACGAGCTTCCGGAATCCAATGGGATCTTCGTAAAGTTGATCATTATG

Angophora_costata       AATGTTACGACGAATTGGATTGGGAAATCCATTGGCAAAAAGAAGGAGAT
Corymbia_gummifera      AATGTTACGACGAATTGGATTGGGAAATCCATTGGCAAAAAGAAGGAGAT
Eucalyptus_baxteri      AATGTTACGACGAATTGGATTGGGAAATCCATTGGCAAAAAGAAGGAGAT
Geranium_palmatum       ACTGTTACAACGAATTCGATTGGGAAGTTCAATGGCAAAAAGAAGGAGAT
Hypseocharis_bilobata   AGTGTTACAACGAATTTGATTGGGAAGTTCAGTGGCAAAAAGAGGGGGAT
Lagerstroemia           AATGTTACGACGAATTTGATTGGGAAATCCAGTGGCAAAAAGAAGGAGAT
Monsonia_speciosa       AATGTTACAACGAATTCGATTGGGAAGTTCAGTGGCAAAAAGAAGGAGAT
Oenothera_biennis       AATGTTACGGCGAGTTGGATTGGGAAATCCGGTGGCAAAAAGAAGGGGAT
Stockwellia_quadrifida  AATGTTACGACGAATTGGATTGGGAAATCCATTGGCAAAAAGAAGGAGAC
Syzygium_cumini         AATGTTACGACGAATTGGATTGGGAAATCCATTGGCAAAAAGAAGGAGAT

Angophora_costata       TCATTAGCTCGCTATTTAGTCCGAATCGGTGAAATGACGGAATCTATAAA
Corymbia_gummifera      TCATTAGCTCGCTATTTAGTCCGAATCGGTGAAATGACGGAATCTATAAA
Eucalyptus_baxteri      TCATTAGCTCGCTATTTAGTCCGAATCGGTGAAATGAGGGAATCTATAAA
Geranium_palmatum       TCATTAGCTCGTTTTTTAGTCCGAATCGGTGAAATGAGGGAATCCATAAA
Hypseocharis_bilobata   TCCTTAGCTCGTTATTTAGTCCGAATCAGTGAAATGAGGGAATCCATAAA
Lagerstroemia           TCATTAGCTCGTTATTTAGTCCGAATCAGTGAAATGACAGAATCTATAAA
Monsonia_speciosa       TCATTAGCTCGTTTTTTAGTCCGAATTGGTGAAATGCGGGAATCCATCAA
Oenothera_biennis       TCATTAGCTCGTTATTTAGTCCGAATGAGTGAAATGACGGAATCTATCAA
Stockwellia_quadrifida  TCATTAGCTCGCTATTTAGTTCGAATCGGTGAAATGACGGAATCTATAAA
Syzygium_cumini         TCATTAGCTCGCTATTTAGTCCGAATCGCTGAAATGAGGGAATCGATAAA

Angophora_costata       AATTATTCAACAAGCTCTGGAAGGAATTCCAGGGGGGCCCTATGAGAATT
Corymbia_gummifera      AATTATTCAACAAGCTCTGGAAGGAATTCCAGGGGGGCCCTATGAGAATT
Eucalyptus_baxteri      AATTATTCAACAAGCTCTGGAAGGAATTCCAGGGGGGCCCTATGAGAATT
Geranium_palmatum       AATGATTCAACAGGCTCTGGAAGGAATTCCGGGGGGGCCTTATGAGAATT
Hypseocharis_bilobata   AATTATTCAACAGGCTCTGGAAGGAATTCCGGGAGGGCCTTATGAGAATT
Lagerstroemia           AATTATTCAACAGGCTCTGGAAGGAATTCCAGGGGGGCCTTACGAGAATT
Monsonia_speciosa       AATTATTCAACAGGCTCTGGAAGGAATTCCGGGTGGGCCTTATGAAAATT
Oenothera_biennis       AATTATTCAGCAGGCTCTGGAAGGAATTCCGGGGGGGCCTTATGAAAATT
Stockwellia_quadrifida  AATTATTCAACAGGCTCTGGAAGGAATTCCAGGGGGGCCCTATGAGAATT
Syzygium_cumini         AATTATTCAACAGGCTCTGGAAGGAATTCCAGGGGGACCCTATGAGAATT

Angophora_costata       TAGAAACCCGGTGCTTTGCTAGAGAAAGGGATCCGGAATGGAATGATTTT
Corymbia_gummifera      TAGAAACCCGGTGCTTTGCTAGAGAAAGGGATCCGGAATGGAATGATTTT
Eucalyptus_baxteri      TAGAAACCCGGTGCTTTGCTAGAGAAAGGGATCCGGAATGGAATGATTTT
Geranium_palmatum       TAGAAATTCGATGTTTTGATAGAGAAAGGTATACAGAATGGGGTGGTTTT
Hypseocharis_bilobata   TAGAAATTCGATGTTTTGATAGAGAAGGGTATCCCGAACGGGGTGGTTTT
Lagerstroemia           TAGAAATCCGATCCTTTGATAGAGAAAAGGATCCAGAATGGAATGATTTT
Monsonia_speciosa       TAGAAATTCGATGTTTTGATAGAGAAAGGTACCCAGAATGGGGCGGTTTT
Oenothera_biennis       TGGAAATACGATGCTTTGATAGAGAAAAGGATCCAGAATGGGACGGTTTT
Stockwellia_quadrifida  TAGAAACCCGGCGCTTTGCTAGAGAAAGGGATCCGGAATGGAATGATTTT
Syzygium_cumini         TAGAAACCCGATTCTTTGCTAGAGAAAGGGATCCAGAATGGAATGATTTT

Angophora_costata       GACTATCGATTCATTAGTAAAAAACCTTCTCCTACTTTTGAATTGCCGAA
Corymbia_gummifera      GAATATCGATTCATTAGTAAAAAACCTTCTCCTACTTTTGAATTGCCGAA
Eucalyptus_baxteri      GAATATCGATTCATTAGTAAAAAACCTTCTCCTACTTTTGAATTGCCGAA
Geranium_palmatum       GAATATAGATTCGTCAGTAAAAAACCTTCTCCTACTTTTGAATTACCGAA
Hypseocharis_bilobata   GAATATCGATTCATTAGTAAAAAACCTTCTCCTACTTTTGAATTGCCGAA
Lagerstroemia           GAATATCGATTCATTAGTAAAAAACCTGCACCCACTTTTGAATTGCCGAA
Monsonia_speciosa       GAATATCGATTCGTCAGTAAAAAACCCTCTCCTACTTTTGAATTGCCGAA
Oenothera_biennis       GAATATCGATTCATTAGTAAAAAACCTTCTCCCACTTTTGAATTGCCGAA
Stockwellia_quadrifida  GAATATCGATTCATTAGTAAAAAACCTTCTCCTACTTTTGAATTGCCGAA
Syzygium_cumini         GAATATCGATTCATTAGTAAAAAACCTTCTCCTACTTTTGAATTGCCGAA

Angophora_costata       GCAAGAACTTTATGTAAGAGTTGAAGCCCCAAAGGGAGAATTGGGAATTT
Corymbia_gummifera      GCAAGAACTTTATGTAAGAGTTGAAGCTCCAAAGGGAGAATTGGGAATTT
Eucalyptus_baxteri      GCAAGAACTTTATGTAAGAGTTGAAGCCCCAAAGGGAGAATTGGGAATTT
Geranium_palmatum       ACAAGAACTTTATATGAGAGTTGAAGCCCCAAAAGGAGAATTGGGAATTT
Hypseocharis_bilobata   ACAAGAACTTTATGTGAGAGTTGAAGCCCCAAAAGGAGAATTGGGAATTT
Lagerstroemia           ACAAGAACTATATGTAAGAGTTGAAGCCCCAAAGGGCGAATTGGGAATTT
Monsonia_speciosa       ACAAGAACTTTATGTGAGAGTTGAGGCCCCAAAAGGAGAATTGGGGATTT
Oenothera_biennis       GCAAGAACTTTATGTACGCGTTGAAGCTCCAAAAGGAGAATTGGGAATTT
Stockwellia_quadrifida  GCAAGAACTTTATGTAAGAGTTGAAGCCCCAAAGGGAGAATTGGGAATTT
Syzygium_cumini         GCAAGAACTTTATGTAAGAGTTGAAGCCCCAAAGGGAGAATTGGGAATTT

Angophora_costata       TTTTAATAGGAGATCAGAGTGGTTTTCCTTGGAGGTGGAAAATTCGTCCA
Corymbia_gummifera      TTTTAATAGGAGATCAGAGTGGTTTTCCTTGGAGGTGGAAAATTCGTCCA
Eucalyptus_baxteri      TTTTAATAGGAGATCAGAGTGGTTTTCCTTGGAGGTGGAAAATTCGTCCA
Geranium_palmatum       TTATGATAGGAGATCAGAGCAGTTTTCCTTGGAGATGGAAAATACGCCCA
Hypseocharis_bilobata   TTCTGATAGGAGATCGGAGCGGTTTTCCTTGGAGATGGAAAATACGTCCG
Lagerstroemia           TTTTAATAGGAGATCAGAGTGGTTTTCCTTGGAGATGGAAAATTCGCCCA
Monsonia_speciosa       TTCTGATAGGAGATCAGAGCGCTTTTCCTTGGAGATGGAAAATACGTCCA
Oenothera_biennis       TTTTAATAGGAGATCAAAGTGGTTTTCCTTGGAGATGGAAAATCCGCCCG
Stockwellia_quadrifida  TTTTAATAGGAGATCAGAGTGGTTTTCCCTGGAGGTGGAAAATTCGTCCA
Syzygium_cumini         TTTTAATAGGAGATCAGAGTGGTTTTCCTTGGAGGTGGAAAATTCGTCCA

Angophora_costata       CCTGGTTTTATCAATTTGCAAATTCTTCCTCAGTTAGTTAAAAGAATGAA
Corymbia_gummifera      CCTGGTTTTATCAATTTGCAAATTCTTCCTCAGTTAGTTAAAAGAATGAA
Eucalyptus_baxteri      CCTGGTTTTATCAATTTGCAAATTCTTCCTCAGTTAGTTAAAAGAATGAA
Geranium_palmatum       CCGGGTTTTATTAATTTGCAAATTCTTCCTCAGTTAGTTAAAAGAATGAA
Hypseocharis_bilobata   CCGGGTTTTATTAATTTGCAAATTCTTCCTCAGTTAGTTAAAAGAATGAA
Lagerstroemia           CCCGGTTTTATCAATTTGCAAATTCTTCCTCAGTTAGTTAAAAGAATGAA
Monsonia_speciosa       CCGGGTTTTATGAATTTGCAAATTCTTCCTCAATTAGTTAAAAGAATGAA
Oenothera_biennis       CCTGGTTTTATCAATTTGCAAATTCTTCCTCAGTTAGTTAAAAGAATGAA
Stockwellia_quadrifida  CCTGGTTTTATCAATTTGCAAATTCTTCCTCAGTTAGTTAAAAGAATGAA
Syzygium_cumini         CCTGGTTTTATCAATTTGCAAATTCTTCCTCAGTTAGTTAAAAGAATGAA

Angophora_costata       ATTGGCCGATATTATGACAATACTAGGTAGCATAGATATCATTATGGGAG
Corymbia_gummifera      ATTGGCCGATATTATGACAATACTAGGTAGCATAGATATCATTATGGGAG
Eucalyptus_baxteri      ATTGGCCGATATTATGACAATACTAGGTAGCATAGATATCATTATGGGAG
Geranium_palmatum       ATTGGCTGATATTATGACGATACTAGGTAGCATCGATATCATTATGGGAG
Hypseocharis_bilobata   ATTGGCTGATATTATGACGATACTAGGTAGCATAGATATCATTATGGGAG
Lagerstroemia           ATTGGCTGATATTATGACAATACTAGGTAGCATAGATATCATTATGGGAG
Monsonia_speciosa       ATTGGCTGATATTATGACGATACTAGGTAGCATAGATATCATTATGGGAG
Oenothera_biennis       ATTGGCTGATATTATGACGATACTAGGTAGCATAGATATCATTATGGGAG
Stockwellia_quadrifida  ATTGGCCGATATTATGACAATACTAGGTAGCATAGATATCATTATGGGAG
Syzygium_cumini         ATTGGCCGATATTATGACAATACTAGGTAGCATAGATATCATTATGGGAG

Angophora_costata       AAGTTGATCGTTAAATGTTCCCTATGGTAACTGGGTTCATGAATTACGGC
Corymbia_gummifera      AAGTTGATCGTTAAATGTTCCCTATGGTAACTGGGTTCATGAATTACGGC
Eucalyptus_baxteri      AAGTTGATCGTTAAATGTTCCCTATGGTAACTGGGTTCATGAATTACGGT
Geranium_palmatum       AGGTTGATCGTTGAATGTTTCCTATGGTAACTGGATTCATGAATTATGGT
Hypseocharis_bilobata   AAGTTGATCGTTGAATGTTCCCTATGGTAACTGGATTCATGAATTATGGT
Lagerstroemia           AAGTAGATCGTTGAATGTTCCCTATGGTAACTGGGTTCATGACTTATGGT
Monsonia_speciosa       AAGTTGATCGTTGAATGTTCCCTATGGTAACTGGATTTCTAAATTATGGG
Oenothera_biennis       AAGTAGATCGTTGAATGTTCCCTATGGTAACTGGGTTCATGAATTATGGT
Stockwellia_quadrifida  AAGTTGATCGTTAAATGTTCCCTATGGTAACTGGGTTCATGAATTACGGT
Syzygium_cumini         AAGTTGATCGTTAAATGTTCCCTATGGTAACTGGGTTCATGAATTACGGT

Angophora_costata       CAACAAACAGTACGAGCTGCAAGGTACATTGGTCAAGGGTTCATGATTAC
Corymbia_gummifera      CAACAAACAGTACGAGCTGCAAGGTACATTGGTCAAGGGTTCATGATTAC
Eucalyptus_baxteri      CAACAAACAGTACGAGCTGCAAGGTACATTGGTCAAGGGTTCATGATTAC
Geranium_palmatum       CAACAAACAGTACGAGCCGCAAGGTACATCGGTCAAAGTTTTATGATTAC
Hypseocharis_bilobata   CAACAAAGAGTACGAGCCGCAAGGTACATTGGTCAAAGTTTCATGATTAC
Lagerstroemia           CAACAAACAGTACAAGCTGCAAGGTACATTGGTCAAGGGTTCATGATTAC
Monsonia_speciosa       CAACAAATAGTACGAGCCACAAGGTACATTGGTCAAAGTTTGATGATTAC
Oenothera_biennis       CAACAAACAGTACGAGCTGCAAGGTACATTGGTCAGGGGTTCATGATTAC
Stockwellia_quadrifida  CAACAAACAGTACGAGCTGCAAGGTACATTGGTCAAGGGTTCATGATTAC
Syzygium_cumini         CAACAAACAGTACGAGCTGCAAGGTACATTGGTCAAGGGTTCATCATTAC

Angophora_costata       CTTATCCCACGCCAATCGTTTACCTGTAACTATTCAATATCCTTATGAAA
Corymbia_gummifera      CTTATCCCACGCAAATCGTTTACCTGTAACTATTCAATATCCTTATGAAA
Eucalyptus_baxteri      CTTATCTCACGCAAATCGTTTACCTGTAACTATTCAATATCCTTATGAAA
Geranium_palmatum       CTTATCCCACGCAAATCGTTTCCCTGTAACTATTCAATATCCTTATGAAA
Hypseocharis_bilobata   ATTATCCCATGCAAATCGTTTCCCTGTAACTATTCAATATCCTTATGAAA
Lagerstroemia           CTTATCCCACGCAAACCGTTTACCTGTAACTATTCAATATCCTTATGAAA
Monsonia_speciosa       CTTATTGCACACAAATCGTTTCCCTATAACTATTCAATATCCTTATGAAA
Oenothera_biennis       CTTATCCCACGCAAATCGTTTACCCGTAACTATTCAATATCCTTATGAAA
Stockwellia_quadrifida  CTTATCCCACGCAAATCGTTTACCTGTAACTATTCAATATCCTTATGAAA
Syzygium_cumini         CTTATCCCACGCAAATCGTTTACCTGTAACTATTCAATATCCTTATGAAA

Angophora_costata       AATTAATTACATCCGAGCGTTTCCGCGGCCGAATCCATTTTGAATTTGAT
Corymbia_gummifera      AATTAATTACATCCGAGCGTTTCCGCGGCCGAATCCATTTTGAATTTGAT
Eucalyptus_baxteri      AATTAATTACATCTGAGCGTTTCCGCGGCCGAATCCATTTTGAATTTGAT
Geranium_palmatum       AATTAATTACATCGGAGCGTTTTCGCGGTCGAATCCATTTTGAATTTGAT
Hypseocharis_bilobata   AATTAATTACATCGGAGCGTTTTCGCGGTAGAATCCATTTTGAATTTGAT
Lagerstroemia           AATTAATTACATCGGAACGTTTCCGCGGCCGAATTCATTTTGAATTTGAT
Monsonia_speciosa       AATTTATTACATCGGAGCGTTTTCGAGGTCGAATCCATTTTGAATTTGAT
Oenothera_biennis       AATTAATTACATCGGAACGTTTCCGCGGTCGAATCCATTTTGAATTTGAT
Stockwellia_quadrifida  AATTAATTACATCCGAGCGTTTCCGCGGACGAATCCATTTTGAATTTGAT
Syzygium_cumini         AATTAATTACATCCGAGCGTTTCCGCGGCCGAATCCATTTTGAATTTGAT

Angophora_costata       AAATGTATTGCTTGTGAAGTATGTGTTCGTGTATGTCCTATAGATCTACC
Corymbia_gummifera      AAATGTATTGCTTGTGAAGTATGTGTTCGTGTATGTCCTATAGATCTACC
Eucalyptus_baxteri      AAATGCATTGCTTGTGAAGTATGTGTTCGTGTATGTCCTATAGATCTACC
Geranium_palmatum       AAATGCATTGCTTGTGAAGTATGTGTTCGTGTATGCCCTATAGAACTACC
Hypseocharis_bilobata   AAATGCATTGCTTGTGAAGTTTGTGTTCGTGTATGCCCTATAGATCTACC
Lagerstroemia           AAATGCATTGCTTGCGAAGTATGTGTTCGTGTATGTCCTATAGATCTCCC
Monsonia_speciosa       AAATGCATTGCGTGCGAAGTATGTGTTCGTGTATGCCCTATAGATCTACC
Oenothera_biennis       AAATGCATTGCTTGTGAAGTATGTGTTCGTGTATGTCCTATAGACCTGCC
Stockwellia_quadrifida  AAATGTATTGCTTGTGAAGTATGTGTTCGTGTATGTCCTATAGATCTACC
Syzygium_cumini         AAATGCATTGCTTGTGAAGTATGTGTTCGTGTATGTCCTATAGATCTACC

Angophora_costata       TGTTGTTGATTGGAAATTGGAAACTGGTATACGAAAGAAACGCTTGCTTA
Corymbia_gummifera      TGTTGTTGATTGGAAATTGGAAACTGGTATACGAAAGAAACGCTTGCTTA
Eucalyptus_baxteri      TGTTGTTGATTGGAAATTGGAAACTGGTATACGAAAGAAACGCTTGCTTA
Geranium_palmatum       TGTTGTTGATTGGAAATTTGAAACCGATATTCGAAAGAAACGCCTGTTTA
Hypseocharis_bilobata   TGTTGTTGATTGGAAATTGGAAACTGATATTCGAAAGAAAGGTTTGTTTA
Lagerstroemia           CGTTGTTGATTGGAAATTGGAAACTGGTATTCGAAAGAAACGATTACTTA
Monsonia_speciosa       TCTTGTTGATTGGAAATTTGAAAGCGATATTCGAAAGAAAGGCTTACTTA
Oenothera_biennis       CGTTGTTGATTGGAAATTGGAAACCGGTGTTCGAAAGAAACGATTGCTTA
Stockwellia_quadrifida  TGTTGTTGATTGGAAATTGGAAACTGGTATACGAAAGAAACGCTTGCTTA
Syzygium_cumini         TGTTGTTGATTGGAAATTGGAAACTGGTATACGAAAGAAACGCTTGCTTA

Angophora_costata       ATTACAGTATTGATTTCGGAATTTGTATTTTTTGTGGTAACTGTGTTGAG
Corymbia_gummifera      ATTACAGTATTGATTTCGGAATTTGTATTTTTTGTGGTAACTGTGTTGAG
Eucalyptus_baxteri      ATTACAGTATTGATTTCGGAATTTGTATTTTTTGCGGTAACTGTGTTGAG
Geranium_palmatum       ATTACAGTATTGATTTTGGAATCTGTATATTTTGTGGTAATTGCGTCGAG
Hypseocharis_bilobata   ATTACAGCATTGATTTCGGAATCTGTATATTTTGTGGTAACTGCGTTGAG
Lagerstroemia           ATTACAGTATTGATTTCGGAATTTGTATATTTTGTGGTAACTGCGTTGAG
Monsonia_speciosa       ATTACAGTATTGATTTTGGAATCTGTATATTTTGTGGTAATTGTGTTGAG
Oenothera_biennis       ATTACAGTATTGATTTCGGAGTTTGTATATTTTGTGGTAACTGCGTTGAG
Stockwellia_quadrifida  ATTACAGTATTGATTTCGGAATTTGTATTTTTTGTGGTAACTGTGTTGAG
Syzygium_cumini         ATTACAGTATTGATTTCGGAATTTGTATTTTTTGTGGTAACTGTGTTGAG

Angophora_costata       TATTGTCCAACAAATTGTTTATCAATGACTGAGGAATATGAACTTTCTAC
Corymbia_gummifera      TATTGTCCAACAAATTGTTTATCAATGACTGAAGAATATGAACTTTCTAC
Eucalyptus_baxteri      TATTGTCCAACAAATTGTTTATCAATGACTGAAGAATATGAACTTTCTAC
Geranium_palmatum       TATTGTCCAACAAATTGTTTATCGATGACCGAGGAATATGAGCTTTCAAC
Hypseocharis_bilobata   TATTGTCCAACAAATTGTTTATCAATGACTGAAGAATATGAACTTTCAAC
Lagerstroemia           TATTGTCCAACAAATTGTTTATCAATGACTGAAGAATATGAACTTTCGAC
Monsonia_speciosa       TATTGCCCAACAAATTGTTTATCGATGACCGAAGAGTATGAGCTTTCCAC
Oenothera_biennis       TATTGTCCAACAAACTGTTTATCAATGACGGAAGAATATGAACTTTCTAC
Stockwellia_quadrifida  TATTGCCCAACAAATTGTTTATCAATGACTGAAGAATATGAACTTTCCAC
Syzygium_cumini         TATTGTCCAACAAATTGTTTATCAATGACTGAAGAATATGAACTTTCTAC

Angophora_costata       TTATGATCGTCACGAATTGAATTATAATCAAATCGCTTTGGGTCGTTTAC
Corymbia_gummifera      TTATGATCGTCACGAATTGAATTATAATCAAATCGCTTTGGGTCGTTTAC
Eucalyptus_baxteri      TTATGATCGTCACGAATTGAATTATAATCAAATCGCATTGGGTCGTTTAC
Geranium_palmatum       CTATGATCGTCACGAATTGAATTCTAATCAAATTGCTTTAGGTCGTTTAC
Hypseocharis_bilobata   TTATGATCGTCACCAATTGAATTATAATCAAATTGCTTTGGGTCGTTTAC
Lagerstroemia           CTATGATCGTCACGAATTAAATTATAATCAAATTGCTTTGGGTCGTTTAC
Monsonia_speciosa       CTACGATCGTCACGAATTGAATTATAATCAAATTGCTCTGGGTCGTTTAC
Oenothera_biennis       TTATGATCGTCACGAATTGAATTATAATCAAATCGCTTTGGGTCGTTTAC
Stockwellia_quadrifida  TTATGATCGTCACGAATTGAATTATAATCAAATCGCTTTGGGTCGTTTAC
Syzygium_cumini         TTATGATCGTCACGAATTGAATTATAATCAAATCGCTTTGGGTCGTTTAC

Angophora_costata       CAATGTCAGTAATTAACGATTATACAATTCGAACAATTTCGAATTCGCCT
Corymbia_gummifera      CAATGTCAGTAATTAACGATTATACAATTCGAACAATTTCGAATTCGCCT
Eucalyptus_baxteri      CAATGTCAGTAATTAACGATTATACAATTCGAACAATTTCGAATTCGCCT
Geranium_palmatum       CAATGCCGGTAATTGAGGATTATACAATTCGAACAATTTTGAATTCGCTT
Hypseocharis_bilobata   CAATGCCAGTAGTTGATGATTATACAATTCGAACAATTTTTAATTCGCCT
Lagerstroemia           CAATGTCAGTAATTGACGATTATACAATTCGAACAATTTTGAATTCGCCT
Monsonia_speciosa       CAATGCCAGTAATTGAGGATTACACAATTCGAACTATTTACAATTCGGCT
Oenothera_biennis       CAATGTCAGTAATCGACGATTATACAATTCGGACAATTTTGAATTCAGCG
Stockwellia_quadrifida  CAATGTCAGTAATTAACGATTATACAATTCGAACAATTTCGAATTTGCCT
Syzygium_cumini         CAATGTCAGTAATTAACGATTATACAATTCGAACAATTTCGAATTCGCCT

Angophora_costata       CAAATAATAATAAAA------------------------TAAATGCAGGG
Corymbia_gummifera      CAAATAATAATAAAA------------------------TAAATGCAGGG
Eucalyptus_baxteri      CAAATAATAATAAAA------------------------TAAATGCAGGG
Geranium_palmatum       ACAAATAAAAAAATAAAAATCGAGAAAACCCCT------TGAATGCAGGG
Hypseocharis_bilobata   CAAATCAAA------------------------------TAAATGCAGGG
Lagerstroemia           CCAAAA---------------------------------TAAATGCAGGG
Monsonia_speciosa       ACAAAATACAACAAAAAGTCGGGAAAACCCCTGAATTCTTGAATGCAGGG
Oenothera_biennis       CAAATAAAA------------------------------TAAATGCAGGG
Stockwellia_quadrifida  CAAATATCAAATAATAATAAAATAAAAAAATGT------TAAATGCAGGG
Syzygium_cumini         CAAATAATAATAAAA------------------------TAAATGCAGGG

Angophora_costata       TCCTTTGTCTGCTTGGCTAGTCAAGCATGGACTAGTTCATAGATCTTTGG
Corymbia_gummifera      TCCTTTGTCTGCTTGGCTAGTCAAGCATGGACTAGTTCATAGATCTTTGG
Eucalyptus_baxteri      TCGTTTGTCTGCTTGGCTAGTCAAGCATGGACTAGTTCATAGATCTTTGG
Geranium_palmatum       TCGGTTGTCCGCTTGGCTAGTCAAGCATGGGCTAGTTCATAGGTCATTGG
Hypseocharis_bilobata   TCGTTTGTCTGCTTGGCTAGTTAAACATAGGCTAGTTCATAGATCGTTGG
Lagerstroemia           TCGTTTGTCTGCTTGGCTAGTCAAGCACGGACTGGTTCATAGATCTTTGG
Monsonia_speciosa       TCCCTTGTCTGCTTGGCTAGTCAAACATGGGCTAGTTCATAGGTCCTTGG
Oenothera_biennis       TCGTTTGTCTGCTTGGCTAGTCAAGCACGGGCTAGTTCATAGATCTTTGG
Stockwellia_quadrifida  TCGTTTGTCTGCTTGGCTAGTCAAGCATGGACTAGTTCATAGATCTTTGG
Syzygium_cumini         TCGTTTGTCTGCTTGGCTAGTCAAGCATGGACTAGTTCATAGATCTTTGG

Angophora_costata       GCTTCGATTATCAAGGAATAGAGACTTTACAAATAAAGCCTGAGGATTGG
Corymbia_gummifera      GCTTCGATTATCAAGGAATAGAGACTTTACAAATAAAGCCTGAGGATTGG
Eucalyptus_baxteri      GCTTCGATTATCAAGGAATAGAGACTTTACAAATAAAGCCTGAGGATTGG
Geranium_palmatum       GTTTCGATTATCAAGGAATAGAGACTCTACAAATAAAGCCCGAGGATTGG
Hypseocharis_bilobata   GCTTCGATTATCAAGGAATAGAGACTTTACAAATAAAGCCCGAGGATTGG
Lagerstroemia           GCTTCGATTACCAAGGAATAGAAACTTTACAAATAAAGCCCGAGGATTGG
Monsonia_speciosa       GCTTCGATTATCAAGGAATAGAGACTGTACAAATAAAGCCAGAGGATTGG
Oenothera_biennis       GCTTCGATTACCAAGGAATAGAAACTTTACAAATAAAGCCCGAGGAGTGG
Stockwellia_quadrifida  GCTTCGATTATCAAGGAATAGAGACTTTACAAATAAAGCCTGAGGATTGG
Syzygium_cumini         GCTTCGATTATCAAGGAATAGAGACTTTACAAATAAAGCCTGAGGATTGG

Angophora_costata       CATTCCATTGCTGTCATTTTATATGTATATGGTTACAATTATCTACGTTC
Corymbia_gummifera      CATTCCATTGCTGTCATTTTATATGTATATGGTTACAATTATCTACGTTC
Eucalyptus_baxteri      CATTCCATTGCTGTCATTTTATATGTATATGGTTACAATTATCTACGTTC
Geranium_palmatum       CATTCCATTGCTGTCATTTTATATGTATATGGTTTGAACTATCTCCGTTA
Hypseocharis_bilobata   CATTCCATTGCTGTCATTTTATATGTATATGGTTACAATTATCTACGTTC
Lagerstroemia           CATTCCATTGCTGTCATTTTATATGTATATGGTTACAATTATCTACGTTC
Monsonia_speciosa       CAGTCCATCGCTGTTATTTTATATGTATATGGTTACAATTATCTACGTTC
Oenothera_biennis       CATTCCATTGCTGTCATTTTATATGTATATGGTTACAATTATCTACGTTC
Stockwellia_quadrifida  CATTCCATTGCTGTCATTTTATATGTATATGGTTACAATTATCTACGTTC
Syzygium_cumini         CATTCCATTGCTGTCATTTTATATGTATATGGTTACAATTATCTACGTTC

Angophora_costata       CCAATGTGCTTATGATGTAGCACCCGGTGGACTGTTAGCTAGTGTGTATC
Corymbia_gummifera      CCAATGTGCTTATGATGTAGCACCCGGTGGACTGTTAGCTAGTGTGTATC
Eucalyptus_baxteri      CCAATGTGCTTATGATGTAGCACCCGGTGGACTGTTAGCTAGTGTGTATC
Geranium_palmatum       CCAATGTGCTTATGATGTAGCACCAGGCGGACTCTTGGCTAGTGTATACC
Hypseocharis_bilobata   CCAATGCGCTTATGATGTAGCACCAGGCGGGCTCTTAGCTAGTGTCTACC
Lagerstroemia           CCAATGTGCTTATGATGTAGCACCTGGCGGACTGTTAGCTAGTGTGTATC
Monsonia_speciosa       CCAATGTGCTTATGATGTAGCACCAGGCGGGCTCTTGGCCAGTGTCTACC
Oenothera_biennis       CCAATGTGCTTATGATGTAGCACCCGGTGGACTGTTAGCTAGTGTGTATC
Stockwellia_quadrifida  CCAATGTGCTTATGATGTAGCACCCGGTGGACTGTTAGCTAGTGTGTATC
Syzygium_cumini         CCAATGTGCTTATGATGTAGCACCCGGTGGACTGTTAGCTAGTGTGTATC

Angophora_costata       ATCTTACGAGAATAGAGTATGGTGTAGATCAACCGGAAGAGGTATGCATA
Corymbia_gummifera      ATCTTACGAGAATAGAGTATGGTGTAGATCAACCGGAAGAGGTATGCATA
Eucalyptus_baxteri      ATCTTACGAGAATAGAGTATGGTGTAGATCAACCGGAAGAGGTATGCATA
Geranium_palmatum       ATCTTACGACAGTAGAATGTGGTGTGGATCAACCGGAAGAAGTATGCATA
Hypseocharis_bilobata   ATCTTACGAGAATAGAATATGGTGTAGATCAACCGGAAGAGGTTTGCATA
Lagerstroemia           ATCTTACGAGAATAGAGTATGGCGTGGATCAACCAGAAGAAGTATGCATA
Monsonia_speciosa       ATCTTACGAGAGTAGAATGTGGTGTGGATCAGCCGGAAGAGGTATGCATA
Oenothera_biennis       ATCTTACGAGAATAGAGTATGGTGTGGATCAAGCGGAGGAGGTATGCATT
Stockwellia_quadrifida  ATCTTACGAGAATAGAGTATGGTGTAGATCAACCGGAAGAGGTATGCATA
Syzygium_cumini         ATCTTACGAGAATAGAGTATGGTGTAGATCAACCGGAAGAGGTATGCATA

Angophora_costata       AAAGTATTTGCCCCGAGGAGTAATCCTCGAATTCCGTCTGTTTTCTGGAT
Corymbia_gummifera      AAAGTATTTGCCCCGAGGAGTAATCCTCGAATTCCGTCTGTTTTCTGGAT
Eucalyptus_baxteri      AAAGTATTTGCCCCGAGGAGGAATCCTCGAATTCCGTCTGTTTTCTGGAT
Geranium_palmatum       AAAGTTTTTGTTCCAAGAAATAATCCTGGAATTCCTTCTGTTTTCTGGGT
Hypseocharis_bilobata   AAAGTCTTTGTCCCAAGGAATAATCCTAGAATTCCTTCTGTTTTCTGGGT
Lagerstroemia           AAAGTATTTGCTCCAAGGAATAATCCTAGAATTCCGTCTGTTTTCTGGGT
Monsonia_speciosa       AAAGTATTTGTTCCAAGGAATAATCCTGGAATTCCGTCCATTTTCTGGGT
Oenothera_biennis       AAAGTATTTGCTCCAAGGAATAATCCTAGAATTCCGTCCGTTTTCTGGGT
Stockwellia_quadrifida  AAAGTATTTGCCCCGAGGAGTAATCCTCGAATTCCGTCTGTTTTCTGGAT
Syzygium_cumini         AAAGTATTTGCCCCGAGGAGTAATCCTCGAATTCCGTCTGTTTTCTGGAT

Angophora_costata       TTGGAAAAGTGCGGATTTTCAAGAACGGGAATCTTATGATATGTTGGGAA
Corymbia_gummifera      TTGGAAAAGTGCGGATTTTCAAGAACGGGAATCTTATGATATGTTGGGAA
Eucalyptus_baxteri      TTGGAAAAGTGCGGATTTTCAAGAACGGGAATCTTATGATATGTTGGGAA
Geranium_palmatum       TTGGAAAAGTTCGGATTTTCAAGAAAGGGAATCTTATGATATGTTGGGAA
Hypseocharis_bilobata   TTGGAAAAGTGCGGATTTTCAAGAAAGGGAATCCTATGATATGTTGGGAA
Lagerstroemia           TTGGAAAAGTGCGGATTTTCAAGAACGGGAATCTTATGATATGCTGGGAA
Monsonia_speciosa       TTGGAAAAGTGCGGATTTTCAAGAAAGGGAATCTTATGATATGTTGGGAA
Oenothera_biennis       TTGGAAAAGCGCGGATTTTCAAGAACGAGAGTCTTATGATATGTTGGGAA
Stockwellia_quadrifida  TTGGAAAAGTTCGGATTTTCAAGAACGGGAATCTTATGATATGTTGGGAA
Syzygium_cumini         TTGGAAAAGTGCGGATTTTCAAGAACGGGAATCTTATGATATGTTGGGAA

Angophora_costata       TCTGTTATGATACTCATCCACGACTTAAACGTATCTTAATGCCTGAAAGT
Corymbia_gummifera      TCTGTTATGATACTCATCCACGACTTAAACGTATCTTAATGCCTGAAAGT
Eucalyptus_baxteri      TCTGTTATGATACTCATCCACGACTTAAACGTATCTTAATGCCTGAAACT
Geranium_palmatum       TCTCTTATGATCATCATCCACGGCTGAAACGTATTTTAATGCCGGAGAGT
Hypseocharis_bilobata   TCTCTTTTGATAATCATCCACGACTGAAACGTATTTTAATGCCCGAAAGT
Lagerstroemia           TCTGTTATGATAACCATCCACGACTGAAACGTATCTTAATGCCTGAAAGT
Monsonia_speciosa       TCTCTTATGATAATCATCCACGGCTGAGCCGTATTTTAATGCCGGAAAGT
Oenothera_biennis       TCCGTTATGATAATCATCCACGACTGAAACGTATCTTAATGCCGGAAAGT
Stockwellia_quadrifida  TCTGTTATGATACTCATCCACGACTTAAACGTATCTTAATGCCTGAAAGT
Syzygium_cumini         TCTGTTATGATACTCATCCACGACTTAAACGTATCTTAATGCCTGAAAGT

Angophora_costata       TGGATAGGATGGCCCTTACGTAAGGATTATATTGCCCCTAATTTTTATGA
Corymbia_gummifera      TGGATAGGATGGCCCTTACGTAAGGATTATATTGCCCCTAATTTTTATGA
Eucalyptus_baxteri      TGGATAGGATGGCCCTTACGTAAGGATTATATTGCCCCTAATTTTTATGA
Geranium_palmatum       TGGATAGGATGGCCCTTACGTAAGGATTATGTTGCTCCAAATTTTTTTGA
Hypseocharis_bilobata   TGGATAGGATGGCCCTTACGTAAGGATTATATTGCTCCCAATTTTTATGA
Lagerstroemia           TGGATAGGATGGCCCTTACGTAAGGATTATATTGCCCCTAATTTTTATGA
Monsonia_speciosa       TGGATAGGGTGGCCCTTACGTAAGGATTACCTTGCTCCTAATTTTTATGA
Oenothera_biennis       TGGATAGGATGGCCCTTACGTAAGGATTATATTGCCCCCAATTTTTATGA
Stockwellia_quadrifida  TGGATAGGATGGCCCTTACGTAAGGATTATATTGCCCCTAATTTTTATGA
Syzygium_cumini         TGGATAGGATGGCCCTTACGTAAGGATTATATTGCCCCTAATTTTTATGA

Angophora_costata       AATACAAGATGCTCATTGA-------------------------------
Corymbia_gummifera      AATACAAGATGCTCATTGA-------------------------------
Eucalyptus_baxteri      AATACAAGATGCTCATTGA-------------------------------
Geranium_palmatum       AATACAAGACGCTCATTGA-------------------------------
Hypseocharis_bilobata   AATACAAGACGCTTTTTGA-------------------------------
Lagerstroemia           AATACAAGATGCTCATTGAATGGGCAATGAGTTTCGATATATTGGGGGTA
Monsonia_speciosa       AATACAAGACGCTCATTGA-------------------------------
Oenothera_biennis       AATACAAGATGCTCATTGA-------------------------------
Stockwellia_quadrifida  AATACAAGATGCTCATTGA-------------------------------
Syzygium_cumini         AATCCAAGATGCTCATTGAATGGGCAATGAGTTTCGATGTATTGGGGGTA

Angophora_costata       --------------------------------------------------
Corymbia_gummifera      --------------------------------------------------
Eucalyptus_baxteri      --------------------------------------------------
Geranium_palmatum       --------------------------------------------------
Hypseocharis_bilobata   --------------------------------------------------
Lagerstroemia           TCCGTATTTATAGAAGCTTTAATTTTCGTGCTTATCTTAATTGTTGGTTT
Monsonia_speciosa       --------------------------------------------------
Oenothera_biennis       --------------------------------------------------
Stockwellia_quadrifida  --------------------------------------------------
Syzygium_cumini         TCCGTATTTATAGAAGCTTTAATTTTCGTGCTTATCCTAATTGTTGGTTT

Angophora_costata       --------------------------------------------------
Corymbia_gummifera      --------------------------------------------------
Eucalyptus_baxteri      --------------------------------------------------
Geranium_palmatum       --------------------------------------------------
Hypseocharis_bilobata   --------------------------------------------------
Lagerstroemia           AGTTTATGCATGGCGAAAGGGAGCATTAGAATGGTCTTAGTTCCTGAATA
Monsonia_speciosa       --------------------------------------------------
Oenothera_biennis       --------------------------------------------------
Stockwellia_quadrifida  --------------------------------------------------
Syzygium_cumini         AGTTTATGCATGGCGAAAAGGAGCATTGGAATGGTCTTAGTTCGTGAATA

Angophora_costata       ----------------------------------------------ATGA
Corymbia_gummifera      ----------------------------------------------ATGA
Eucalyptus_baxteri      ----------------------------------------------ATGA
Geranium_palmatum       ----------------------------------------------ATGA
Hypseocharis_bilobata   ----------------------------------ATTAAGACAATTATGA
Lagerstroemia           TTCAGACAATAAAAAAAGTAAAAAAAAAAATTACATTGAAACAGTTATGA
Monsonia_speciosa       ----------------------------------------------ATGA
Oenothera_biennis       ----------------------------------------------ATGA
Stockwellia_quadrifida  ----------------------------------------------ATGA
Syzygium_cumini         TTCAGACAATAAAAAAAGTAAAAAAAAAAATAACATTGAGACAGTTATGA

Angophora_costata       ATTCCATAGAATTTCCCTTACTTGCTCGAACAACCCAAAATTCAGTTATT
Corymbia_gummifera      ATTCCATAGAATTTCCCTTACTTGCTCGAACAACCCAAAATTCAGTTATT
Eucalyptus_baxteri      ATTCCATAGAATTTCCCTTACTTGCTCGAACAACCCAAAATTCAGTTATT
Geranium_palmatum       ATTTCATCGAATTTGCTGTACTTGATCGAAGAACTCAAAATTCAGTTCTT
Hypseocharis_bilobata   ATTCCATCGAGTTTTCCTTCTTTGATCGAAGAGCCCAAAATTCAGTTATT
Lagerstroemia           ATTCCATAGAATTTCCTTTACTTGCTCGAACAACCCAAAATTCAGTTATT
Monsonia_speciosa       ATTCCACTGAGTTTCCCTTACTTGATCGAAGAACTCAAAATTCAGTTCTT
Oenothera_biennis       ATTCCATAGAATTTACCTTACTTGCTCGAAGAACGCAAAATTCAGTTATT
Stockwellia_quadrifida  ATTCCATAGAATTTCCCTTACTTGCTCGAACAACCCAAAATTCAGTTATT
Syzygium_cumini         ATTCCATAGAATTTCCTTTACTTGCTCGAACAACCCAAAATTCAGTTATT

Angophora_costata       TCAACTACATTAAATGATCTTTCAAATTGGTCAAGGCTCTCTAGTTTATG
Corymbia_gummifera      TCAACTACATTAAATGATCTTTCAAATTGGTCAAGGCTCTCTAGTTTATG
Eucalyptus_baxteri      TCAACTACATTAAATGATCTTTCAAATTGGTCAAGGCTCTCTAGTTTATG
Geranium_palmatum       TCAACTACACCAAATGATCTTTCAAATTGGTCAAGACTGTCCAGCTTATG
Hypseocharis_bilobata   TCAACTACATCAAATGATCTTTCAAATTGGTCAAGACTCTCCAGTTTATG
Lagerstroemia           TCAACTACATCAAATGATCTTTCAAATTGGTCAAGGCTCTCAAGTTTATG
Monsonia_speciosa       TCAACTACATCAACTGATCTTTCAAATTGGTCGAGACTCTCTAGTTTATG
Oenothera_biennis       TCAACTACATCAAATGATCTTTCAAATTGGTCAAGGCTCTCGAGTTTATG
Stockwellia_quadrifida  TCAACTACATTAAATGATCTTTCAAATTGGTCAAGGCTCTCTAGTTTATG
Syzygium_cumini         TCAACTACATCAAATGATCTTTCAAATTGGTCAAGGCTCTCTAGTTTATG

Angophora_costata       GCCGCTTCTTTATGGTACCAGTTGTTGCTTCATTGAATTTGCTTCATTAA
Corymbia_gummifera      GCCGCTTCTTTATGGTACCAGTTGTTGCTTCATTGAATTTGCTTCATTAA
Eucalyptus_baxteri      GCCGCTTCTTTATGGTACCAGTTGTTGCTTCATTGAATTTGCTTCATTAA
Geranium_palmatum       GCCACTTCTTTATGGTACAAGCTGTTGCTTCATTGAATTTGCTTCATTAA
Hypseocharis_bilobata   GCCGCTTCTTTATGGTACCAGTTGTTGCTTCATTGAATTTGCTTCATTAA
Lagerstroemia           GCCGCTTCTTTATGGTACCAGTTGTTGCTTCATTGAATTTGCTTCATTAA
Monsonia_speciosa       GCCGCTTCTTTATGGTACCAGCTGTTGCTTCATTGAATTTGCTTCATTAA
Oenothera_biennis       GCCGCTTCTTTATGGTACCAGCTGTTGCTTCATTGAATTTGCTTCATTAA
Stockwellia_quadrifida  GCCGCTTCTTTATGGTACCAGTTGTTGCTTCATTGAATTTGCTTCATTAA
Syzygium_cumini         GCCGCTTCTTTATGGTACCAGTTGTTGCTTCATTGAATTTGCTTCATTAA

Angophora_costata       TAGGCTCACGATTCGACTTTGATCGTTATGGACTGGTACCAAGATCGAGT
Corymbia_gummifera      TAGGCTCACGATTCGACTTTGATCGTTATGGACTGGTACCAAGATCGAGT
Eucalyptus_baxteri      TAGGCTCACGATTCGACTTTGATCGTTATGGACTGGTACCAAGATCGAGT
Geranium_palmatum       TAGGCTCGCGATTTGACTTCGATCGTTATGGACTAGTACCAAGATCAAGT
Hypseocharis_bilobata   TAGGCTCGCGGTTTGACTTTGATCGTTATGGACTGGTACCAAGATCAAGT
Lagerstroemia           TAGGCTCACGATTTGACTTTGATCGTTATGGACTGGTACCAAGATCGAGT
Monsonia_speciosa       TAGGCTCGCGCTTTGACTTCGATCGTTATGGACTAGTACCAAGATCAAGT
Oenothera_biennis       TAGGCTCACGATTCGACTTTGATCGTTATGGACTGGTACCAAGATCGAGT
Stockwellia_quadrifida  TAGGCTCACGATTCGACTTTGATCGTTATGGACTGGTACCAAGATCGAGT
Syzygium_cumini         TAGGCTCACGATTCGACTTTGATCGTTATGGACTGGTACCAAGATCGAGT

Angophora_costata       CCTAGACAGGCAGACCTCATTTTAACAGCCGGCACAGTAACAATGAAAAT
Corymbia_gummifera      CCTAGACAGGCAGACCTCATTTTAACAGCCGGCACAGTAACAATGAAAAT
Eucalyptus_baxteri      CCTCGACAGGCAGACCTCATTTTAACAGCCGGCACAGTAACAATGAAAAT
Geranium_palmatum       CCTAGGCAGGCGGACCTTGTTTTAACGGCCGGGACAGTAACAATGAAAAT
Hypseocharis_bilobata   CCTAGACAGGCAGACCTCCTTTTAACGGCTGGCACGGTAACAATGAAAAT
Lagerstroemia           CCTAGACAGGCGGATCTAATTTTAACAGCTGGCACAGTAACAATGAAAAT
Monsonia_speciosa       CCTAGACAGGCGGACCTTGTTTTAACAGCCGGAACAGTAACAATGAAAAT
Oenothera_biennis       CCTAGACAGGCGGACCTCATTTTAACAGCTGGCACAGTAACAATGAAAAT
Stockwellia_quadrifida  CCTAGACAGGCAGACCTCATTTTAACAGCCGGCACAGTAACAATGAAAAT
Syzygium_cumini         CCTAGACAGGCAGACCTCATTTTAACAGCCGGCACAGTAACAATGAAAAT

Angophora_costata       GGCTCCTTCTTTAGTGAGATTATATGAACAAATGCCTGAACCAAAATATG
Corymbia_gummifera      GGCTCCTTCTTTAGTGAGATTATATGAACAAATGCCTGAACCAAAATATG
Eucalyptus_baxteri      GGCTCCTTCTTTAGTGAGATTATATGAACAAATGCCTGAACCAAAATATG
Geranium_palmatum       GGCCCCATCTTTAGTAAGATTATATGAGCAAATGCCCGAACCAAAATACG
Hypseocharis_bilobata   GGCTCCTTCTTTAGTGAGATTATATGAGCAAATGCCCGAACCAAAATATG
Lagerstroemia           GGCTCCTTCCTTAGTGAGATTATATGAACAAATGCCTGAACCAAAATATG
Monsonia_speciosa       GGCTCCCTCTTTAGTAAGATTATATGAACAAATGCCCGAACCAAAGTATG
Oenothera_biennis       GGCTCCTTCTTTAGTGAGATTATATGAACAAATGCCCGAACCAAAATATG
Stockwellia_quadrifida  GGCTCCTTCTTTAGTGAGATTATATGAACAAATGCCTGAACCAAAATATG
Syzygium_cumini         GGCTCCTTCTTTAGTGAGATTATATGAACAAATGCCTGAACCAAAATATG

Angophora_costata       TTATTGCTATGGGAGCATGTACAATTACAGGGGGGATGTTCAGTACCGAT
Corymbia_gummifera      TTATTGCTATGGGAGCATGTACAATTACAGGGGGGATGTTCAGTACCGAT
Eucalyptus_baxteri      TTATTGCTATGGGAGCATGTACAATTACAGGGGGGATGTTCAGTACCGAT
Geranium_palmatum       TTATTGCTATGGGAGCATGTACAATTACAGGGGGGATGTTTAGTACTGAT
Hypseocharis_bilobata   TTATTGCTATGGGAGCATGTACAATTACAGGGGGAATGTTCAGTACCGAT
Lagerstroemia           TTATTGCTATGGGAGCGTGTACAATTACAGGGGGGATGTTCAGTACCGAT
Monsonia_speciosa       TTATTGCTATGGGAGCATGTACAATTACAGGAGGAATGTTCAGTACCGAT
Oenothera_biennis       TTATTGCTATGGGAGCGTGTACAATTACCGGGGGTATGTTCAGTACCGAT
Stockwellia_quadrifida  TTATTGCTATGGGAGCATGTACAATTACAGGGGGGATGTTCAGTACCGAT
Syzygium_cumini         TTATTGCTATGGGAGCATGTACAATTACAGGGGGGATGTTCAGTACCGAT

Angophora_costata       TCGTATAGTACTGTTCGGGGAGTCGATAAGCTAATTCCTGTAGATGTCTA
Corymbia_gummifera      TCGTATAGTACTGTTCGGGGAGTCGATAAGCTAATTCCTGTAGATGTCTA
Eucalyptus_baxteri      TCGTATAGTACTGTTCGGGGAGTCGATAAGCTAATTCCTGTAGATGTCTA
Geranium_palmatum       TCGTATAGTACTGTTCGGGGAGTTGATAAGTTAATTCCTGTAGATGTTTA
Hypseocharis_bilobata   TCTTATAGCACTGTTCGGGGAGTTGATAAGCTAATTCCTGTAGATGTCTA
Lagerstroemia           TCTTATAGTACTGTTCGGGGAGTAGACAAGCTAATTCCTGTAGATGTCTA
Monsonia_speciosa       TCTTATAGTACTGTTCGGGGAGTTGATAAGCTAATTCCTGTAGATGTTTA
Oenothera_biennis       TCTTATAGTACTGTTCGTGGAGTAGACAAGCTAATTCCTGTAGATGTCTA
Stockwellia_quadrifida  TCGTATAGTACTGTTCGGGGAGTCGATAAGCTAATTCCTGTAGATGTCTA
Syzygium_cumini         TCTTATAGTACTGTTCGGGGAGTCGATAAGCTAATTCCTGTAGATGTCTA

Angophora_costata       TTTGCCAGGCTGTCCACCTAAACCAGAGGCAGTTATAGATGCTATAACAA
Corymbia_gummifera      TTTGCCAGGCTGTCCGCCTAAACCAGAGGCAGTTATAGATGCTATAACAA
Eucalyptus_baxteri      TTTGCCAGGCTGTCCGCCTAAACCAGAGGCAGTTATAGATGCTATAACAA
Geranium_palmatum       TTTGCCGGGGTGTCCGCCTAAGCCAGAAGCAGTTATAGACGCTATAACAA
Hypseocharis_bilobata   TTTGCCGGGTTGTCCACCTAAGCCAGAGGCAGTTATAGATGCTATAACAA
Lagerstroemia           TTTGCCGGGCTGCCCGCCTAAACCGGAGGCAGTTATAGATGCTATAACAA
Monsonia_speciosa       TTTGCCGGGGTGTCCGCCTAAGCCAGAGGCAGTTATAGACGCTATAACAA
Oenothera_biennis       TTTGCCAGGCTGCCCGCCTAAACCGGAGGCTATTATAGATGCTATAACAA
Stockwellia_quadrifida  TTTGCCAGGCTGTCCGCCTAAACCAGAGGCAGTTATAGATGCTATAACAA
Syzygium_cumini         TTTGCCAGGCTGTCCGCCTAAACCAGAGGCAGTTATAGATGCTATAACAA

Angophora_costata       AACTTCGTAAGAAAATAGCTAGAGAAATCTATGAAGAGCGAATTAGGTCT
Corymbia_gummifera      AACTTCGTAAGAAAATAGCTAGAGAAATCTATGAAGAGCGAATTAGGTCT
Eucalyptus_baxteri      AACTTCGTAAGAAAATAGCTAGAGAAATCTATGAAGAGCGAATTAGGTCT
Geranium_palmatum       AACTTCGTAAGAAAATATCTCGAGAAATCAATGAGGATCCAATTAGGTCT
Hypseocharis_bilobata   AACTTCGTAAGAAAATATCTCGCGAAATCTATGAGGATCGAATTAGGCCT
Lagerstroemia           AACTTCGTAAGAAAATATCTAGAGAAATCTATGAAGATCAAATTAGGTCT
Monsonia_speciosa       AACTTCGTAAGAAAATAGCTCGAGAAATCTACGAGGATCCAATTAGGTCT
Oenothera_biennis       AACTTCGTAAGAAAATATCTAGAGAAATCTATGAAGATCGAATTAGGTCT
Stockwellia_quadrifida  AACTTCGTAAGAAAATAGCTAGAGAAATCTATGAAGAGCGAATTAGGTCT
Syzygium_cumini         AACTTCGTAAGAAAATAGCTAGAGAAATCTATGAAGATCAAATTAGGTCT

Angophora_costata       CAAGAAGAAAATCGGTGTTTTACTACCAATCACAAGTTTCATGTTGGACG
Corymbia_gummifera      CAAGAAGAAAATCGGTGTTTTACTACCAATCACAAGTTTCATGTTGGACG
Eucalyptus_baxteri      CAAGAAGAAAATCGGTGTTTTACTACCAATCACAAGTTTCATGTTGGACG
Geranium_palmatum       CAACAGGCAAATCGCTATTTTACTACCAATCACAAGTTTCGTGTTGTACG
Hypseocharis_bilobata   CAGCAGGTGAGTCGCTATTTTACTACCAATCACAAGTTTCGTCTTGGATG
Lagerstroemia           CAAGAGGATAATCGGTGTTTTACTACCAATCACAAGTTTCATCTTGGACG
Monsonia_speciosa       CAAGAGGCGAATCGCTATTTTACTAGCAATCACAAGTTTCGTGTTGGACG
Oenothera_biennis       CAAGAGGAGAATCGATGTTTTACTACCAATCACAAGTTTCATGTTGGACC
Stockwellia_quadrifida  CAAGAAGAAAATCGGTGTTTTACTACCAATCACAAGTTTCATGTTGGACG
Syzygium_cumini         CAAGAAGAAAATCGGTGTTTTACTACCAATCACAAGTTTCATGTTGGACG

Angophora_costata       CAGTATTCATACTGGAAATTATGATCAAGGATTACTCTATCAATCACCAT
Corymbia_gummifera      CAGTATTCATAATGGAAATTATGATCAAGGATTACTCTATCAATCACCAT
Eucalyptus_baxteri      CAGTATTCATACTGGAAATTATGATCAAGGATTACTCTATCAATCACCAT
Geranium_palmatum       GAGTATTCATATTGGAAATTATGATCAAGGATTTTTCTACCAACCACCAG
Hypseocharis_bilobata   CAATATCCATATTCGATATTATGATCAAGGATTGTTCTACCAATCGCCAG
Lagerstroemia           CAGTACTCATACTGGAAATTATGATCAAGGATTACTCTATCAATCACCAT
Monsonia_speciosa       CAGTATTCATATTGGAAATTATGATAAAGGATTCCTCTATCAACCCCCCG
Oenothera_biennis       GAGTATGCATACTGGAAATTATGATCCAGGATTACTTTATCAATTACCAT
Stockwellia_quadrifida  CAGTACTCATACTGGAAATTATGATCAAGGATTACTCTATCAATCACCAT
Syzygium_cumini         CAGTATTCATACTGGAAATTATGATCAAGGATTGCTCTATCAATCACCAT

Angophora_costata       CTACTTCAGAGATACCTCCTGAAACATTTTTCAAATACAAAAGTTCAGTA
Corymbia_gummifera      CTACTTCAGAGATACCTCCTGAAACATTTTTCAAATACAAAAGTTCAGTA
Eucalyptus_baxteri      CTACTTCAGAGATACCTCCTGAAACATTTTTCAAATACAAAAGTTCAGTA
Geranium_palmatum       TTACTTCAGAACCCCCCCCTGCAACATTTTTCAAATACATAAATTCAAGA
Hypseocharis_bilobata   CTACTTCAGAAATCCCTCCTGAAACCTTTTTCAAATACAAAAGTTCGGCG
Lagerstroemia           CTACTTCAGAGATACCTTCTGAAACATTTTTCAAATACAAAAGTTCAGTA
Monsonia_speciosa       CTACTTCAGAAAGGCACCCTGCAACATTTTTGAAATACAAAAGCTCAAGA
Oenothera_biennis       CTACTTCAGAGATCGCTTCTGAAACATTTTTCAAATACAAAAGTTCAGTA
Stockwellia_quadrifida  CTACTTCCGAGATACCTCCTGAAACATTTTTCAAATACAAAAGTTCAGTA
Syzygium_cumini         CTACTTCAGAGATACCTCCTGAAACATTTTTCAAATCCAAAAGTTCAGTA

Angophora_costata       TCTTCCCACGAATTAGTGAAT---TAGATGCAAACTAAAAACACCTTTTC
Corymbia_gummifera      TCTTCCCACGAATTAGTGAAT---TAGATGCAAACTAAAAACACCTTTTC
Eucalyptus_baxteri      TCTTCCCACGAATTAGTGAAT---TAGATGCAAACTAAAAACACCTTTTC
Geranium_palmatum       CCTTCTCATGAATTAGTGAAT---TAGATGCAAACTATAAAGACCCTCTC
Hypseocharis_bilobata   CCTTCTCACGAATTAGTGAAT---TAGATGCAAACTAGAAAGACCCTTTC
Lagerstroemia           TCTTCTCACGAATTAGTGAAT---TAGATGCAAATTAAAAATACCCTTTC
Monsonia_speciosa       CCTTCTCAC---GTCACGAATTCGTGAATGCAAACTAGAAAGACCCTCTC
Oenothera_biennis       TCTGCCCACGAATTAGTGAAT---TAGATG------AAAAATACCTTTTC
Stockwellia_quadrifida  TCTTCCCACGAATTAGTGAAT---TAGATGCAAACTAAAAACACCTTTTC
Syzygium_cumini         TCTTCCCACAAATTAGTGAAT---TAGATGCAAACTAAAAACACCTTTTC

Angophora_costata       TTGGATAAAGAAAGAGATTATTCGATGTATTTCCGTATCGCTGATGATAT
Corymbia_gummifera      TTGGATCAAGAAAGAAATTATTCGATCTATTTCCGTATCGCTGATGATAT
Eucalyptus_baxteri      TTGGATAAAGAAAGAGATTATTCGATCTATTTCCGTATCGCTGATGATAT
Geranium_palmatum       TTGTATAACGAAAGAGATTACTCGATCCATTTCTGTATCGCTCATGCTAT
Hypseocharis_bilobata   TTGGATAAAGGAAGAGATTACTCGATCCATTTCCGTATCGCTCATGCTTT
Lagerstroemia           TTGGATAAAGAAAGAGATTACTCGATCTATTTCCGTATCGCTGATGATAT
Monsonia_speciosa       TTGGATAAAGGACGAGATTACTGGATCCATTCCCGTATCGCTCATGCTAT
Oenothera_biennis       TTGGATAAAGAAAGAGATTACTCGATCTATTTCCCTATCACTGATGATAT
Stockwellia_quadrifida  TTGGATAAAAAAAGAGATTATTCGATCTATTTCCGTATCGCTGATGATAT
Syzygium_cumini         TTGGATAAAGAAAGAGATTATTCGATCTATTTCCGTATCGCTAATGATAT

Angophora_costata       ATATCATAGCTCGGACATCCATTTCAAATGCATATCCCATTTTTGCACAG
Corymbia_gummifera      ATATCATAGCTCGGACATCCATTTCAAATGCATATCCCATTTTTGCACAG
Eucalyptus_baxteri      ATATCATAGCTCGGACATCCATTTCAAATGCATATCCCATTTTTGCACAG
Geranium_palmatum       ATATAATCACTCAGGCATCTCTTTCCAATGCATATCCCATTTTTGCGCAG
Hypseocharis_bilobata   ATATAATAAGTCAGGCATCCGTTTCAAGTGCATATCCCATTTTTGCGCAG
Lagerstroemia           ATATCATAACTCGGACATCCATTTCAAATGCATATCCCATTTTTGCACAG
Monsonia_speciosa       ATATATTAATGCAGGCACCCCTTTCAAACGCATATCCCGTTTTTGCGCAG
Oenothera_biennis       ATATCATAACTCGGACATCCATTTCAAACGCATATCCCATTTTTGCACAA
Stockwellia_quadrifida  ATATCATAGCTCGGACATCCATTTCAAATGCATATCCCATTTTTGCACAG
Syzygium_cumini         ATATCATAACTCGGACATCCATTTCCAATGCATATCCCATTTTTGCACAG

Angophora_costata       CAGGGTTATGAAAATCCACGAGAAGCGACCGGGCGTATTGTATGTGCCAA
Corymbia_gummifera      CAGGGTTATGAAAATCCACGAGAAGCGACCGGGCGTATTGTATGTGCCAA
Eucalyptus_baxteri      CAGGGTTATGAAAATCCACGAGAAGCGACCGGACGTATTGTATGTGCCAA
Geranium_palmatum       CAAGGTTATGAAAATCCACGCGAAGCAACTGGGCGTATTGTATGCGCGAA
Hypseocharis_bilobata   CAGGGGTATGAAAATCCACGAGAAGCGACCGGACGTATCGTATGTGCGAA
Lagerstroemia           CAGGGTTATGAAAATCCACGAGAAGCGACCGGGCGTATTGTATGTGCCAA
Monsonia_speciosa       CAAGCTTATGAAAACCCACGAGAAGCCACTGGGCGTATTGTATGTGCGAA
Oenothera_biennis       CAGGGGTATGAAAATCCACGAGAAGCGACTGGACGTATTGTATGTGCCAA
Stockwellia_quadrifida  CAGGGTTATGAAAATCCACGAGAAGCGACCGGGCGTATTGTATGTGCCAA
Syzygium_cumini         CAGGGTTATGAAAATCCACGAGAAGCGACCGGGCGTATTGTATGTGCCAA

Angophora_costata       TTGCCATTTAGCTAATAAGCCCGTGGATATTGAGGTTCCGCAAGCGGTAC
Corymbia_gummifera      TTGCCATTTAGCTAATAAGCCCGTGGATATTGAGGTTCCGCAAGCGGTAC
Eucalyptus_baxteri      TTGCCATTTAGCTAATAAGCCCGTGGATATTGAGGTTCCGCAAGCGGTAC
Geranium_palmatum       TTGCCATTTAGCTAATAAGCCTGTGGATATTGAAGTTCCACAAACAGTAC
Hypseocharis_bilobata   TTGCCATTTAGCTAATAAGCCCGTGGATATTGAGGTTCCACAAACGGTAC
Lagerstroemia           TTGCCATTTAGCTAATAAGCCCGTGGAAATTGAGGTTCCACAAGCGGTAC
Monsonia_speciosa       TTGCCATTTAGCTAATAAGCCCGTGGATATTGAGGTTCCGCAAACGGTAC
Oenothera_biennis       TTGCCATTTAGCTAATAAGCCCGTGGATATTGAGGTTCCCCAAGCGGTAC
Stockwellia_quadrifida  TTGCCATTTAGCTAATAAGCCCGTGGATATTGAGGTTCCACAGGCGGTAC
Syzygium_cumini         TTGCCATTTAGCTAATAAGCCCGTGGATATTGAGGTTCCGCAAGCGGTAC

Angophora_costata       TTCCTGATACTGTATTTGAAGCAGTTGTTCGAATTCCTTATGATATGCAA
Corymbia_gummifera      TTCCTGATACTGTATTTGAAGCAGTTGTTCGAATTCCTTATGATATGCAA
Eucalyptus_baxteri      TTCCTGATACTGTATTTGAAGCAGTTGTTCGAATTCCTTATGATATGCAA
Geranium_palmatum       TGCCTGATACTGTATTTGAAGCAGTTGTTCGAATTCCTTATGATATGCAA
Hypseocharis_bilobata   TTCCTGATACTGTATTTGAAGCAGTTGTTCGAATTCCTTATGATATGCAA
Lagerstroemia           TTCCTGATACTGTATTTGAAGCAGTTGTTCGAATTCCTTATGATATGCAA
Monsonia_speciosa       TTCCTGATACTGTATTTGAAGCAGTTGTTCGAATTCCTTATGATATGCAA
Oenothera_biennis       TGCCGGATACTGTATTTGAAGCAGTTGTTCGAATTCCTTATGATAGGCAA
Stockwellia_quadrifida  TTCCTGATACTGTATTTGAAGCAGTTGTTCGAATTCCTTATGATATGCAA
Syzygium_cumini         TTCCTGATACTGTATTTGAAGCGGTTGTTCGAATTCCTTATGATATGCAA

Angophora_costata       GTTAAACAAGTTCTTGCTAATGGTAAAAGGGGAGGTTTGAATGTGGGGGC
Corymbia_gummifera      GTTAAACAAGTTCTTGCTAATGGTAAAAGGGGAGGTTTGAATGTGGGGGC
Eucalyptus_baxteri      GTTAAACAAGTTCTTGCTAATGGTAAAAGGGGAGGTTTGAATGTGGGGGC
Geranium_palmatum       CTGAAACAAGTTCTTGCTAATGGCAAAAAGGGGGCTTTAAATGTGGGAGC
Hypseocharis_bilobata   CTGAAACAAGTTCTTGCTAATGGTAAAAGGGGGGCTTTGAATGTAGGAGC
Lagerstroemia           GTAAAACAAGTTCTTGCTAATGGTAAAAAGGGGGGTTTGAATGTGGGGGC
Monsonia_speciosa       CTGAAACAAGTTCTTGCTAATGGTAAAAGGGGAGCTTTAAATGTGGGAGC
Oenothera_biennis       GTAAAACAAGTTCTTGCTAATGGTAAAAAAGGGGGTTTGAATGTGGGCGC
Stockwellia_quadrifida  GTTAAACAAGTTCTTGCTAATGGTAAAAGGGGAGGTTTGAATGTGGGGGC
Syzygium_cumini         GTTAAACAAGTTCTTGCTAATGGTAAAAAGGGAGGTTTGAATGTGGGGAC

Angophora_costata       TGTTCTTATTTTACCTGAGGGGTTTGAATTAGCGCCTCCCGATCGTATTT
Corymbia_gummifera      TGTTCTTATTTTACCTGAGGGGTTTGAATTAGCGCCTCCCGATCGTATTT
Eucalyptus_baxteri      TGTTCTTATTTTACCTGAGGGATTTGAATTAGCGCCTCCCGATCGTATTT
Geranium_palmatum       TGTTCTTATTTTACCCGAGGGGTTCAAATTAGCCCCTCCTGAGCGTATTT
Hypseocharis_bilobata   TGTTCTTATTTTACCCGAGGGGTTTGAATTAGCCCCTCCTGATCGTATTT
Lagerstroemia           TGTTCTTATTTTACCCGAGGGATTTGAATTAGCCCCCCCCGATCGGATTT
Monsonia_speciosa       TGTCCTTATTTTACCCGAGGGGTTCGAATTAGCCCCCCCTGATCGTATTT
Oenothera_biennis       TGTTCTTATTTTACCCGAGGGTTTTGAATTAGCCCCCCCCGCTCGTATTT
Stockwellia_quadrifida  TGTTCTTATTTTACCTGAGGGATTTGAATTAGCGCCCCCCGATCGTATTT
Syzygium_cumini         TGTTCTTATTTTACCTGAGGGATTTGAATTAGCCCCCCCCGATCGTATTT

Angophora_costata       CGCCCGAGATGAAAGAAAAGATAGGCAATCTGTCTTTTCAGAGCTATCGC
Corymbia_gummifera      CGCCCGAGATGAAAGAAAAGATAGGCAATCTGTCTTTTCAGAGCTATCGC
Eucalyptus_baxteri      CGCCCGAGATGAAAGAAAAGATAGGCAATCTGTCTTTTCAGAGCTATCGC
Geranium_palmatum       CGCCCGAGATGAAAGAAAGGATAGGCAATCCACCTTTTCAGAGCTATCGC
Hypseocharis_bilobata   CGCCCGAGATGAAAGAAAAGATGGGCAATCTGTCTTTTCAAAGCTATCGT
Lagerstroemia           CGCCCGAGATGAAAGAAAAGATAGGCAATCTGTCTTTTCAGAACTATCGC
Monsonia_speciosa       CGCCCGAGATGAAAGAAAAGATAGGCAGCCTGCCTTTTCAGAGCTACCGC
Oenothera_biennis       CACCCGAGATGAAAGAAAGGATAGGCAATCCGTCTTTTCAGAGCTATCGC
Stockwellia_quadrifida  CGCCCGAGATGAAAGAAAAGATAGGCAATCTGTCTTTTCAGAGCTATCGC
Syzygium_cumini         CGCCCGAGATGAAAGAAAAGATAGGAAATCTGTCTTTTCAGAGCTATCGC

Angophora_costata       CCCAATAAAAAAAATATTCTTGTGATAGGTCCTGTTTCTGGTCAGAAATA
Corymbia_gummifera      CCCAATAAAAAAAATATTCTTGTGATAGGTCCTGTTTCTGGTCAGAAATA
Eucalyptus_baxteri      CCCAATAAAAAAAATATTCTTGTGATAGGTCCTGTTTCTGGTCAGAAATA
Geranium_palmatum       CCCGCTAAAAAAAACATTATTGTCATAGGCCCTGTTCCTGGTCAAAAATA
Hypseocharis_bilobata   CCCACTCAAAAAAATATTCTTGTCATAGGTCCTGTTCCTGGTCAAAAATA
Lagerstroemia           CCCACTAAAAAAAATATTCTTGTTATAGGTCCTGTTCCTGGTCAGAAATA
Monsonia_speciosa       CCTGCTAAAAAAAACATTCTTGTGATAGGTCCGGTTCCTGGTCAAAAGTA
Oenothera_biennis       CCCACTAAAAAAAATATTCTTGTTATAGGTCCCGTTCCCGGCCAGAAATA
Stockwellia_quadrifida  CCCAATAAAAAAAATATTCTTGTGATAGGTCCTGTTTCTGGTCAGAAATA
Syzygium_cumini         CCCACTAAAAAAAATATTCTTGTGATAGGTCCTGTTTCTGGTCAGAAATA

Angophora_costata       TAGTGAAGTCACCTTTCCTATTCTTTCCCCGGACCCCGCTACTAATAAAA
Corymbia_gummifera      TAGTGAAGTCACCTTTCCTATTCTTTCCCCGGACCCCGCTACTAATAAAA
Eucalyptus_baxteri      TAGTGAAGTCACCTTTCCTATTCTTTCCCCGGACCCCGCTACTAATAAAG
Geranium_palmatum       TAGTGAAATAACTTTTCCTATTCTTTCTCCGGACCCCGCTACTAATAAGG
Hypseocharis_bilobata   TAGTGAAATCGTCTTTCCTATTCTTTCTCCGGACCCTGCTACTCATAGAG
Lagerstroemia           TAGTGAAATAACCTTTCCTATTCTTTCTCCGGACCCCGCTACTAATAAAG
Monsonia_speciosa       TAGTGAAATCACCTTTCCTATTCTTTCTCCGGACCCCGCTACGAATAAGG
Oenothera_biennis       TAGTGAAATAACCTTTCCTATTCTTTCTCCGGACCCCGCTACTAATAAAG
Stockwellia_quadrifida  TAGTGAAGTCACCTTTCCTATTCTTTCACCGGACCCCGCTACTAATAAAG
Syzygium_cumini         TAGTGAAGTCACCTTTCCTATTCTTTCCCCGGACCCCGCTACTAATAAAG

Angophora_costata       ATGTTCACTTCTTAAAATATCCCATATATGTAGGCGGGAACAGAGGAAGG
Corymbia_gummifera      ATGTTCACTTCTTAAAATATCCCATATATGTAGGCGGGAACAGAGGAAGG
Eucalyptus_baxteri      ATGTTCACTTCTTAAAATATCCCATATATGTAGGCGGGAACAGAGGAAGG
Geranium_palmatum       GTGTTAACTTCTTAAAATATCCGATATATGTAGGCGGGAATAGGGGAAGG
Hypseocharis_bilobata   ATGTTCACTTCTTAAAATACCCAATCTACGTGGGCGGGAACAGGGGAAGG
Lagerstroemia           ATGTTCACTTTTTAAAATATCCCATATATGTAGGCGGGAATAGGGGAAGG
Monsonia_speciosa       GCGTTCACTTCTTAAAATATCCCATATATGTAGGCGGGAACAGGGGAAGG
Oenothera_biennis       ATGTTCACTTCTTAAAATACCCCATATATGTCGGCGGGAATAGAGGAAGG
Stockwellia_quadrifida  ATGTTCACTTCTTAAAATATCCCATATATGTAGGCGGGAACAGAGGAAGG
Syzygium_cumini         ATGTTCACTTCTTAAAATATCCCATATATGTAGGTGGGAACAGAGGAAGG

Angophora_costata       GGTCAGATTTATCCCGATGGGAACAAGAGTAACAATACAGTTTATAATGC
Corymbia_gummifera      GGTCAGATTTATCCCGATGGGAACAAGAGTAACAATACAGTTTATAATGC
Eucalyptus_baxteri      GGTCAGATTTATCCCGATGGGAGCAAGAGTAACAATACAGTTTATAATGC
Geranium_palmatum       GGTCAGATTTATCCTGACGGGAGCAAGAGTAACAATACAATTTCGAATGC
Hypseocharis_bilobata   GGTCAGATTTATCCCGACGGGAGCAAGAGTAACAATACAGTTTATAATGC
Lagerstroemia           GGCCAGATTTATCCTGACGGGAGTAAGAGTAACAATACAGTTTATAATGC
Monsonia_speciosa       GGTCAGATTTATCCTGACGGGAGCAAGAGTAACAATACAGTTTATAATGC
Oenothera_biennis       GGACAGATTTATCCCGACGGGAGCAAGAGTAACAATACAGTTTATAATGC
Stockwellia_quadrifida  GGTCAGATTTATCCCGATGGGAGCAAGAGTAACAATACAGTTTATAATGC
Syzygium_cumini         GGTCAGATTTATCCCGATGGGAGCAAGAGTAACAATACAGTTTATAATGC

Angophora_costata       TACAGCGGCTGGTGTAGTAAGTAAAATCATACGAAAAGAAAAAGGGGGGT
Corymbia_gummifera      TACAGCGGCTGGTGTAGTAAGTAAAATCATACGAAAAGAAAAAGGGGGGT
Eucalyptus_baxteri      TACAGCGGCTGGTGTAGTAAGTAAAATCATACGAAAAGAAAAAGGGGGTT
Geranium_palmatum       TACAGCAACAGGTATAGTAAGCAAAATAATACGAAAAGAAAAGGGGGGCT
Hypseocharis_bilobata   TACAGCAGCGGGTATAGTAAGCAAAATCATACGAAAAGAAAGGGGGGGCT
Lagerstroemia           TACTGCGGCTGGTATAGTAAGTAAAATCAATAGAAAAGAAAAAGGGGGAT
Monsonia_speciosa       TACAACAGCAGGTATAGTAAGCAAAATCATACGAAAAGAGAGGGGGGGGT
Oenothera_biennis       GACAGCCGCTGGGATAGTAAGTAAAATAATACGAAAAGAAAAGGGGGGGT
Stockwellia_quadrifida  TACAGGGGCTGGTGTAGTAAGTAAAATCATACGAAAAGAAAAAGGGGGGT
Syzygium_cumini         TACAGCGGCTGGTGTAGTAAGTAAAATCATACGAAAAGAAAAAGGGGGGT

Angophora_costata       ACGAAATAACCATATCGGATGCGTCAGATGAACGTCAAGTGGTTGATATT
Corymbia_gummifera      ACGAAATAACCATATCGGATGCGTCAGATGAACGTCAAGTGGTTGATATT
Eucalyptus_baxteri      ACGAAATAACCATATCGGATGCGTCAGATGAACGTCAAGTGGTTGATATT
Geranium_palmatum       ACGAAATAACCATTGCGGATACATCGGATGGACGTCAAGTGGTTGATATT
Hypseocharis_bilobata   ACGAAATAACCATAGCGGATACATCAGACGGGCGTCAAGTGGTTGATATT
Lagerstroemia           ATGAAATAACCATAACAGATGCGTCGGATGGACGTCAAGTGGTTGATATT
Monsonia_speciosa       ACGAAATAAGCATAGCG------GCAGACGGACGCCAAGTGGTTGATAGT
Oenothera_biennis       ATGAGATAACCATAACGGATGCCTCGGATGGGCGTCAAGTGGTTGATATT
Stockwellia_quadrifida  ACGAAATAACCATATCGAATGCGTCAGATGAACGTCAAGTGGTTGATATT
Syzygium_cumini         ACGAAATAACCATATCGGATGCGTCAGATGAACGTCAAGTGGTTGATATT

Angophora_costata       ATTCCACCAGGGCCAGAACTTCTTGTTTCCGAAGGCGAATCTATCAAACT
Corymbia_gummifera      ATTCCACCGGGGCCAGAACTTCTTGTTTCCGAAGGCGAATCTATCAAACT
Eucalyptus_baxteri      ATTCCACCAGGGCCAGAACTTCTTGTTTCCGAAGGCGAATCTATCAAACT
Geranium_palmatum       ATCCCCCCAGGACCTGAACTTCTTGTTTCGGAGGGGGAGTCTATCAAAGT
Hypseocharis_bilobata   ATCCCTCCAGGACCAGAACTTCTTGTTTCGGAGGGCGAGTCTATCAAACT
Lagerstroemia           ATCCCCCCAGGACCCGAACTTCTTGTTTCAGAGGGCGAATCTATCAAACT
Monsonia_speciosa       ATCCCCCCAGGACCTGAACTTCTCGTTTCGGAGGGCGAGGCTATCAAAGC
Oenothera_biennis       ATCCCCTCAGGACCCGAACTTCTTGTTTCAGAGGGCGAATCTATCAAACT
Stockwellia_quadrifida  ATTCCCCCAGGGCCAGAACTTCTTGTTTCCGAAGGCGAATCTATCAAACT
Syzygium_cumini         ATCCCCCCAGGGCCAGAACTTCTTGTTTCCGAAGGCGAATCTATCAAAGT

Angophora_costata       TGATCAGCCATTAACGAGTAATCCTAATGTGGGTGGATTTGGTCAAGGAG
Corymbia_gummifera      TGATCAGCCATTAACGAGTAATCCTAATGTGGGTGGATTTGGTCAAGGAG
Eucalyptus_baxteri      TGATCAGCCATTAACGAGTAATCCTAATGTGGGTGGATTTGGTCAAGGAG
Geranium_palmatum       TGATCAACCATTAACAAGTAATCCTAATGTGGGGGGGTTTGGTCAGGGGG
Hypseocharis_bilobata   TGATCAACCATTAACAAGTAACCCCAATGTGGGTGGATTTGGTCAGGGGG
Lagerstroemia           TGATCAGCCATTAACGAGTAATCCTAATGTGGGTGGATTTGGCCAAGGGG
Monsonia_speciosa       GGATCAACCATTAACAAGTAATCCTAATGTGGGTGGATTTGGTCAGGGGG
Oenothera_biennis       TGATCAGCCATTAACAAGTAATCCTAATGTGGGTGGTTTTGGGCAAGGGG
Stockwellia_quadrifida  TGATCAGCCATTAACGAGTAATCCTAATGTGGGTGGATTTGGTCAAGGAG
Syzygium_cumini         TGATCAGCCATTAACGAGTAATCCTAATGTGGGTGGATTTGGTCAAGGGG

Angophora_costata       ATGCGGAAATAGTACTTCAAGATCCATTCCGTGTCCAAGGCCTTTTGTTC
Corymbia_gummifera      ATGCGGAAATAGTACTTCAAGATCCATTCCGTGTCCAAGGCCTTTTGTTC
Eucalyptus_baxteri      ATGCGGAAATAGTACTTCAAGATCCATTCCGTGTCCAAGGCCTTTTGTTC
Geranium_palmatum       ATGCAGAAATAGTACTTCAAGACTCATTACGTGTTCAAGGCCTTTTGTGC
Hypseocharis_bilobata   ATGCAGAAATAGTACTTCAAGATCCATTACGTGTCCAAGGTCTTTTGTTC
Lagerstroemia           ATGCAGAAATAGTACTTCAAGATCCATTACGTGTCCAAGGCCTTTTGTTC
Monsonia_speciosa       ATGCGGAAATAGTACTTCAAGATGCATTACGTGTCCAAGGCCTTTTGTTC
Oenothera_biennis       ATGCAGAAGTAGTACTTCAAGATCCATTACGTGTCCAAGGCCTTTTGTTC
Stockwellia_quadrifida  ATGCGGAAATAGTACTTCAAGATCCATTCCGTGTCCAAGGCCTTTTGTTC
Syzygium_cumini         ATGCGGAAATAGTACTTCAAGATCCATTCCGTGTCCAAGGCCTTTTGTTC

Angophora_costata       TTCTTGGCATCTGTTATTTTGGCACAAATATTTTTGGTTCTTAAGAAGAA
Corymbia_gummifera      TTCTTGGCATCTGTTATTTTGGCACAAATATTTTTGGTTCTTAAGAAGAA
Eucalyptus_baxteri      TTCTTGGCATCTGTTATTTTGGCACAAATATTTTTGGTTCTTAAGAAAAA
Geranium_palmatum       TTCTTGGCATCTGTTATTTTGGCACAAATTTTTTTGGTTCTTAAAAAGAA
Hypseocharis_bilobata   TTCTTGACGTCTGTTATTTTGGCACAAATCTTTTTGGTTCTTAAAAAGAA
Lagerstroemia           TTCTTGGCATCTGTTATTTTGGCACAAATATTTTTGGTTCTTAAGAAGAA
Monsonia_speciosa       TTCTTGACATCCGTTATTTTGGCACAAATCTTTTTGGTTCTTAAAAAGAA
Oenothera_biennis       TTCTTGGCATCTGTTATTTTGGCACAAATCTTTTTGGTTCTTAAGAAGAA
Stockwellia_quadrifida  TTCTTGGCATCTGTTATTTTGGCACAAATATTTTTGGTTCTTAAGAAGAA
Syzygium_cumini         TTCTTGGCATCTGTTATTTTGGCACAAATATTTTTGGTTCTTAAGAAGAA

Angophora_costata       ACAGTTTGAGAAGGTTCAATTGTCCGAAATGAATTTCTAG----------
Corymbia_gummifera      ACAGTTTGAGAAGGTTCAATTGTCCGAAATGAATTTCTAG----------
Eucalyptus_baxteri      ACAGTTTGAGAAGGTTCAATTGTCCGAAATGAATTTCTAG----------
Geranium_palmatum       GCAGTTTGAGAAAGTTCAATTGTCCGAAATGAATTTTTAG----------
Hypseocharis_bilobata   ACAGTTTGAGAAAGTTCAATTGTCCGAAATGAATTTCTAGATGAGTGTTA
Lagerstroemia           ACAGTTTGAGAAGGTTCAATTGTCCGAAATGAATTTCTAG----------
Monsonia_speciosa       GCAGTTTGAGAAAGTTCAATTGTCCGAAATGAATTTCTAG----------
Oenothera_biennis       ACAGTTTGAGAAGGTTCAATTGTCTGAAATGAATTTCTAG----------
Stockwellia_quadrifida  ACAGTTTGAGAAGGTTCAATTGTCCGAAATGAATTTCTAG----------
Syzygium_cumini         ACAGTTTGAGAAGGTTCAATTGTCCGAAATGAATTTCTAG----------

Angophora_costata       -----ATGAGTAAAGTCTATGATTGGTTTGAAGAACGTCTCGAGATTCAG
Corymbia_gummifera      -----ATGAGTAAAGTCTATGATTGGTTTGAAGAACGTCTCGAGATTCAG
Eucalyptus_baxteri      -----ATGAGTAAAGTCTATGATTGGTTTGAAGAACGTCTCGAGATTCAG
Geranium_palmatum       -----ATGAGTAAAGTCTATGATTGGTTCGAAGAACGCCTCGAGATTCAG
Hypseocharis_bilobata   CCTATCTCAATAAAGTCTATGATTGGTTCGAAGAACGTCTCGAGATTCAG
Lagerstroemia           -----ATGAGTAAAGTCTATGATTGGTTCGAAGAACGTCTCGAGATTCAG
Monsonia_speciosa       -----ATGAGTAAAGTCTATGATTGGTTCGAAGAGCGTCTCGAGATCCAG
Oenothera_biennis       -----ATGAGTAAAGTCTATGATTGGTTCGAAGAACGTCTCGAGATTCAG
Stockwellia_quadrifida  -----ATGAGTAAAGTCTATGATTGGTTTGAAGAACGTCTCGAGATTCAG
Syzygium_cumini         -----ATGAGTAAAGTCTATGATTGGTTTGAAGAACGTCTCGAGATTCAG

Angophora_costata       GCGATTGCAGATGATATAACTAGTAAATATGTTCCTCCTCATGTCAACAT
Corymbia_gummifera      GCGATTGCAGATGATATAACTAGTAAATATGTTCCTCCTCATGTCAACAT
Eucalyptus_baxteri      GCGATTGCAGATGATATAACTAGTAAATATGTTCCTCCTCATGTCAACAT
Geranium_palmatum       GCAATTGCAGACGATATAACTAGTAAGTACGTCCCCCCTCATGTCAACAT
Hypseocharis_bilobata   GCGATTGCAGACGATATATCTAGTAAGTACGTTCCCCCTCATGTCAACAT
Lagerstroemia           GCGATTGCAGATGATATAACTAGTAAATATGTTCCTCCCCATGTCAATAT
Monsonia_speciosa       GCGATTGCGGACGATATAACTAGTAAGTACGTTCCCCCTCATGTTAACAT
Oenothera_biennis       GCGATTGCGGATGATATAACTAGTAAATATGTTCCTCCTCATGTCAACAT
Stockwellia_quadrifida  GCGATTGCAGATGATATAACTAGTAAATATGTTCCTCCTCATGTCAACAT
Syzygium_cumini         GCGATTGCAGATGATATAACTAGTAAATATGTTCCTCCTCATGTCAACAT

Angophora_costata       ATTTTATTGTCTAGGAGGAATTACGCTTACTTGTTTTTTAGTACAAGTAG
Corymbia_gummifera      ATTTTATTGTCTAGGAGGAATTACGCTTACTTGTTTTTTAGTACAAGTAG
Eucalyptus_baxteri      ATTTTATTGTCTAGGAGGAATTACGCTTACTTGTTTTTTAGTACAAGTAG
Geranium_palmatum       ATTTTATTGTCTAGGGGGAATTACCCTTACTTGTTTTTTAGTACAAGTAG
Hypseocharis_bilobata   CTTTTATTGTCTAGGAGGAATTACACTTACTTGTTTTTTAGTACAAGTAG
Lagerstroemia           ATTTTATTGTCTAGGAGGAATTACGCTTACTTGTTTTTTAGTACAAGTAG
Monsonia_speciosa       ATTTTATTGTCTAGGGGGGATTACGCTTACTTGCTTTTTAGTACAAGTAG
Oenothera_biennis       ATTTTATTGTCTGGGGGGAATTACGCTTACTTGTTTTTTAGTACAAGTAG
Stockwellia_quadrifida  ATTTTATTGTCTAGGAGGAATTACGCTTACTTGTTTTTTAGTACAAGTAG
Syzygium_cumini         ATTTTATTGTCTAGGAGGAATTACGCTTACTTGTTTTTTAGTACAAGTAG

Angophora_costata       CTACGGGGTTTGCTATGACTTTTTACTACCGTCCAACTGTTACTGAGGCT
Corymbia_gummifera      CTACGGGGTTTGCTATGACTTTTTACTACCGTCCAACTGTTACTGAGGCT
Eucalyptus_baxteri      CTACGGGGTTTGCTATGACTTTTTACTACCGTCCAACTGTTACTGAGGCT
Geranium_palmatum       CTACCGGATTTGCTATGACGTTTTACTACCGCCCTACTGTTACTGAGGCT
Hypseocharis_bilobata   CTACCGGATTTGCTATGACTTTTTACTACCGCCCTACCGTTACTGAGGCT
Lagerstroemia           CTACGGGGTTTGCTATGACTTTTTACTACCGTCCAACTGTTACTGAGGCT
Monsonia_speciosa       CTACTGGGTTTGCTATGACGTTTTACTATCGCCCTACCGTTACTGAGGCT
Oenothera_biennis       CTACGGGATTTGCTATGACTTTTTACTACCGCCCAACAGTCACTGAGGCT
Stockwellia_quadrifida  CTACAGGGTTTGCTATGACTTTTTACTACCGTCCAACTGTTACTGAGGCT
Syzygium_cumini         CTACGGGGTTTGCTATGACTTTTTACTACCGTCCAACTGTTACTGAGGCT

Angophora_costata       TTTGCTTCTGTTCAATACATAATGACTGAAGCTAACTTTGGTTGGTTAAT
Corymbia_gummifera      TTTGCTTCTGTTCAATACATAATGACTGAAGCTAACTTTGGTTGGTTAAT
Eucalyptus_baxteri      TTTGCTTCTGTTCAATACATAATGACTGAAGCTAACTTTGGTTGGTTAAT
Geranium_palmatum       TTTTCTTCTGTGCAATACATAATGACCGAAGCCAACTTTGGGTGGTTAAT
Hypseocharis_bilobata   TTTGCTTCTGTTCAATACATAATGACCGAAGCCAACTTTGGGTGGTTAAT
Lagerstroemia           TTTGCTTCTGTTCAATACATAATGACTGAAGCTAACTTTGGTTGGTTAAT
Monsonia_speciosa       TTTTCTTCAGTTCAATACATAATGACTGAAGCCAACTTTGGGTGGTTAAT
Oenothera_biennis       TTTGCTTCTGTTCAATACATAATGACTGAAGCTAACTTTGGTTGGTTAAT
Stockwellia_quadrifida  TTTGCTTCTGTTCAATACATAATGACTGAAGCTAACTTTGGTTGGTTAAT
Syzygium_cumini         TTTGCTTCTGTTCAATACATAATGACTGAAGCTAACTTTGGTTGGTTAAT

Angophora_costata       TCGATCAGTTCATCGATGGTCGGCAAGTATGATGGTCCTAATGATGATCC
Corymbia_gummifera      TCGATCAGTTCATCGATGGTCGGCAAGTATGATGGTCCTAATGATGATCC
Eucalyptus_baxteri      TCGATCAGTTCATCGATGGTCGGCAAGTATGATGGTCCTAATGATGATCC
Geranium_palmatum       CCGATCAGTCCACCGATGGTCAGCAAGTATGATGGTTCTAATGATGATCT
Hypseocharis_bilobata   CCGATCAGTCCATCGATGGTCGGCAAGTATGATGGTTCTAATGATGATCT
Lagerstroemia           CCGATCAGTTCATCGATGGTCGGCAAGTATGATGGTCCTAATGATGATCT
Monsonia_speciosa       CCGATCAGTCCATCGATGGTCGGCAAGTATGATGGTTCTAATGATGATCT
Oenothera_biennis       CCGCTCCGTTCATCGCTGGTCGGCAAGTATGATGGTCCTAATGATGATCT
Stockwellia_quadrifida  TCGATCAGTTCATCGATGGTCGGCAAGTATGATGGTCCTAATGATGATCC
Syzygium_cumini         TCGATCAGTTCATCGATGGTCGGCGAGTATGATGGTCCTAATGATGATCC

Angophora_costata       TGCACGTATTTCGTGTGTATCTCACTGGTGGTTTTAAAAAACCTCGCGAA
Corymbia_gummifera      TGCACGTATTTCGTGTGTATCTCACTGGTGGTTTTAAAAAACCTCGCGAA
Eucalyptus_baxteri      TGCACGTATTTCGTGTGTATCTCACTGGTGGTTTTAAAAAACCTCGCGAA
Geranium_palmatum       TGCACGTATTTCGTGTCTATCTTACTGGTGGTTTTAAAAAACCTCGCGAA
Hypseocharis_bilobata   TGCACGTATTTCGTGTGTATCTCACTGGTGGTTTTAAAAAACCCCGGGAA
Lagerstroemia           TGCACGTATTTCGTGTGTATCTCACGGGTGGTTTTAAAAAACCTCGCGAA
Monsonia_speciosa       TACACGTATTTCGTGTCTATCTTACGGGTGGTTTTAAAAGGCCTCGCGAA
Oenothera_biennis       TGCACGTATTTCGTGTCTATCTCACAGGTGGTTTTAAAAAACCTCGCGAA
Stockwellia_quadrifida  TGCACGTATTTCGTGTGTATCTCACTGGTGGTTTTAAAAAACCTCGCGAA
Syzygium_cumini         TGCATGTATTTCGTGTGTATCTCACTGGTGGTTTTAAAAAACCTCGCGAA

Angophora_costata       TTAACTTGGGTTACAGGTGTGGTTCTGGCTGTATTGACCGCATCCTTTGG
Corymbia_gummifera      TTAACTTGGGTTACAGGTGTGGTTCTGGCTGTATTGACCGCATCCTTTGG
Eucalyptus_baxteri      TTAACTTGGGTTACAGGTGTGGTTCTGGCTGTATTGACCGCATCCTTTGG
Geranium_palmatum       TTGACTTGGGTTACAGGTGTGGTTCTGGCTGTATTGACTGCATCCTTTGG
Hypseocharis_bilobata   TTGACTTGGGTTACAGGTGTGGTTCTGGCTGTATTGACTGCATCCTTTGG
Lagerstroemia           TTAACTTGGGTTACAGGTGTGGTTCTAGCCGTATTGACCGCATCCTTTGG
Monsonia_speciosa       TTGACTTGGGTTACTGGTGTGGTTCTGGCTGTATTGACTGCATCCTTTGG
Oenothera_biennis       TTAACTTGGGTCACAGGCGTGGTTCTAGCTGTATTGACTGCATCGTTTGG
Stockwellia_quadrifida  TTAACTTGGGTTACAGGTGTGGTTCTGGCTGTATTGACCGCATCCTTTGG
Syzygium_cumini         TTAACTTGGGTTACAGGTGTGGTTCTGGCTGTATTGACCGCATCCTTTGG

Angophora_costata       TGTAACTGGTTATTCCTTACCTTGGGACCAAATTGGTTATTGGGCAGTCA
Corymbia_gummifera      TGTAACTGGTTATTCCTTACCTTGGGACCAAATTGGTTATTGGGCAGTCA
Eucalyptus_baxteri      TGTAACTGGTTATTCCTTACCTTGGGACCAAATTGGTTATTGGGCAGTCA
Geranium_palmatum       TGTAACTGGTTATTCTTTACCTCGGGACCAAATTGGTTATTGGGCAGTCA
Hypseocharis_bilobata   TGTAACTGGTTATTCCTTACCTCGGGACCAAATTGGTTATTGGGCAGTCA
Lagerstroemia           TGTAACTGGTTATTCCTTACCTTGGGACCAAATTGGTTATTGGGCAGTCA
Monsonia_speciosa       TGTAACTGGTTATTCCTTACCTCGGGACCAAGTTGGTTATTGGGCAGTCA
Oenothera_biennis       TGTAACTGGGTATTCCTTACCTTGGGACCAAATTGGTTATTGGGCAGTCA
Stockwellia_quadrifida  TGTAACTGGTTATTCCTTACCTTGGGACCAAATTGGTTATTGGGCAGTCA
Syzygium_cumini         TGTAACTGGTTATTCCTTACCTTGGGACCAAATTGGTTATTGGGCAGTCA

Angophora_costata       AAATTGTAACAGGTGTACCGGAAGCTATTCCTGTAATAGGATCCCCTTTA
Corymbia_gummifera      AAATTGTAACAGGTGTACCGGAAGCTATTCCTGTAATAGGATCCCCCTTA
Eucalyptus_baxteri      AAATTGTAACAGGTGTACCGGAAGCTATTCCTGTAATAGGATCCCCTTTA
Geranium_palmatum       AAATTGTAACAGGCGTACCGGACGCTATTCCTGTAATAGGATCGCCTTTG
Hypseocharis_bilobata   AAATTGTAACAGGCGTACCGGAAGCTATTCCTGTAATAGGATCACCCTTG
Lagerstroemia           AAATTGTAACAGGCGTACCGGAAGCTATTCCTGTAATAGGATCTCCTTTG
Monsonia_speciosa       AAATTGTAACAGGCGTACCGGAAGCTATTCCTGTAATAGGATCGCCCTTG
Oenothera_biennis       AAATTGTAACAGGCGTGCCGGACGCTATTCCTGTAATAGGATCTCCCTTG
Stockwellia_quadrifida  AAATTGTAACAGGTGTACCGGAAGCTATTCCTGTAATAGGATCCCCTTTA
Syzygium_cumini         AAATTGTAACAGGTGTACCGGAAGCTATTCCTGTAATAGGATCCCCTTTA

Angophora_costata       GTAGAGTTATTACGCGGAAGTGCTAGTGTGGGACAATCCACTTTGACTCG
Corymbia_gummifera      GTAGAGTTATTACGCGGAAGTGCTAGTGTGGGACAATCCACTTTGACTCG
Eucalyptus_baxteri      GTAGAGTTATTACGCGGAAGTGCTAGTGTGGGACAATCCACTTTGACTCG
Geranium_palmatum       GTAGAGTTATTGCGCGGAAGTGCTAGTGTGGGACAATCCACTTTGACGCG
Hypseocharis_bilobata   GTAGAGTTATTGCGCGGAAGTGCTAGTGTGGGACAATCTACTTTGACGCG
Lagerstroemia           GTAGAGTTATTACGCGGAAGTGCTAGTGTGGGACAATCCACTTTGACTCG
Monsonia_speciosa       GTAGAGTTATTGCGCGGAAGTGCTAGTGTGGGACAATCCACTTTGACGCG
Oenothera_biennis       GTAGAGTTATTACGAGGAAGTGCTAGTGTGGGACAATCCACTTTGACTCG
Stockwellia_quadrifida  GTAGAGTTATTACGCGGAAGTGCTAGTGTGGGACAATCCACTTTGACTCG
Syzygium_cumini         GTAGAGTTATTACGCGGAAGTGCTAGTGTGGGACAATCCACTTTGACTCG

Angophora_costata       TTTTTATAGTTTACACACTTTTGTATTACCTCTTCTTACTGCCGTGTTTA
Corymbia_gummifera      TTTTTATAGTTTACACACTTTTGTATTACCTCTTCTTACTGCCGTGTTTA
Eucalyptus_baxteri      TTTTTATAGTTTACACACTTTTGTATTACCTCTTCTTACTGCCGTGTTTA
Geranium_palmatum       TTTTTATAGTTTACACACTTTTGTATTACCCCTCCTTACCGCTGTTTTTA
Hypseocharis_bilobata   TTTTTATAGTTTACACACTTTTGTACTACCTCTTCTTACTGCTGTATTTA
Lagerstroemia           TTTTTATAGTTTACACACTTTTGTATTACCCCTTCTTACTGCCGTATTTA
Monsonia_speciosa       TTTTTATAGTTTACACACTTTTGTATTACCCCTTCTTACTGCTGTATTTA
Oenothera_biennis       TTTTTATAGTTTACACACTTTTGTATTACCTCTTCTTACGGCCGTATTTA
Stockwellia_quadrifida  TTTTTATAGTTTACACACTTTTGTATTACCTCTTCTTACTGCCGTGTTTA
Syzygium_cumini         TTTTTATAGTTTACACACTTTTGTATTACCTCTTCTTACTGCCGTGTTTA

Angophora_costata       TGTTAATGCATTTTCTAATGATACGTAAGCAAGGTATTTCCGGTCCTTTA
Corymbia_gummifera      TGTTAATGCATTTTCTAATGATACGTAAGCAAGGTATTTCCGGTCCTTTA
Eucalyptus_baxteri      TGTTAATGCATTTTCTAATGATACGTAAGCAAGGTATTTCCGGTCCTTTA
Geranium_palmatum       TGTTAATGCATTTCTTAATGATACGCAAGCAAGGGATTTCTGGTCCGTTA
Hypseocharis_bilobata   TGTTAATGCATTTCTTAATGATACGTAAGCAAGGGATTTCTGGGCCTTTA
Lagerstroemia           TGTTAATGCATTTCCTAATGATACGTAAGCAAGGTATTTCTGGTCCTTTA
Monsonia_speciosa       TGTTAATGCATTTCTTAATGATACGTAAGCAAGGGATTTCTGGTCCTTTA
Oenothera_biennis       TGTTAATGCATTTCCTAATGATACGTAAGCAAGGGATTTCTGGTCCTTTA
Stockwellia_quadrifida  TGTTAATGCATTTTCTAATGATACGTAAGCAAGGTATTTCTGGTCCTTTA
Syzygium_cumini         TGTTAATGCATTTTCTAATGATACGTAAGCAAGGTATTTCTGGTCCTTTA

Angophora_costata       TAGATGGGAGTAACAAAAAAACCTGACTTAAATGATCCTGTATTAAGAGC
Corymbia_gummifera      TAGATGGGAGTAACAAAAAAACCTGACTTAAATGATCCTGTATTAAGAGC
Eucalyptus_baxteri      TAGATGGGAGTAACAAAAAAACCTGACTTAAATGATCCTGTATTAAGAGC
Geranium_palmatum       TAAATGGGAGTAACAAAAAAACCCGACTTGAATGATCCTGTATTAAGAGC
Hypseocharis_bilobata   TAGATGGGAGTAACAAAAAAACCCGACTTGAATGATCCTGTATTAAGAGC
Lagerstroemia           TAGATGGGAGTAACAAAAAAACCTGACTTGAATGATCCTGTATTAAGAGC
Monsonia_speciosa       TAAATGGGAGTAACAAAAAAACCCGACTTGAATGATCCTGTATTAAGAGC
Oenothera_biennis       TAGATGGGAGTAACAAAAAAACCTGACTTGAATGATCCTGTATTAAGAGC
Stockwellia_quadrifida  TAGATGGGAGTAACAAAAAAACCTGACTTAAATGATCCTGTATTAAGAGC
Syzygium_cumini         TAGATGGGAGTAACAAAAAAACCTGACTTAAATGATCCTGTATTAAGAGC

Angophora_costata       TAAATTGGCTAAAGGGATGGGTCATAATTATTACGGAGAACCTGCATGGC
Corymbia_gummifera      TAAATTGGCTAAAGGGATGGGTCATAATTATTACGGAGAACCTGCATGGC
Eucalyptus_baxteri      TAAATTGGCTAAAGGGATGGGTCATAATTATTACGGAGAACCCGCATGGC
Geranium_palmatum       TAAATTGGCTAAAGGAATGGGACATAATTATTACGGAGAACCCGCGTGGC
Hypseocharis_bilobata   TAAATTGGCTAAAGGAATGGGCCATAATTATTATGGAGAACCCGCATGGC
Lagerstroemia           TAAATTGGCTAAAGGGATGGGTCATAATTATTACGGAGAACCCGCATGGC
Monsonia_speciosa       TAAATTGGCTAAAGGAATGGGACATAATTATTACGGAGAACCTGCGTGGC
Oenothera_biennis       TAAATTGGCTAAGGGGATGGGTCATAATTATTACGGCGAACCCGCATGGC
Stockwellia_quadrifida  TAAATTGGCTAAAGGGATGGGTCATAATTATTACGGAGAACCCGCATGGC
Syzygium_cumini         TAAATTGGCTAAAGGGATGGGTCATAATTATTACGGAGAACCCGCATGGC

Angophora_costata       CCAACGATCTTTTATATATTTTTCCAGTAGTAATTTTAGGTACTATTGCG
Corymbia_gummifera      CCAACGATCTTTTATATATTTTTCCAGTAGTAATTTTAGGTACTATTGCG
Eucalyptus_baxteri      CCAACGATCTTTTATATATTTTTCCAGTAGTAATTTTAGGTACTATTGCG
Geranium_palmatum       CCAATGACCTTTTATATATTTTTCCCGTAGTCATTTTAGGTACTATTGCA
Hypseocharis_bilobata   CCAATGATCTTTTATATATTTTTCCCGTAGTCATTCTAGGTACTATTGCA
Lagerstroemia           CCAATGATCTTTTATATATTTTTCCGGTAGTAATTCTAGGTACTATTGCG
Monsonia_speciosa       CCAACGACCTTTTATATATTTTTCCCGTAGTCATTCTAGGTACTATTGCA
Oenothera_biennis       CCAACGACCTTTTATATATTTTTCCAGTAGTAATTCTGGGTACGATTGCG
Stockwellia_quadrifida  CCAACGATCTTTTATATATTTTTCCAGTAGTAATTTTAGGTACTATTGCG
Syzygium_cumini         CCAACGATCTTTTATATATTTTTCCAGTAGTAATTTTAGGTACTATTGCG

Angophora_costata       TGTAACGTAGGCTTAGCGGTTCTAGAACCATCAATGATTGGTGAACCCGC
Corymbia_gummifera      TGTAACGTAGGCTTAGCGGTTCTAGAACCATCAATGATTGGTGAACCCGC
Eucalyptus_baxteri      TGTAACGTAGGCTTAGCGGTTCTAGAACCATCAATGATTGGTGAACCCGC
Geranium_palmatum       TGTAACGTGGGCTTAGCAATTCTAGAACCATCAATGATTGGGGAACCCGC
Hypseocharis_bilobata   TGTAACGTAGGCTTAGCGGTTCTCGAACCATCAATGATTGGTGAACCCGC
Lagerstroemia           TGTAACGTAGGCTTAGCGATTCTAGAACCATCAATGATTGGCGAACCCGC
Monsonia_speciosa       TGTAACGTTGGCTTAGCAGTTCTAGAACCATCAATGATTGGGGAACCCGC
Oenothera_biennis       TGTAAGTGGGGCTTAGCGATTCTGGAACCATCAATGCTTGGTGAACCCGC
Stockwellia_quadrifida  TGTAACGTAGGCTTAGCGGTTCTAGAACCATCAATGATTGGTGAACCCGC
Syzygium_cumini         TGTAACGTAGGCTTAGCGGTTCTAGAACCATCAATGATTGGTGAACCCGC

Angophora_costata       CGATCCATTTGCAACTCCTTTGGAAATATTACCCGAATGGTATTTCTTTC
Corymbia_gummifera      CGATCCATTTGCAACTCCTTTGGAAATATTACCCGAATGGTATTTCTTTC
Eucalyptus_baxteri      CGATCCATTTGCAACTCCTTTGGAAATATTACCCGAATGGTATTTCTTTC
Geranium_palmatum       AGACCCATTTGCAACTCCTTTGGAAATATTACCTGAATGGTATTTCTTTC
Hypseocharis_bilobata   GGACCCTTTTGCAACTCCTCTGGAAATATTACCAGAATGGTATTTCTTTC
Lagerstroemia           AGATCCATTTGCAACTCCTTTGGAAATATTACCCGAATGGTATTTCTTTC
Monsonia_speciosa       AGACCCATTTGCAACTCCTTTGGAAATATTACCCGAATGGTATTTCTTTC
Oenothera_biennis       GGATCCCTTTGCAACTCCTTTGGAAATATTACCTGAATGGTATTTCTTTC
Stockwellia_quadrifida  GGATCCATTTGCAACTCCTTTGGAAATATTACCCGAATGGTATTTCTTTC
Syzygium_cumini         CGATCCATTTGCAACTCCTTTGGAAATATTACCCGAATGGTATTTCTTTC

Angophora_costata       CTGTATTTCAAATACTTCGTACAGTACCTAATAAGTTATTGGGTGTTCTT
Corymbia_gummifera      CTGTATTTCAAATACTTCGTACAGTACCTAATAAGTTATTGGGTGTTCTT
Eucalyptus_baxteri      CCGTATTTCAAATACTTCGTACAGTACCTAATAAGTTATTGGGTGTTCTT
Geranium_palmatum       CCGTATTTCAAATACTTCGTACAGTACCCAATAAGTTATTGGGAGTTCTT
Hypseocharis_bilobata   CCGTATTTCAAATACTTCGTACAGTCCCCAATAAGTTATTGGGTGTTCTT
Lagerstroemia           CCGTATTTCAAATACTTCGTACAGTACCCAATAAGTTATTGGGTGTTCTT
Monsonia_speciosa       CCGTATTTCAAATACTTCGTACAGTACCCAATAAGTTATTGGGTGTTCTT
Oenothera_biennis       CCGTATTTCAAATACTTCGTACAGTACCCAATAAGTTATTGGGCGTTCTT
Stockwellia_quadrifida  CCGTATTTCAAATACTTCGTACAGTACCTAATAAGTTATTGGGTGTTCTT
Syzygium_cumini         CCGTATTTCAAATACTTCGTACAGTACCTAATAAGTTATTGGGTGTTCTT

Angophora_costata       TTAATGGTTTCAGTACCTGCGGGATTATTAACAGTACCTTTTTTGGAGAA
Corymbia_gummifera      TTAATGGTTTCAGTACCTGCGGGATTATTAACAGTACCTTTTTTGGAGAA
Eucalyptus_baxteri      TTAATGGTTTCAGTACCTGCGGGATTATTAACAGTACCTTTTTTGGAGAA
Geranium_palmatum       TTAATGGTTTCAGTACCTGCGGGATTATTAACAGTACCTTTTTTAGAAAA
Hypseocharis_bilobata   TTAATGGTTTCAGTACCTGCGGGATTATTAACTGTACCTTTTTTAGAAAA
Lagerstroemia           TTAATGGTTTCAGTACCTGCGGGATTATTAACAGTACCTTTTTTGGAAAA
Monsonia_speciosa       TTAATGGTTTCAGTACCTGCGGGATTATTAACAGTACCCTTTTTAGAAAA
Oenothera_biennis       TTAATGGTTTCAGTACCTTCCGGATTATTAACAGTACCTTTTTTGGAGAA
Stockwellia_quadrifida  TTAATGGTTTCAGTACCTGCGGGATTATTAACAGTACCTTTTTTGGAGAA
Syzygium_cumini         TTAATGGTTTCAGTACCTGCGGGATTATTAACAGTACCTTTTTTGGAGAA

Angophora_costata       TGTTAATAAATTTCAAAATCCATTTCGTCGTCCAGTAGCGACAACTGTCT
Corymbia_gummifera      TGTTAATAAATTTCAAAATCCATTTCGTCGTCCAGTAGCGACAACTGTCT
Eucalyptus_baxteri      TGTTAATAAATTTCAAAATCCATTTCGTCGTCCAGTAGCGACAACTGTCT
Geranium_palmatum       TGTTAATAAATTCCAAAATCCATTTCGTCGCCCAGTCGCGACAACCGTCT
Hypseocharis_bilobata   TGTTAATAAATTCCAAAACCCATTTCGTCGTCCAGTAGCGACAACCGTCT
Lagerstroemia           TGTTAATAAATTTCAAAATCCATTTCGTCGTCCAGTAGCGACAACTGTCT
Monsonia_speciosa       TGTTAATAAATTCCAAAATCCATTTCGTCGCCCAGTAGCGACAACCGTCT
Oenothera_biennis       TGTTAATAAATTTCAAAATCCATTCCGTCGTCCAGTAGCGACAACGGTCT
Stockwellia_quadrifida  TGTTAATAAATTTCAAAATCCATTTCGTCGTCCAGTAGCGACAACTGTCT
Syzygium_cumini         TGTTAATAAATTTCAAAATCCATTTCGTCGTCCAGTAGCGACAACTGTCT

Angophora_costata       TTTTGATTGGTACCGTAGTGGCCCTTTGGTTGGGTATTGGAGCAACATTA
Corymbia_gummifera      TTTTGATTGGTACCGTAGTGGCCCTTTGGTTGGGTATTGGAGCAACATTA
Eucalyptus_baxteri      TTTTGATTGGTACCGTAGTGGCCCTTTGGTTGGGTATTGGAGCAACATTA
Geranium_palmatum       TTTTGGTTGGTACTGTAGCGGCCCTTTGGTTGGGTATTGGAGCAACATTA
Hypseocharis_bilobata   TTTTGGTTGGTACTGCAGTGGCCCTTTGGTTGGGTATTGGAGCAACATTA
Lagerstroemia           TTTTGATTGGTACCGTAGTGGCCCTTTGGTTGGGTATTGGAGCAACATTA
Monsonia_speciosa       TTTTGCTTGGTACTCTAGCGGCCCTTTGGTTGGGTATTGGAGCAACCTTA
Oenothera_biennis       TTTTGATTGGGACTGTAGTAGCCCTTTGGTTGGGTATTGGAGCAACATTA
Stockwellia_quadrifida  TTTTGATTGGTACCGTAGTGGCCCTTTGGTTGGGTATTGGAGCAACATTA
Syzygium_cumini         TTTTGATTGGTACCATAGTGGCCCTTTGGTTGGGTATTGGAGCAACATTA

Angophora_costata       CCTATTGATAAATCCCTAACTTTAGGTCTTTTTTAAATGATTGAAGTTTT
Corymbia_gummifera      CCTATTGATAAATCCCTAACTTTAGGTCTTTTTTAAATGATTGAAGTTTT
Eucalyptus_baxteri      CCTATTGATAAATCCCTAACTTTAGGTCTTTTTTAAATGATTGAAGTTTT
Geranium_palmatum       CCTATTGATAAATCTCTAACTTTAGGTCTTTTTTAAATGATTGAAGTTTT
Hypseocharis_bilobata   CCTATTGATAAATCCCTAACTTTGGGTCTTTTTTAAATGATTGAAGTTTT
Lagerstroemia           CCTATTGATAAATCCCTAACTTTAGGTCTTTTTTAAATGATTGAAGTTTT
Monsonia_speciosa       CCTATTGATAAATCCCTAACTTTAGGCCTTTTTTAAATGATTGAAGTTTT
Oenothera_biennis       CCTATCGATAAATCCCTAACCTTAGGTCTTTTTTAAATGATTGAAGTTTT
Stockwellia_quadrifida  CCTATTGAGAAATCCCTAACTTTAGGTCTTTTTTAAATGATTGAAGTTTT
Syzygium_cumini         CCTATTGATAAATCCCTAACTTTAGGTCTTTTTTAAATGATTGAAGTTTT

Angophora_costata       TCTATTTGGAATTGTCTTAGGTCTAATTCCTATTACTTTAGCTGGATTAT
Corymbia_gummifera      TCTATTTGGAATTGTCTTAGGTCTAATTCCTATTACTTTAGCTGGATTAT
Eucalyptus_baxteri      TCTATTTGGAATTGTCTTAGGTCTAATTCCTATTACTTTAGCTGGATTAT
Geranium_palmatum       TCTATTTGGAATCGTTTTGGGTCTAATTCCTATTACTTTGGCTGGATTAT
Hypseocharis_bilobata   GCTATTTGGAATCGTTTTGGGTCTAATTCCTATTACTTTGGCTGGATTAT
Lagerstroemia           TCTATTTGGAATTGTCTTAGGTCTAATTCCTATTACTTTAGCTGGATTAT
Monsonia_speciosa       TCTATTTGGAATCGTTTTGGGTCTCGTTCCTATTACTTTGGCTGGATTAT
Oenothera_biennis       TCTATTTGGAATTGTCTTAGGTCTAATTCCTATTACTTTAGCTGGATTAT
Stockwellia_quadrifida  TCTATTTGGAATTGTCTTAGGTCTAATTCCTATTACTTTAGCTGGATTAT
Syzygium_cumini         TCTATTTGGAATTGTCTTAGGTCTAATTCCTATTACTTTAGCTGGATTAT

Angophora_costata       TTGTAACTGCATATTTACAATACAGACGTGGTGATCAGTTGGATCTTTGA
Corymbia_gummifera      TTGTAACTGCATATTTACAATACAGACGTGGTGATCAGTTGGATCTTTGA
Eucalyptus_baxteri      TTGTAACTGCATATTTACAATACAGACGTGGTGATCAGTTGGATCTTTGA
Geranium_palmatum       TTGTAACTGCATATTTACAATACAGACGTGGCGATCAGTTGGGCCTTTGA
Hypseocharis_bilobata   TTGTAACTGCATATTTACAATATAGACGCGGCGATCAGTTGGGCCTTTGA
Lagerstroemia           TTGTAACTGCATATTTACAATACAGACGTGGCGATCAGTTGGACTTTTGA
Monsonia_speciosa       TTGTAACTGCATATTTACAATACAGACGCGGCGATCAGTTGGACCTTTGA
Oenothera_biennis       TTGTAACTGCATATTTACAATACAGGCGTGGCGATCAGCTGGACCTTTGA
Stockwellia_quadrifida  TTGTAACTGCATATTTACAATACAGACGTGGTGATCAGTTGGATCTTTGA
Syzygium_cumini         TTGTAACTGCATATTTACAATACAGACGTGGTGATCAGTTGGACCTTTGA

Angophora_costata       ATGCTTACTATAACTAGTTATTTCGGTTTTCTACTAGCAGCTTTAACTAT
Corymbia_gummifera      ATGCTTACTATAACTAGTTATTTCGGTTTTCTACTAGCAGCGTTAACTAT
Eucalyptus_baxteri      ATGCTTACTATAACTAGTTATTTCGGTTTTCTACTAGCAGCTTTAACTAT
Geranium_palmatum       ATGTCTACTATAACTAGTTATTTCAGTTTTCTACTAGTGGCTTTAACTAT
Hypseocharis_bilobata   ATGCCTACTATAACTAGTTATTTCGGTTTTCTACTAGCAGCTTTAACTAT
Lagerstroemia           ATGCTTACTATAACTAGTTTTTTCGGTTTTCTACTAGCGGCTTTAACTAT
Monsonia_speciosa       ATGTCTACTCTAACTAGTTATTTCGGGTTTCTACTAGTGGCTTTAACTAT
Oenothera_biennis       ATGCTTACTATAACTAGTTTTTTCGGTTTTCTACTAGCGGCTTTAACTAT
Stockwellia_quadrifida  ATGCTTACTATAACTAGTTATTTCGGTTTTCTACTAGCAGCTTTAACTAT
Syzygium_cumini         ATGCTTACTATAACTAGTTATTTCGGTTTTCTACTAGCAGCTTTAACTAT

Angophora_costata       AACCTCAGCTCTCTTTATTGGTCTGACCAAGATACGACTTATTTGAATGG
Corymbia_gummifera      AACCTCAGCTCTCTTTATTGGTCTGACCAAGATACGACTTATTTGAATGG
Eucalyptus_baxteri      AACCTCAGCTCTCTTTATTGGTCTGACCAAGATACGACTTATTTGAATGG
Geranium_palmatum       AACTGCAGCTCTATTTATTGGTCTGAGTAAGATACGACTTATTTGAATGG
Hypseocharis_bilobata   AAGCTCAGCTCTATTTATTGGTCTGAGCAAGATACGACTTATTTAAATGG
Lagerstroemia           AACCTCAGCTCTATTTATTGGTCTGACCAAGATACGACTTATTTGAATGG
Monsonia_speciosa       AACCGCAGCTCTATTTATTGGTCTGAGCAAGATACGACTTATTTGAATGG
Oenothera_biennis       AACCTCAGTTTTATTTATTGGTCTGACCAAGATACGACTTATTTGAATGG
Stockwellia_quadrifida  AACCTCAGCTCTCTTTATTGGTCTGACCAAGATACGACTTATTTGAATGG
Syzygium_cumini         AACCTCAGTTCTCTTTATTGGTCTGACCAAGATACGACTTATTTGAATGG

Angophora_costata       ATATAGTAAGTCTTGCTTGGGCTGCTTTAATGGTAGTCTTTACATTTTCT
Corymbia_gummifera      ATATAGTAAGTCTTGCTTGGGCTGCTTTAATGGTAGTCTTTACATTTTCT
Eucalyptus_baxteri      ATATAGTAAGTCTTGCTTGGGCTGCTTTAATGGTAGTCTTTACATTTTCT
Geranium_palmatum       ATATAATAAGTTTGGCTTGGGCTTCTTTAATGGTAGTCTTTACATTTTCC
Hypseocharis_bilobata   ATATAGTAAGTCTCGCTTGGGCTGCTTTAATGGTAGTCTTTACATTTTCC
Lagerstroemia           ATATAGTAAGTCTTGCTTGGGCTGCTTTAATGGTAGTCTTTTCATTTTCC
Monsonia_speciosa       ATATGATAAGTCTGGCTTGGGCTGCTTTAATGGTAGTCTTTACATTTTCC
Oenothera_biennis       ATATAGTCAGTCTTGCTTGGGCTGCTTTAATGGTAGTCTTTACATTTTCC
Stockwellia_quadrifida  ATATAGTAAGTCTTGCTTGGGCTGCTTTAATGGTAGTCTTTACATTTTCT
Syzygium_cumini         ATATAGTAAGTCTTGCTTGGGCTGCTTTAATGGTAGTCTTTACATTTTCT

Angophora_costata       CTTTCACTCGTAGTATGGGGAAGAAGTGGACTCTAGATGATTATTCGTTC
Corymbia_gummifera      CTTTCACTCGTAGTATGGGGAAGAAGTGGACTCTAGATGATTATTCGTTC
Eucalyptus_baxteri      CTTTCACTCGTAGTATGGGGAAGAAGTGGACTCTAAATGATTATTCGTTC
Geranium_palmatum       CTTTCACTGGTAGTATGGGGAAGAAGTGGACTCTAGATGATTATTCGTTC
Hypseocharis_bilobata   CTTTCACTGGTAGTATGGGGAAGAAGTGGACTCTAGATGATTATTCGTTC
Lagerstroemia           CTTTCACTGGTAGTATGGGGAAGAAGTGGACTCTAGATGATTATTCGTTC
Monsonia_speciosa       CTTTCGCTGGTAGTATGGGGAAGAAGTGGACTCTAGATGATTATTCGTTC
Oenothera_biennis       CTTTCACTGGTAGTATGGGGAAGGAGTGGGCTCTAGATGATTATTCGTTC
Stockwellia_quadrifida  CTTTCACTCGTAGTATGGGGAAGAAGTGGACTCTAGATGATTATTCGTTC
Syzygium_cumini         CTTTCACTCGTAGTATGGGGAAGAAGTGGACTCTAGATGATTATTCGTTC

Angophora_costata       GCCGGAACCAGAAGTCAAAATTTTGGTAGATAGGGATCCCGTAAAAACTT
Corymbia_gummifera      GCCGGAACCAGAAGTCAAAATTTTGGTAGATAGGGATCCCATAAAAACTT
Eucalyptus_baxteri      GCCGGAACCAGAAGTCAAAATTTTGGTAGATAGGGATCCCATAAAAACTT
Geranium_palmatum       GCCGGAACCAGAAGTAAAAATTTTGGTAGATAGGGATCCCGTAAAAACTT
Hypseocharis_bilobata   GCCGGAACCAGAAGTAAAAATTTTGGTAGATAGGGATCCCAAAAAAACTT
Lagerstroemia           GCCGGAACCAGAAGTCAAAATTTTGGTAGATAGGGATCCCATAAAAACTT
Monsonia_speciosa       GCCGGAACCAGAAGTCAAAATTTTGGTAGATAGGGATCCCATAAAAACTT
Oenothera_biennis       GCCGGAACCAGAAGTCAAAATTTTGGTAGATAGGGATCCCATAAAAACGT
Stockwellia_quadrifida  GCCGGAACCAGAAGTCAAAATTTTGGTAGATAGGGATCCCATAAAAACTT
Syzygium_cumini         GCCGGAACCAGAAGTCAAAATTTTGGTAGATAGGGATCCCATAAAAACTT

Angophora_costata       CTTTCGAGGAATGGGCCAAACCGGGTCATTTCTCAAGAACAATAGCTAAG
Corymbia_gummifera      CTTTCGAGGAATGGGCCAAACCGGGTCATTTCTCAAGAACAATAGCTAAG
Eucalyptus_baxteri      CTTTCGAGGAATGGGCCAAACCGGGTCATTTCTCAAGAACAATAGCTAAG
Geranium_palmatum       CTTTCGAGGAATGGGCTAGACCGGGTCATTTCTCAAAAATAATAGCCAAG
Hypseocharis_bilobata   CATTCGAGGAATGGGCCAAACCGGGACATTTCTCACGAACACTAGCCAAG
Lagerstroemia           CTTTCGAGGAATGGGCCAAACCGGGTCATTTCTCAAGAACAATAGCTAAG
Monsonia_speciosa       CTTTCGAGGAATGGGCTAGACCGGGTCATTTCTCAAGAACAATAGCCAAG
Oenothera_biennis       CGTTCGAGGAATGGGCTAAACCGGGCCATTTCTCAAGAACAATAGCTAAG
Stockwellia_quadrifida  CTTTCGAGGAATGGGCCAAACCGGGTCATTTCTCAAGAACAATAGCTAAG
Syzygium_cumini         CTTTCGAGGAATGGGCCAAACCGGGTCATTTCTCAAGAACAATAGCTAAG

Angophora_costata       GGCCCTGATACTACCACTTGGATCTGGAACCTACATGCTGATGCTCACGA
Corymbia_gummifera      GGCCCTGATACTACCACTTGGATCTGGAACCTACATGCTGATGCTCACGA
Eucalyptus_baxteri      GGCCCTGATACTACCACTTGGATCTGGAACCTACATGCTGATGCTCACGA
Geranium_palmatum       GGGCCTGATACTACCACTTGGATCTGGAACCTACATGCTGATGCTCACGA
Hypseocharis_bilobata   GGACCTGATACTACCACTTGGATCTGGAACCTACATGCTGATGCTCATGA
Lagerstroemia           GGCCCCGATACTACCACTTGGATCTGGAACCTACATGCTGATGCTCACGA
Monsonia_speciosa       GGGCCCGATACTACCACTTGGATCTGGAACCTACATGCCGATGCTCACGA
Oenothera_biennis       GGCCCTGAGACTACCACTTGGATCTGGAACCTACATGCTGATGCTCACGA
Stockwellia_quadrifida  GGCCCTGATACTACCACTTGGATCTGGAACCTACATGCTGATGCTCACGA
Syzygium_cumini         GGCCCTGATACTACCACTTGGATCTGGAACCTACATGCTGATGCTCACGA

Angophora_costata       TTTCGATAGCCATACCAATGATTTGGAGGAGATCTCTCGAAAAGTATTTA
Corymbia_gummifera      TTTCGATAGCCATACCAATGATTTGGAGGAGATCTCTCGAAAAGTATTTA
Eucalyptus_baxteri      TTTCGATAGCCATACCAATGATTTGGAGGAGATCTCTCGAAAAGTATTTA
Geranium_palmatum       TTTCGATAGCCATACCAGTGATTTGGAGGAGATCTCTCGAAAAGTTTTTA
Hypseocharis_bilobata   TTTCGATAGCCATACCAGTGATTTGGAGGAGATCTCTCGAAAAGTGTTTA
Lagerstroemia           TTTCGATAGCCATACCAGTGATTTGGAGGAGATCTCCCGAAAAGTATTTA
Monsonia_speciosa       TTTCGATAGCCATACCAGTGATTTGGAGGAGATCTCTCGAAAGGTTTTTA
Oenothera_biennis       TTTCGATAGCCATACCAGCGATTTGGAGGAGATCTCTCGAAAAGTATTTA
Stockwellia_quadrifida  TTTCGATAGCCATACCAATGATTTGGAGGAGATCTCTCGAAAAGTATTTA
Syzygium_cumini         TTTCGATAGCCATACCAATGATTTGGAGGAGATCTCTCGAAAAGTATTTA

Angophora_costata       GTGCTCATTTTGGCCAACTTTCCATTATCTTTCTTTGGCTGAGTGGTATG
Corymbia_gummifera      GTGCTCATTTTGGCCAACTTTCCATTATCTTTCTTTGGCTGAGTGGTATG
Eucalyptus_baxteri      GTGCTCATTTTGGCCAACTTTCCATTATCTTTCTTTGGCTGAGTGGCATG
Geranium_palmatum       GTGCCCATTTCGGCCAACTCTCCATCATCTTTCTTTGGCTTAGTGGCATG
Hypseocharis_bilobata   GTGCCCATTTCGGCCAACTCTCCATCATCTTTCTTTGGCTGAGTGGCATG
Lagerstroemia           GTGCCCATTTCGGGCAACTTTCCATTATTTTTCTTTGGCTGAGTGGCATG
Monsonia_speciosa       GTGCCCATTTTGGCCAGCTCTCCATCATCTTTCTTTGGCTTAGTGGCATG
Oenothera_biennis       GTGCCCATTTTGGGCAACTTTCCATTATCTTTCTGTGGCTGAGTGGCATG
Stockwellia_quadrifida  GTGCTCATTTTGGCCAACTTTCCATTATCTTTCTTTGGCTGAGTGGCATG
Syzygium_cumini         GTGCTCATTTTGGCCAACTTTCCATTATCTTTCTTTGGCTGAGTGGCATG

Angophora_costata       TATTTCCATGGTGCTCGTTTTTCCAATTATGAAGCATGGCTAAGTGACCC
Corymbia_gummifera      TATTTCCATGGTGCTCGTTTTTCCAATTATGAAGCATGGCTAAGTGACCC
Eucalyptus_baxteri      TATTTCCATGGTGCTCGTTTTTCCAATTATGAAGCATGGCTAAGTGACCC
Geranium_palmatum       TATTTCCATGGGGCTCGTTTTTCCAATTATGAAGCCTGGCTAAGTGATCC
Hypseocharis_bilobata   TATTTCCATGGTGCTCGTTTTTCCAATTATGAAGCCTGGCTAAGTGATCC
Lagerstroemia           TATTTCCACGGTGCTCGTTTTTCCAATTATGAAGCATGGCTAAGTGACCC
Monsonia_speciosa       TATTTCCATGGTGCTCGTTTTTCCAATTATGAAGCCTGGCTAAGTGATCC
Oenothera_biennis       TATTTCCACGGTGCTCGTTTTTCCAATTATGAAGCATGGCTAAGCGACCC
Stockwellia_quadrifida  TATTTCCATGGTGCTCGTTTTTCCAATTATGAAGCATGGCTAAGTGACCC
Syzygium_cumini         TATTTCCATGGTGCTCGTTTTTCCAATTATGAAGCATGGCTAAGTGACCC

Angophora_costata       TACTCACATTGGACCTAGTGCCCAGGTGGTTTGGCCAATAGTGGGCCAAG
Corymbia_gummifera      TACTCACATTGGACCTAGTGCCCAGGTGGTTTGGCCAATAGTGGGCCAAG
Eucalyptus_baxteri      TACTCACATTGGACCTAGTGCCCAGGTGGTTTGGCCAATAGTGGGCCAAG
Geranium_palmatum       TACTCACATCGGACCCAGTGCTCAGGTGGTTTGGCCAATAGTAGGCCAAG
Hypseocharis_bilobata   TACTCACATTGGACCCAGCGCTCAAGTGGTTTGGCCAATAGTGGGCCAAG
Lagerstroemia           TACTCACATTGGACCTAGTGCTCAGGTGGTTTGGCCAATAGTGGGCCAAG
Monsonia_speciosa       GACTCACATTGGACCCAGTGCTCAGGTGGTTTGGCCAATAGTAGGCCAGG
Oenothera_biennis       TACTCACATTGGACCTAGTGCTCAGGTGGTTTGGCCAATAGTGGGCCAAG
Stockwellia_quadrifida  TACTCACATTGGACCTAGTGCCCAGGTGGTTTGGCCAATAGTGGGCCAAG
Syzygium_cumini         TACTCACATTGGACCTAGTGCCCAGGTGGTTTGGCCAATAGTGGGCCAAG

Angophora_costata       AAATATTGAATGGCGATGTGGGCGGGGGTTTCCGAGGAATACAAATAACC
Corymbia_gummifera      AAATATTGAATGGCGATGTGGGCGGGGGTTTCCGAGGAATACAAATAACC
Eucalyptus_baxteri      AAATATTGAATGGCGATGTGGGCGGGGGTTTCCGAGGAATACAAATAACC
Geranium_palmatum       AAATATTGAATGGTGATGTGGGCGGGGGGTTTCGAGGAATCCAAATAACC
Hypseocharis_bilobata   AAATATTGAATGGTGATGTGGGTGGGGGCTTTCGAGGAATACAAATAACT
Lagerstroemia           AAATATTGAATGGCGATGTGGGCGGGGGTTTCCGAGGAATACAAATAACC
Monsonia_speciosa       AAATATTGAATGGTGATGTGGGCGGGGGCTTTCGAGGAATACAAATAACC
Oenothera_biennis       AAATATTGAATGGCGATGTGGGCGGGGGTTTCCGAGGAATACAAATAACC
Stockwellia_quadrifida  AAATATTGAATGGCGATGTGGGCGGGGGTTTCCGAGGAATACAAATAACC
Syzygium_cumini         AAATATTGAATGGCGATGTGGGCGGGGGTTTCCGAGGAATACAAATAACC

Angophora_costata       TCTGGTTTTTTTCAGATTTGGCGAGCATCTGGAATAACTAGTGAATTACA
Corymbia_gummifera      TCTGGTTTTTTTCAGATTTGGCGAGCATCTGGAATAACTAGTGAATTACA
Eucalyptus_baxteri      TCTGGTTTTTTTCAGATTTGGCGAGCATCGGGAATAACTAGTGAATTACA
Geranium_palmatum       TCTGGTCTTTTTCAGATTTGGCGAGCATCTGGAATAACTAGTGAATTGCA
Hypseocharis_bilobata   TCTGGGTTTTTTCAGATTTGGCGAGCATCTGGAATAACTAGTGAATTACA
Lagerstroemia           TCTGGGTTTTTTCAGATTTGGCGAGCATCTGGAATAACTAGTGAATTACA
Monsonia_speciosa       TCCGGGTTTTTTCAGATTTGGCGAGCATCTGGAATAACTAATGAATTACA
Oenothera_biennis       TCTGGGTTTTTTCAGCTTTGGAGAGCGTCTGGAATAACTAGTGAATTACA
Stockwellia_quadrifida  TCTGGTTTTTTTCAGATTTGGCGAGCATCTGGAATAACTAGTGAATTACA
Syzygium_cumini         TCTGGTTTTTTTCAGATTTGGCGAGCATCGGGAATAACTAGTGAATTACA

Angophora_costata       ACTCTATTGTACCGCAATTGGTGCATTAGTCTTTGCAGCCTTAATGCTTT
Corymbia_gummifera      ACTCTATTGTACCGCAATTGGTGCATTAGTCTTTGCAGCCTTAATGCTTT
Eucalyptus_baxteri      ACTCTATTGTACCGCAATTGGTGCATTAGTCTTTGCAGCCTTAATGCTTT
Geranium_palmatum       ACTCTATTGTACCGCAATCGGTGCATTGGTCTTTGCAGCCTTAATGCTTT
Hypseocharis_bilobata   ACTCTATTGTACCGCAATTGGTGCATTGGTCTTTGCAGCCTTAATGCTTT
Lagerstroemia           ACTCTATTGTACCGCAATTGGTGCATTAGTCTTTGCAGCCTTAATGCTTT
Monsonia_speciosa       ACTCTATTGTACCGCAATTGGTGCATTGGTCTTTGCAGCCTTAATGCTTT
Oenothera_biennis       ACTCTATTGTACCGCAATAGGCGCATTAGTCTTTGCAGCCTTAATGCTTT
Stockwellia_quadrifida  ACTCTATTGTACCGCAATTGGTGCATTAGTCTTTGCAGCCTTAATGCTTT
Syzygium_cumini         ACTCTATTGTACCGCAATTGGTGCATTAGTCTTTGCAGCCTTAATGCTTT

Angophora_costata       TTGCTGGTTGGTTCCATTATCACAAAGCTGCTCCAAAATTGGCCTGGTTC
Corymbia_gummifera      TTGCTGGTTGGTTCCATTATCACAAAGCTGCTCCAAAATTGGCCTGGTTC
Eucalyptus_baxteri      TTGCTGGTTGGTTCCATTATCACAAAGCTGCTCCAAAATTGGCCTGGTTC
Geranium_palmatum       TTGCTGGTTGGTTCCACTATCACAAAGCTGCCCCAAAATTGGCTTGGTTC
Hypseocharis_bilobata   TTGCTGGTTGGTTCCATTATCACAAAGCTGCCCCAAAATTGGCTTGGTTC
Lagerstroemia           TTGCTGGTTGGTTCCATTATCACAAAGCTGCCCCAAAATTGGCCTGGTTC
Monsonia_speciosa       TTGCCGGTTGGTTCCATTATCATAAAGCTGCCCCAAAATTGGCTTGGTTC
Oenothera_biennis       TTGCTGGTTGGTTCCATTATCACAAAGCGGCTCCAAAATTGGCCTGGTTC
Stockwellia_quadrifida  TTGCTGGTTGGTTCCATTATCACAAAGCTGCTCCAAAATTGGCCTGGTTC
Syzygium_cumini         TTGCTGGTTGGTTCCATTATCACAAAGCTGCTCCAAAATTGGCCTGGTTC

Angophora_costata       CAAGATGTAGAATCTATGTTGAATCACCATTTAGCAGGGCTACTAGGACT
Corymbia_gummifera      CAAGATGTAGAATCTATGTTGAATCACCATTTAGCAGGGCTACTAGGACT
Eucalyptus_baxteri      CAAGATGTAGAATCTATGTTGAATCACCATTTAGCAGGGCTACTAGGACT
Geranium_palmatum       CAAGATGTAGAATCTATGTTGAATCACCATTTAGCAGGTCTACTCGGTCT
Hypseocharis_bilobata   CAAGATGTCGAATCTATGTTGAATCACCATTTAGCAGGGTTACTAGGGCT
Lagerstroemia           CAAGACGTAGAATCCATGTTGAATCACCATTTAGCAGGGCTACTAGGACT
Monsonia_speciosa       CAAGATGTCGAATCTATGTTGAATCACCATTTAGGAGGACTCCTAGGCCT
Oenothera_biennis       CAAGATGTCGAATCTATGTTGAATCACCATTTAGCAGGGCTACTAGGACT
Stockwellia_quadrifida  CAAGATGTAGAATCTATGTTGAATCACCATTTAGCAGGGCTACTAGGACT
Syzygium_cumini         CAAGATGTAGAATCTATGTTGAATCACCATTTAGCAGGGTTACTAGGACT

Angophora_costata       TGGGTCTCTTTCTTGGGCGGGGCATCAAGTACATGTATCTTTACCAATTA
Corymbia_gummifera      TGGGTCTCTTTCTTGGGCGGGGCATCAAGTACATGTATCTTTACCAATTA
Eucalyptus_baxteri      TGGGTCTCTTTCTTGGGCGGGGCATCAAGTACATGTATCTTTACCAATTA
Geranium_palmatum       TGGGTCTCTTTCTTGGGCGGGGCATCAAGTACATGTATCTTTACCAATTA
Hypseocharis_bilobata   TGGGTCTCTTTCTTGGGCGGGGCATCAAGTACATGTATCTTTACCAATTA
Lagerstroemia           GGGGTCTCTTTCTTGGGCGGGGCATCAAGTACATGTATCTTTACCAATTA
Monsonia_speciosa       TGGGTCTCTTTCTTGGGCGGGGCATCAAGTACATGTATCTTTACCAATTA
Oenothera_biennis       GGGGTCTCTTTCTTGGGCGGGGCATCAAGTACATGTATCTTTACCAATTA
Stockwellia_quadrifida  TGGGTCTCTTTCTTGGGCGGGGCATCAAGTACATGTATCTTTACCAATTA
Syzygium_cumini         TGGGTCTCTTTCTTGGGCGGGGCATCAAGTACATGTATCTTTACCAATTA

Angophora_costata       ACCAATTTCTAAACGCTGGAGTAGATCCTAAAGAGATCCCACTTCCTCAT
Corymbia_gummifera      ACCAATTTCTAAACGCTGGAGTAGATCCTAAAGAGATCCCACTTCCTCAT
Eucalyptus_baxteri      ACCAATTTCTAAACGCTGGAGTAGATCCTAAAGAGATCCCACTTCCTCAT
Geranium_palmatum       ATCAATTTCTAAACGCTGGAGTAGATCCTAAGGAGATCCCACTTCCTCAT
Hypseocharis_bilobata   ACCAATTTCTAAACGCTGGAGTAGATCCTAAAGAGATTCCACTTCCTCAT
Lagerstroemia           ACCAATTTCTAAACGCTGGGGTAGATCCTAAAGAGATCCCACTTCCTCAT
Monsonia_speciosa       ACCAATTTCTAAACGCTGGAGTAGATCCTAAGGAGATCCCACTTCCTCAT
Oenothera_biennis       ACCAATTTCTAAACGCGGGAGTAGATCCTAAAGAGATCCCACTTCCTCAT
Stockwellia_quadrifida  ACCAATTTCTAAACGCTGGAGTAGATCCTAAAGAGATCCCACTTCCTCAT
Syzygium_cumini         ACCAATTTCTAAACGCTGGAGTAGATCCTAAAGAGATCCCACTTCCTCAT

Angophora_costata       GAATTTATCTTGAATCGGGATCTTTTGGCTCAACTTTATCCCAGTTTTGC
Corymbia_gummifera      GAATTTATCTTGAATCGGGATCTTTTGGCTCAACTTTATCCCAGTTTTGC
Eucalyptus_baxteri      GAATTTATCTTGAATCGGGATCTTTTGGCTCAACTTTATCCCAGTTTTGC
Geranium_palmatum       GAGTTTATCTTGAATCGGGATCTTTTGGCTCAACTTTATCCCAGTTTTGC
Hypseocharis_bilobata   GAATTTCTTTTGAATCGTGATCTTTTGGCTCAACTTTATCCTAGTTTTGC
Lagerstroemia           GAATTTATCTTGAATCGGGATCTTTTGGCTCAACTTTATCCCAGTTTTGC
Monsonia_speciosa       GAATTTCTCTTGAATCGGGATCTTTTGGCTCAACTTTATCCCAGTTTTGC
Oenothera_biennis       GAATTTATCTTGAATCGGGATCTTTTGGCTCAACTTTATCCGAGTTTTGC
Stockwellia_quadrifida  GAATTTATCTTGAATCGGGATCTTTTGGCTCAACTTTATCCCAGTTTTGC
Syzygium_cumini         GAATTTATCTTGAATCGGGATCTTTTGGCTCAACTTTATCCCAGTTTTGC

Angophora_costata       CGAGGGAGCAACCCCATTTTTTACCTTGAATTGGTCAAAATATGCGGAAT
Corymbia_gummifera      CGAGGGAGCAACCCCATTTTTTACCTTGAATTGGTCAAAATATGCGGAAT
Eucalyptus_baxteri      CGAGGGAGCAACCCCATTTTTTACCTTGAATTGGTCAAAATATGCGGAAT
Geranium_palmatum       TGAGGGAGCAACCCCCCTCTTTACCTTGAATTGGTCAAAATATGCAGAAT
Hypseocharis_bilobata   CGAGGGAGCAACCCCTCTTTTTACCTTGAATTGGTCAAAATATGCTGAAT
Lagerstroemia           CGAGGGAGCAACTCCATTTTTTACCTTGAATTGGTCAAAATATGCAGAAT
Monsonia_speciosa       CGAGGGAGCAACCCCCCTCTTTACCTTGAATTGGTCCAAATATGCGGAAT
Oenothera_biennis       CGAGGGAGCAACTCCATTTTTTACCTTGAATTGGTCAAAATATGCGGAAT
Stockwellia_quadrifida  CGAGGGAGCAACCCCATTTTTGACCTTGAATTGGTCAAAATATGCGGAAT
Syzygium_cumini         CGAGGGAGCAACCCCATTTTTTACCTTGAATTGGTCAAAATATGCGGAAT

Angophora_costata       TTCTTACTTTTCGTGGCGGATTAGATCCAGTAACTGGGGGTCTATGGCTG
Corymbia_gummifera      TTCTTACTTTTCGTGGCGGATTAGATCCAGTAACTGGGGGTCTATGGCTG
Eucalyptus_baxteri      TTCTTACTTTTCGTGGCGGATTAGATCCAGTAACTGGGGGTCTATGGCTG
Geranium_palmatum       TTCTTACTTTTCGTGGAGGATTAGATCCAGTAACTGGCGGTCTCTGGCTG
Hypseocharis_bilobata   TCCTTACTTTTCGTGGAGGATTAGATCCAGTAACTGGCGGTCTCTGGCTG
Lagerstroemia           TTCTTACTTTTCGTGGGGGGCTAGATCCAGTAACTGGGGGTCTATGGCTG
Monsonia_speciosa       TTCTTACTTTTCGAGGAGGATTAGATCCGGTAACTGGCGGTCTCTGGCTG
Oenothera_biennis       TTCTGACTTTTCGCGGAGGATTAGATCCAGTAACTGGGGGTCTATGGCTG
Stockwellia_quadrifida  TTCTTACTTTTCGTGGCGGATTAGATCCAGTAACCGGGGGTCTATGGCTG
Syzygium_cumini         TTCTTACTTTTCGTGGAGGATTAGATCCAGTAACTGGGGGTCTATGGCTG

Angophora_costata       ACTGATATTGCTCATCATCATTTAGCTATTGCAATTCTTTTCTTGATAGC
Corymbia_gummifera      ACTGATATTGCTCATCATCATTTAGCTATTGCAATTCTTTTCTTGATAGC
Eucalyptus_baxteri      ACTGATATTGCTCATCATCATTTAGCTATTGCAATTCTTTTCTTGATAGC
Geranium_palmatum       ACCGATATTGCACACCATCATTTAGCTATTGCAATTCTTTTTCTGATAGC
Hypseocharis_bilobata   ACCGATATTGCACACCATCATTTAGCTATTGCAATTCTTTTCCTGATCGC
Lagerstroemia           ACTGATATTGCTCATCATCATTTAGCTATTGCAATTCTTTTCTTGATAGC
Monsonia_speciosa       ACCGATATTGCACACCATCATTTAGCTATTGCAATTCTTTTTCTGATAGC
Oenothera_biennis       ACTGATATTGCTCATCATCATTTGGCTATTGCAATTCTTTTCTTGATAGC
Stockwellia_quadrifida  ACTGATATTGCTCATCATCATTTAGCTATTGCAATTCTTTTCTTGATAGC
Syzygium_cumini         ACTGATATTGCTCATCATCATTTAGCTATTGCAATTCTTTTCTTGATAGC

Angophora_costata       AGGTCACATGTATAGGACCAACTGGGGCATTGGTCATGGCATAAAAGATA
Corymbia_gummifera      AGGTCACATGTATAGGACCAACTGGGGCATTGGTCATGGCATAAAAGATA
Eucalyptus_baxteri      AGGTCACATGTATAGGACCAACTGGGGCATTGGTCATGGCATAAAAGATA
Geranium_palmatum       AGGTCACATGTATAGGACCAACTGGGGCATTGGACATGATCTAAAAGATA
Hypseocharis_bilobata   GGGTCACATGTATAGGACCAACTGGGGCATTGGCCATGATCTAAAAGATA
Lagerstroemia           AGGTCACATGTATAGGACCAACTGGGGCATCGGTCATGGTCTAAAAGATA
Monsonia_speciosa       GGGTCACATGTATAGGACCAACTGGGGCATTGGCCATGATCTAAAAGACC
Oenothera_biennis       GGGTCACATGTATAGGACCAACTGGGGCATTGGTCATGGTCTAAAAGATA
Stockwellia_quadrifida  AGGTCACATGTATAGGACCAACTGGGGCATTGGTCATGGCATAAAAGATA
Syzygium_cumini         AGGTCACATGTATAGGACCAACTGGGGCATTGGTCATGGTATAAAAGATA

Angophora_costata       TTTTAGAGGCTCATAAAGGTCCATTTACAGGCCAGGGCCATAAAGGCCTA
Corymbia_gummifera      TTTTAGAGGCTCATAAAGGTCCATTTACAGGCCAGGGCCATAAAGGCCTA
Eucalyptus_baxteri      TTTTAGAGTCTCATAAAGGTCCATTTACAGGCCAGGGCCATAAAGGCCTA
Geranium_palmatum       TTTTAGAAGCCCATAAAGGGCCCTTTACAGGTGAGGGCCATAAAGGCCTA
Hypseocharis_bilobata   TTTTAGAAGCCCATAAAGGACCGTTTACAGGCCAGGGCCATAAAGGTCTA
Lagerstroemia           TTTTAGAGGCTCATAAAGGTCCATTTACAGGCCAGGGCCATAAAGGCCTA
Monsonia_speciosa       TTTTAGAAGCCCATAAAGGACCCTTTACAGGCCAGGGCCATAAGGGCCTC
Oenothera_biennis       TTTTAGAGGCTCATAAAGGTCCATTTACAGGCCAGGGCCATAAAGGCCTA
Stockwellia_quadrifida  TTTTAGAAGCTCATAAAGGTCCATTTACAGGCCAGGGCCATAAAGGCCTA
Syzygium_cumini         TTTTAGAGGCTCATAAAGGTCCATTTACAGGCCAGGGCCATAAAGGCCTA

Angophora_costata       TACGAGATCCTAACAACGTCATGGCATGCTCAATTATCTCTTAACCTAGC
Corymbia_gummifera      TACGAGATCCTAACAACGTCATGGCATGCTCAATTATCTCTTAACCTAGC
Eucalyptus_baxteri      TACGAGATCCTAACAACGTCATGGCATGCTCAATTATCTCTTAACCTAGC
Geranium_palmatum       TATGAGATTCTAACAACGTCGTGGCATGCTCAATTATCCCTTAATTTAGC
Hypseocharis_bilobata   TATGAGATCCTAACGACGTCATGGCATGCTCAATTATCCCTTAACCTAGC
Lagerstroemia           TACGAGATCCTAACAACGTCATGGCATGCCCAATTATCTCTTAACCTAGC
Monsonia_speciosa       TATGAGATTCTAACAACCTCATGGCATGCTCAACTATCCCTCAATTTAGC
Oenothera_biennis       TATGAGATCCTAACAACGTCATGGCATGCTCAATTATCTCTTAACCTCGC
Stockwellia_quadrifida  TACGAGATCCTAACAACGTCATGGCATGCTCAATTATCTCTTAACCTAGC
Syzygium_cumini         TACGAGATCCTAACAACGTCATGGCATGCTCAATTATCTCTTAACCTAGC

Angophora_costata       TATGTTAGGCTCTTTAACCATTGTTGTAGCTCACCATATGTATTCCATGC
Corymbia_gummifera      TATGTTAGGCTCTTTAACCATTGTTGTAGCTCACCATATGTATTCCATGC
Eucalyptus_baxteri      TATGTTAGGCTCTTTAACCATTGTTGTAGCTCACCATATGTATTCCATGC
Geranium_palmatum       TATGTTAGGCTCTTTAACCATTGTTGTAGCTCATCATATGTATTCCATGC
Hypseocharis_bilobata   TATGTTGGGCTCTTTAACCATTGTAGTAGCTCACCATATGTATTCCATGC
Lagerstroemia           TATGTTAGGCTCTTTAACCATTGTTGTAGCTCACCATATGTATTCCATGC
Monsonia_speciosa       TATGTTAGGCTCTTTAACCATTGTTGTAGCTCATCATATGTATTCCATGC
Oenothera_biennis       TATGTTAGGCTCTTTAACGATTGTTGTAGCTCACCATATGTATTCCATGC
Stockwellia_quadrifida  TATGTTAGGCTCTTTAACCATTGTTGTAGCTCACCATATGTATTCCATGC
Syzygium_cumini         TATGTTAGGCTCTTTAACCATTGTTGTAGCTCACCATATGTATTCCATGC

Angophora_costata       CCCCTTATCCATATCTAGCTACTGACTATGGTACACAACTGTCATTGTTC
Corymbia_gummifera      CCCCTTATCCATATCTAGCTACTGACTATGGTACACAACTGTCATTGTTC
Eucalyptus_baxteri      CCCCTTATCCATATCTAGCTACTGACTATGGTACACAACTGTCATTGTTC
Geranium_palmatum       CACCCTATCCATATCTAGCTACTGACTATGGTACACAACTGTCGTTGTTT
Hypseocharis_bilobata   CCCCCTATCCCTATCTAGCTACTGACTATGGTACACAATTGTCGTTGTTC
Lagerstroemia           CCCCTTATCCATATCTAGCTACTGACTATGGTACCCAACTGTCATTGTTC
Monsonia_speciosa       CCCCTTATCCATACCTAGCTACTGACTATGGTACACAACTCTCGTTGTTC
Oenothera_biennis       CCCCTTATCCATATCTAGCTACTGACTATGGTACCCAACTGTCATTGTTC
Stockwellia_quadrifida  CCCCTTATCCATATCTAGCTACTGATTATGGTACACAACTGTCATTGTTC
Syzygium_cumini         CCCCTTATCCATATCTAGCTACTGACTATGGTACACAACTGTCATTGTTC

Angophora_costata       ACACATCACATGTGGATTGGCGGATTTCTCATAGTTGGTGCTGCCGCGCA
Corymbia_gummifera      ACACATCACATGTGGATTGGCGGATTTCTCATAGTTGGTGCTGCCGCGCA
Eucalyptus_baxteri      ACACATCACATGTGGATTGGCGGGTTTCTCATAGTTGGTGCTGCCGCGCA
Geranium_palmatum       ACACATCACATGTGGATTGGCGCATTTCTCATAGTTGGCGCTGCTGCGCA
Hypseocharis_bilobata   ACACATCACATGTGGATTGGCGCTTTTCTCATAGTTGGCGCTGCTGCACA
Lagerstroemia           ACGCATCACATGTGGATTGGTGGATTTCTCATAGTTGGTGCTGCCGCGCA
Monsonia_speciosa       ACCCATCACATGTGGATTGGCGCATTTCTCATAGTTGGCGCTGCTGCGCA
Oenothera_biennis       ACACATCACATGTGGATTGGTGGATTTCTCATAGTTGGTGCTGCCGCGCA
Stockwellia_quadrifida  ACACATCACATGTGGATTGGCGGATTTCTCATAGTTGGTGCTGCCGCGCA
Syzygium_cumini         ACACATCACATGTGGATTGGCGGGTTTCTCATAGTTGGTGCTGCCGCGCA

Angophora_costata       TGCAGCTATTTTTATGGTAAGAGATTATGATCCAACTACTCGATACAACG
Corymbia_gummifera      TGCAGCTATTTTTATGGTAAGAGATTATGATCCAACTACTCGATACAACG
Eucalyptus_baxteri      TGCAGCTATTTTTATGGTAAGAGATTATGATCCAACTACTCGATACAACG
Geranium_palmatum       TGCAGCCATTTTTATGGTACGAGACTATGATCCAACTATTCGATACAACG
Hypseocharis_bilobata   TGCAGCCATTTTTATGGTACGAGACTATGATCCAACTACTCGATACAACG
Lagerstroemia           TGCAGCTATTTTTATGGTAAGAGATTATGATCCAACTACTCGATACAACG
Monsonia_speciosa       TGCGGCCATTTTTATGGTACGAGACTATGATCCAACTACTCGATACAACG
Oenothera_biennis       TGCTGCTATTTTTATGGTAAGAGATTATGATCCAACTACTCGATACAACG
Stockwellia_quadrifida  TGCAGCTATTTTTATGGTAAGAGATTATGATCCAACTACTCGATACAACG
Syzygium_cumini         TGCAGCTATTTTTATGGTAAGAGATTATGATCCAACTACTCGATACAATG

Angophora_costata       ATCTATTAGATCGTGTCCTTAGGCATCGTGATGCAATCATATCACATCTC
Corymbia_gummifera      ATCTATTAGATCGTGTCCTTAGGCATCGTGATGCAATCATATCACATCTC
Eucalyptus_baxteri      ATCTATTAGATCGTGTCCTTAGGCATCGTGATGCAATCATATCACATCTC
Geranium_palmatum       ATCTATTAGACCGTGTCCTTAGGCATCGCGATGCAATCATCTCACACCTC
Hypseocharis_bilobata   ATCTCTTAGACCGCGTCCTTAGGCATCGCGATGCAATCATATCCCACCTC
Lagerstroemia           ATCTATTAGATCGTGTCCTTAGGCATCGCGATGCAATCATATCACATCTC
Monsonia_speciosa       ATCTCTTAGACCGTGTCCTTAGGCATCGCGATGCAATCATATCACACCTC
Oenothera_biennis       ATCTATTAGATCGTGTCCTTAGGCATCGCGATGCAATCATATCACATCTC
Stockwellia_quadrifida  ATCTATTAGATCGTGTCCTTAGGCATCGCGATGCAATCATATCACATCTC
Syzygium_cumini         ATCTATTAGATCGTGTCCTTAGGCATCGCGATGCAATCATATCACATCTC

Angophora_costata       AACTGGGTATGTATATTTCTAGGCTTTCACAGTTTTGGTTTGTATATTCA
Corymbia_gummifera      AACTGGGTATGTATATTTCTAGGCTTTCACAGTTTTGGTTTGTATATTCA
Eucalyptus_baxteri      AACTGGGTATGTATATTTCTAGGCTTTCACAGTTTTGGTTTGTATATTCA
Geranium_palmatum       AACTGGGTATGTATATTTTTAGGATTTCACAGCTTTGGTTTGTATATTCA
Hypseocharis_bilobata   AACTGGGTATGTATCTTTTTAGGATTTCACAGTTTTGGTTTGTATATTCA
Lagerstroemia           AACTGGGTATGTATATTTCTAGGCTTTCACAGTTTTGGTTTGTATATTCA
Monsonia_speciosa       AACTGGGTATGTATATTTTTAGGATTTCACAGCTTTGGTTTGTATATTCA
Oenothera_biennis       AATTGGGTATGTATTTTTCTAGGCTTTCACAGTTTTGGTTTGTATATTCA
Stockwellia_quadrifida  AACTGGGTATGTATATTTCTAGGCTTTCACAGTTTTGGTTTGTATATTCA
Syzygium_cumini         AACTGGGTATGTATATTTCTAGGCTTTCACAGTTTTGGTTTGTATATTCA

Angophora_costata       TAATGATACCATGAGCGCTTTAGGGCGACCCCAAGATATGTTTTCTGATA
Corymbia_gummifera      TAATGATACCATGAGCGCTTTAGGGCGACCCCAAGATATGTTTTCTGATA
Eucalyptus_baxteri      TAATGATACCATGAGCGCTTTAGGGCGACCCCAAGATATGTTTTCTGATA
Geranium_palmatum       TAATGATACCATGAGCGCTTTGGGGCGCCCCCAAGATATGTTTTCTGATA
Hypseocharis_bilobata   TAATGATACCATGAGCGCTTTAGGACGTCCTCAAGATATGTTTTCAGATA
Lagerstroemia           TAATGATACCATGAGCGCTTTAGGGCGCCCTCAAGATATGTTTTCTGATA
Monsonia_speciosa       TAATGATACCATGAGTGCTTTGGGGCGCCCCCAAGATATGTTTTCAGATA
Oenothera_biennis       TAACGATACCATGAGCGCTTTAGGACGCCCTCAAGATATGTTTTCTGATA
Stockwellia_quadrifida  TAATGATACCATGAGCGCTCTAGGGCGACCCCAAGATATGTTTTCTGATA
Syzygium_cumini         TAATGATACCATGAGCGCTTTAGGGCGACCCCAAGATATGTTTTCTGATA

Angophora_costata       CCGCTATCCAATTACAACCCGTCTTTGCTCAATGGATACAAAACACCCAT
Corymbia_gummifera      CCGCTATACAATTACAACCCGTCTTTGCTCAATGGATACAAAACACCCAT
Eucalyptus_baxteri      CCGCTATACAATTACAACCCGTCTTTGCTCAATGGATACAAAACACCCAT
Geranium_palmatum       CCGCTATACAACTACAACCTGTCTTTGCTCAATGGATACAAAACACCCAC
Hypseocharis_bilobata   CCGCTATACAACTACAGCCTATCTTTGCTCAATGGATACAAAACACCCAC
Lagerstroemia           CCGCTATACAATTACAACCTGTCTTTGCTCAATGGATACAAAACACCCAC
Monsonia_speciosa       CGGCTATACAACTACAGCCTGTCTTTGCTCAATGGATACAAAACACCCAT
Oenothera_biennis       CCGCTATACAATTACAACCCGTCTTTGCTCAATGGATACAAAACACCCAT
Stockwellia_quadrifida  CCGCTATACAATTACAACCCGTCTTTGCTCAATGGATACAAAACACCCAT
Syzygium_cumini         CCGCTATACAATTACAACCCGTCTTTGCTCAATGGATACAAAACACCCAT

Angophora_costata       GCTTTGGCGCCTGCTGCAACCGCCCCTGGTGCAACAGCAAGCACCAGTTT
Corymbia_gummifera      GCTTTGGCGCCTGCTGCAACCGCCCCTGGTGCAACAGCAAGCACCAGTTT
Eucalyptus_baxteri      GCTTTGGCGCCTGCTGCAACCGCCCCTGGTGCAACAGCAAGCACCAGTTT
Geranium_palmatum       GCTTTAGCACCTGGTGCAACGGCCCCTGGTGCAACAACAAGTACCAGTTT
Hypseocharis_bilobata   GCTTTAGCGCCTGGCGCAACGGCCCCCGGTGCAACAACAAGTACCAGTTT
Lagerstroemia           GCTTTGGCGCCCGGTGCAACGGCTCCTGGTGCAACAGCAAGCACTAGTTT
Monsonia_speciosa       GCTTTAGCACCCGGAGCAACGGCCCCTGGTGCAACAACAAGTAGCAGTTT
Oenothera_biennis       GCATTAGCGCCCGGTGCAACGGCCCCTGGTGCAACAACAAGCACCAGTTT
Stockwellia_quadrifida  GCTTTGGCGCCTGGTGCAACCGCTCCTGGTGCAACAGCAAGCACCAGTTT
Syzygium_cumini         GCTTTGGCGCCTGGTGCAACCGCCCCTGGTGCAACAGCAAGCACCAGTTT

Angophora_costata       GACTTGGGGAGGTGGTGATTTAGTGGCAGTAGGTGGCAAGGTTGCTTTAT
Corymbia_gummifera      GACTTGGGGAGGTGGTGATTTAGTGGCAGTAGGTGGCAAGGTTGCTTTAT
Eucalyptus_baxteri      GACTTGGGGAGGTGGTGATTTAGTGGCAGTAGGTGGCAAGGTTGCTTTAT
Geranium_palmatum       GACTTGGGGGGAGGGTGGTTTAGTCGCAGTGGGTGGCAAGGTTGCTTTGT
Hypseocharis_bilobata   GACTTGGGGGGGTGGTGATTTAGTGTCAGTGGGTGGCAAGGTCGCTTTGT
Lagerstroemia           GACTTGGGGGGGTGGTGATTTAGTGGCAGTAGGGGGCAGGGTTGCTTTGT
Monsonia_speciosa       GACTTGGGGGGGGGGTGGCTTAGTGGCAGTAGGTGGCAAGGTTGCTTTGT
Oenothera_biennis       GGCTTGGGGAGGCGGTGATTTAGTAGCAGTGGGGGGCAAGGTTGCTTTGT
Stockwellia_quadrifida  GACTTGGGGAGGTGGTAATTTAGTGGCAGTAGGTGGCAAGGTTGCTTTAT
Syzygium_cumini         GACTTGGGGAGGTGGTGATTTAGTGGCAGTAGGTGGCAAGGTTGCTTTAT

Angophora_costata       TACCTATTCCATTAGGAACCGCAGATTTTTTGGTCCATCACATTCATGCA
Corymbia_gummifera      TACCTATTCCATTAGGAACCGCAGATTTTTTGGTCCATCACATTCATGCA
Eucalyptus_baxteri      TACCTATTCCATTAGGAACCGCCGATTTTTTGGTACATCACATTCATGCA
Geranium_palmatum       TACCTATTCCATTAGGAACCGCGGATTTTTTGGTACATCATATTCATGCA
Hypseocharis_bilobata   TACCTATTCCATTAGGAACCGCAGATTTTTTGGTACATCATATTCATGCA
Lagerstroemia           TACCTATTCCATTAGGAACCGCAGATTTTTTGGTACATCACATTCATGCA
Monsonia_speciosa       TACCTATCCCACTGGGAACCGCGGATTTTTTGGTCCATCATATTCATGCA
Oenothera_biennis       TACCGATTCCCTTAGGAACCGCAGATTTTTTGGTCCATCACATTCATGCA
Stockwellia_quadrifida  TACCTATTCCATTAGGAACCGCAGATTTTTTGGTACATCACATTCATGCA
Syzygium_cumini         TACCTATTCCATTAGGAACCGCAGATTTTTTGGTACATCACATTCATGCA

Angophora_costata       TTTACGATTCATGTAACAGTATTGATACTCCTGAAAGGTGTTCTATTTGC
Corymbia_gummifera      TTTACGATTCATGTAACAGTATTGATACTCCTGAAAGGTGTTCTATTTGC
Eucalyptus_baxteri      TTTACGATTCATGTAACAGTATTGATACTCCTGAAAGGTGTTCTATTTGC
Geranium_palmatum       TTTACGATTCATGTGACCGTATTGATACTCCTGAAAGGTGTTCTATTTGC
Hypseocharis_bilobata   TTTACAATCCATGTGACCGTATTGATACTTCTGAAAGGTGTTCTATTTGC
Lagerstroemia           TTTACGATTCATGTAACGGTATTGATACTCCTGAAAGGTGTTCTATTTGC
Monsonia_speciosa       TTTACGATTCATGTGACTGTATTGATACTCCTGAAAGGTGTTCTGTTTGC
Oenothera_biennis       TTTACGATTCATGTAACTGTATTGATACTCTTGAAGGGTGTTCTATTTGC
Stockwellia_quadrifida  TTTACGATTCATGTAACGGTATTGATACTCCTGAAAGGTGTTCTATTTGC
Syzygium_cumini         TTTACGATTCATGTAACGGTATTGATACTCCTGAAAGGTGTTCTATTTGC

Angophora_costata       TCGTAGCTCTCGTTTGATACCGGATAAAGCAAATCTTGGTTTTCGTTTCC
Corymbia_gummifera      TCGTAGCTCTCGTTTGATACCGGATAAAGCAAATCTTGGTTTTCGTTTCC
Eucalyptus_baxteri      TCGTAGCTCTCGTTTGATACCGGATAAAGCAAATCTTGGTTTTCGTTTCC
Geranium_palmatum       TCGTAGTTCTCGTTTGATACCGGATAAAGCAAATCTTGGTTTTCGTTTCC
Hypseocharis_bilobata   TCGTAGCTCTCGTTTGATACCGGATAAAGCAAATCTTGGTTTTCGTTTCC
Lagerstroemia           TCGTAGTTCTCGTTTGATACCGGATAAAGCAAATCTTGGTTTTCGTTTCC
Monsonia_speciosa       TCGTAGTTCTCGTTTGATACCGGATAAGGCAAATCTTGGCTTTCGTTTCC
Oenothera_biennis       TCGTAGCTCTCGTTTGATACCGGATAAAGCAAATCTTGGCTTTCGTTTCC
Stockwellia_quadrifida  TCGTAGCTCTCGTTTGATACCGGATAAAGCAAATCTTGGTTTTCGTTTCC
Syzygium_cumini         TCGTAGCTCTCGTTTGATACCGGATAAAGCAAATCTTGGTTTTCGTTTCC

Angophora_costata       CTTGTGATGGACCTGGAAGAGGGGGGACATGTCAAGTATCCGCTTGGGAT
Corymbia_gummifera      CTTGTGATGGACCTGGAAGAGGGGGGACATGTCAAGTATCCGCTTGGGAT
Eucalyptus_baxteri      CTTGTGATGGACCTGGAAGAGGGGGGACATGCCAAGTATCCGCTTGGGAT
Geranium_palmatum       CTTGTGATGGGCCTGGAAGAGGGGGGACATGCCAAGTATCCGCTTGGGAT
Hypseocharis_bilobata   CTTGTGATGGGCCTGGAAGGGGGGGGACATGCCAAGTATCCGCTTGGGAT
Lagerstroemia           CTTGTGATGGACCGGGACGAGGAGGGACCTGTCAAGTATCCGCTTGGGAT
Monsonia_speciosa       CTTGTGATGGGCCTGGTAGAGGGGGGACATGCCAAGTATCCGCTTGGGAT
Oenothera_biennis       CTTGTGATGGACCGGGACGGGGAGGGACATGTCAAGTATCCGCTTGGGAT
Stockwellia_quadrifida  CTTGTGATGGACCTGGAAGAGGGGGGACATGTCAAGTATCCGCTTGGGAT
Syzygium_cumini         CTTGCGATGGACCTGGAAGAGGAGGGACATGTCAAGTATCCGCTTGGGAT

Angophora_costata       CATGTCTTCTTAGGCCTATTCTGGATGTACAATGCAATTTCGGTAGTCAT
Corymbia_gummifera      CATGTCTTCTTAGGCCTATTCTGGATGTACAATGCAATTTCGGTAGTCAT
Eucalyptus_baxteri      CATGTCTTCTTAGGCCTATTCTGGATGTACAATGCAATTTCGGTAGTCAT
Geranium_palmatum       CATGTCTTCTTAGGCCTTTTTTGGATGTACAATGCTATTTCGGTAGTAAT
Hypseocharis_bilobata   CATGTCTTCTTAGGCCTATTTTGGATGTACAATGCTATTTCGGTAGTAAT
Lagerstroemia           CATGTCTTCTTAGGCCTATTCTGGATGTACAATGCAATTTCAGTAGTCAT
Monsonia_speciosa       CATGTCTTCTTAGGCCTTTTTTGGATGTACAATGCTATCTCGGTAGTAAT
Oenothera_biennis       CATGTCTTCTTAGGGCTATTCTGGATGTACAATGCAATTTCGGTAGTCAT
Stockwellia_quadrifida  CATGTCTTCTTAGGCCTATTCTGGATGTACAATGCAATTTCGGTAGTCAT
Syzygium_cumini         CATGTCTTCTTAGGCCTATTCTGGATGTACAATGCAATCTCGGTAGTCAT

Angophora_costata       ATTTCATTTCAGTTGGAAAATGCAGTCAGATGTTTGGGGTAGTATAAGTG
Corymbia_gummifera      ATTTCATTTCAGTTGGAAAATGCAGTCAGATGTTTGGGGTAGTATAAGTG
Eucalyptus_baxteri      ATTTCATTTCAGTTGGAAAATGCAGTCAGATGTTTGGGGTAGTATAAGTG
Geranium_palmatum       ATTCCATTTCAGTTGGAAAATGCAGTCAGATGTTTGGGGTAGTCTAAGTG
Hypseocharis_bilobata   ATTCCATTTCAGTTGGAAAATGCAGTCAGATGTTTGGGGTAGTATAAGTG
Lagerstroemia           ATTTCATTTCAGCTGGAAAATGCAGTCAGACGTTTGGGGTAGTATAAGCG
Monsonia_speciosa       ATTCCATTTCAGTTGGAAAATGCAGTCAGATGTTTGGGGTAGTCTAAGTG
Oenothera_biennis       ATTTCATTTCAGTTGGAAAATGCAGTCAGACGTTTGGGGTAGTATAAGTG
Stockwellia_quadrifida  ATTTCATTTCAGTTGGAAAATGCAGTCAGATGTTTGGGGTAGTATAAGTG
Syzygium_cumini         ATTTCATTTCAGTTGGAAAATGCAGTCAGATGTTTGGGGTAGTATAAGTG

Angophora_costata       ATCAAGGAGTGGTAACTCATATCACGGGAGGAAACTTTGCGCAGAGTTCC
Corymbia_gummifera      ATCAAGGAGTGGTAACTCATATCACGGGAGGAAACTTTGCGCAGAGTTCC
Eucalyptus_baxteri      ATCAAGGAGTGGTAACTCATATCACGGGAGGAAACTTTGCGCAGAGTTCC
Geranium_palmatum       AGGAAGGGGTGGTAACTCATATTACGGGAGGGAACTTTGCGCAGAGTTCC
Hypseocharis_bilobata   ATCAAGGGGTGGTAACTCATATTACGGGAGGAAACTTTGCGCAGAGTTCC
Lagerstroemia           ATCAAGGAGTGGTAACTCATATCACGGGAGGAAACTTTGCGCAGAGTTCC
Monsonia_speciosa       ATCAAGGGGTGCTAACTCATATTACGGGGGGGAACTTTGCGCAGAGTTCC
Oenothera_biennis       ATCAAGGAGTGGTAACTCATATAACGGGAGGAAACTTTGCCCAGAGTTCC
Stockwellia_quadrifida  ATCAAGGAGTGGTAACTCATATCACGGGAGGAAACTTTGCGCAGAGTTCC
Syzygium_cumini         ATCAAGGAGTGGTAACTCATATCACGGGAGGAAACTTTGCGCAGAGTTCC

Angophora_costata       ATCACTATTAATGGGTGGCTCCGCGATTTCTTATGGGCACAGGCATCCCA
Corymbia_gummifera      ATCACTATTAATGGGTGGCTCCGCGATTTCTTATGGGCACAGGCATCCCA
Eucalyptus_baxteri      ATCACTATTAATGGGTGGCTCCGCGATTTCTTATGGGCACAGGCATCCCA
Geranium_palmatum       ATTACTATTAATGGGTGGCTCCGCGATTTCTTATGGGCACAAGCATCCCA
Hypseocharis_bilobata   ATTACTATTAATGGGTGGCTCCGCGATTTCTTATGGGCACAGGCATCTCA
Lagerstroemia           ATCACTATTAATGGTTGGCTCCGCGATTTCTTATGGGCACAAGCATCCCA
Monsonia_speciosa       ATTACTATTAATGGGTGGCTCCGGGATTTCTTATGGGCACAAGCATCCCA
Oenothera_biennis       ATCACTATTAATGGTTGGCTCCGCGATTTCTTATGGGCACAGGCATCCCA
Stockwellia_quadrifida  ATCACTATTAATGGGTGGCTCCGCGATTTCTTATGGGCACAGGCATCCCA
Syzygium_cumini         ATCACTATTAATGGGTGGCTCCGCGATTTCTTATGGGCACAGGCATCCCA

Angophora_costata       AGTAATTCAGTCTTATGGTTCTTCATTATCTGCATATGGCCTTTTTTTCC
Corymbia_gummifera      AGTAATTCAGTCTTATGGTTCTTCATTATCTGCATATGGCCTTTTTTTCC
Eucalyptus_baxteri      AGTAATTCAGTCTTATGGTTCTTCATTATCTGCATATGGCCTTTTTTTCC
Geranium_palmatum       GGTAATTCAGTCTTATGGTTCTTCATTATCCGCATACGGCCTTTTTTTCC
Hypseocharis_bilobata   GGTAATTCAGTCTTATGGTTCTTCATTATCTGCATACGGCCTTTTTTTCC
Lagerstroemia           AGTAATTCAGTCTTATGGTTCTGCATTATCTGCATATGGCCTTTTTTTCC
Monsonia_speciosa       GGTAATTCAGTCTTATGGTTCTTCATTATCCGCATACGGCCTTTTTTTCC
Oenothera_biennis       AGTAATTCAGTCTTATGGTTCTTCATTATCTGCATATGGCCTTTTTTTCC
Stockwellia_quadrifida  AGTAATTCAGTCTTATGGTTCTTCATTATCTGCATATGGCCTTTTTTTCT
Syzygium_cumini         AGTAATTCAGTCTTATGGTTCTTCATTATCTGCATATGGCCTTTTTTTCC

Angophora_costata       TAGGTGCTCATTTTGTATGGGCTTTTAGTTTAATGTTTCTATTCAGCGGG
Corymbia_gummifera      TAGGTGCTCATTTTGTATGGGCTTTTAGTTTAATGTTTCTATTCAGCGGG
Eucalyptus_baxteri      TAGGTGCTCATTTTGTATGGGCTTTTAGTTTAATGTTTCTATTCAGCGGG
Geranium_palmatum       TTGGTGCTCATTTTGTATGGGCTTTTAGTTTAATGTTTCTATTCAGCGGG
Hypseocharis_bilobata   TAGGTGCTCATTTTGTATGGGCTTTTAGTTTAATGTTTCTATTCAGCGGG
Lagerstroemia           TAGGTGCTCATTTTGTATGGGCTTTTAGTTTAATGTTTCTATTCAGCGGG
Monsonia_speciosa       TAGGTGCTCATTTTGTATGGGCTTTTAGTTTAATGTTTCTATTCAGCGGG
Oenothera_biennis       TAGGTGCTCATTTTGTATGGGCTTTTAGTTTAATGTTTCTATTCAGCGGA
Stockwellia_quadrifida  TAGGTGCTCATTTTGTATGGGCTTTTAGTTTAATGTTTCTATTCAGCGGG
Syzygium_cumini         TAGGTGCTCATTTTGTATGGGCTTTTAGTTTAATGTTTCTATTCAGCGGG

Angophora_costata       CGTGGTTATTGGCAAGAACTTATTGAATCCATCGTTTGGGCTCATAATAA
Corymbia_gummifera      CGTGGTTATTGGCAAGAACTTATTGAATCCATCGTTTGGGCTCATAATAA
Eucalyptus_baxteri      CGTGGTTATTGGCAAGAACTTATTGAATCCATCGTTTGGGCTCATAATAA
Geranium_palmatum       CGTGGTTATTGGCAAGAACTTATTGAATCCATTGTTTGGGCTCATAATAA
Hypseocharis_bilobata   CGTGGTTATTGGCAAGAACTTATTGAATCCATTGTTTGGGCTCATAATAA
Lagerstroemia           CGCGGTTATTGGCAAGAACTTATTGAATCCATCGTTTGGGCTCATAATAA
Monsonia_speciosa       CGTGGTTATTGGCAAGAACTTATTGAATCCATTGTTTGGGCTCATAATAA
Oenothera_biennis       CGTGGTTATTGGCAAGAACTTATTGAATCCATCGTTTGGGCTCATAATAA
Stockwellia_quadrifida  CGTGGTTATTGGCAAGAACTTATTGAATCCATCGTTTGGGCTCATAATAA
Syzygium_cumini         CGTGGTTATTGGCAAGAACTTATTGAATCCATCGTTTGGGCTCATAATAA

Angophora_costata       ATTAAAAGTTGCTCCTGCTACTCAGCCTAGAGCCTTGAGCATTGTACAAG
Corymbia_gummifera      ATTAAAAGTTGCTCCTGCTACTCAGCCTAGAGCCTTGAGCATTGTACAAG
Eucalyptus_baxteri      ATTAAAAGTTGCTCCTGCTACTCAGCCTAGAGCCTTGAGCATTGTACAAG
Geranium_palmatum       ATTAAAAGTTGCTCCTGCTACTCAGCCTAGAGCCTTGAGCATTGTACAAG
Hypseocharis_bilobata   ATTAAAAGTTGCTCCTGCTACTCAGCCTAGAGCCTTGAGCATTGTACAAG
Lagerstroemia           ATTAAAAGTTGCTCCTGCTACTCAGCCTAGAGCCTTGAGCATTGTACAAG
Monsonia_speciosa       ATTAAAGGTTGCTCCTGCTACTCAGCCGAGAGCCTTGAGTATTGTACAAG
Oenothera_biennis       ATTAAAAGTTGCTCCTGCTACCCAGCCTAGAGCCTTGAGCATTGTACAAG
Stockwellia_quadrifida  ATTAAAAGTTGCTCCTGCTACTCAGCCTAGAGCCTTGAGCATTGTACAAG
Syzygium_cumini         ATTAAAAGTTGCTCCTGCTACTCAGCCTAGAGCCTTGAGCATTGTACAAG

Angophora_costata       GACGTGCTGTAGGAGTAACCCATTACCTTCTGGGTGGAATTGCCACAACA
Corymbia_gummifera      GACGTGCTGTAGGAGTAACCCATTACCTTCTGGGTGGAATTGCCACAACA
Eucalyptus_baxteri      GACGTGCTGTAGGAGTAACCCATTACCTTCTGGGTGGAATTGCCACAACA
Geranium_palmatum       GACGTGCTGTAGGAGTAACCCACTACCTTCTGGGTGGAATTGCCACAACA
Hypseocharis_bilobata   GACGTGCTGTAGGAGTAACCCATTACCTTCTGGGTGGAATTGCCACAACA
Lagerstroemia           GACGTACTGTAGGAGTAACCCATTACCTTCTGGGTGGAATTGCCACAACA
Monsonia_speciosa       GACGTGCTGTAGGAGTAACCCATTACCTTCTGGGTGGAATTGCCACAACG
Oenothera_biennis       GACGTACTGTAGGAGTAACCCATTACCTTCTGGGTGGAATTGCCACAACA
Stockwellia_quadrifida  GACGTGCTGTAGGAGTAACCCATTACCTTCTGGGTGGAATTGCCACAACA
Syzygium_cumini         GACGTGCTGTAGGAGTAACCCATTACCTTCTGGGTGGAATTGCCACAACA

Angophora_costata       TGGGCGTTCTTCTTAGCAAGAATTATTGCAGTAGGATAAATGGCATTAAG
Corymbia_gummifera      TGGGCGTTCTTCTTAGCAAGAATTATTGCAGTAGGATAAATGGCATTAAG
Eucalyptus_baxteri      TGGGCGTTCTTCTTAGCAAGAATTATTGCAGTAGGATAAATGGCATTAAG
Geranium_palmatum       TGGGCGTTCTTCTTAGCAAGAATTATTGCAGTAGGATAAATGGCATTAAG
Hypseocharis_bilobata   TGGGCATTCTTCTTAGCAAGAATTATTGCAGTAGGATAAATGGCATTAAG
Lagerstroemia           TGGGCATTCTTCTTAGCACGAATTATTGCAGTAGGATAAATGGCATTAAG
Monsonia_speciosa       TGGGCGTTCTTCTTAGCAAGAATTATTGCAGTAGGATAAATGGCATTAAG
Oenothera_biennis       TGGGCATTCTTCTTAGCAAGAATTATTGCAGTAGGATAAATGGCATTAAG
Stockwellia_quadrifida  TGGGCGTTCTTCTTAGCAAGAATTATTGCAGTAGGATAAATGGCATTAAG
Syzygium_cumini         TGGGCGTTCTTCTTAGCAAGAATTATTGCAGTAGGATAAATGGCATTAAG

Angophora_costata       ATTTCCAAGGTTTAGCCAAGGCTTAGCTCAGGACCCCACTACTCGTCGTA
Corymbia_gummifera      ATTTCCAAGGTTTAGCCAAGGCTTAGCTCAGGACCCCACTACTCGTCGTA
Eucalyptus_baxteri      ATTTCCAAGGTTTAGCCAAGGCTTAGCTCAGGACCCCACTACTCGTCGTA
Geranium_palmatum       ATTCCCAAGGTTTAGCCAAGGCTTAGCCCAGGACCCCACTACTCGTCGTA
Hypseocharis_bilobata   ATTTCCAAGGTTTAGCCAAGGCTTAGCCCAGGACCCCACTACTCGTCGTA
Lagerstroemia           ATTTCCAAGGTTTAGCCAAGGCTTAGCTCAGGACCCCACTACTCGTCGTA
Monsonia_speciosa       ATTCCCAAGGTTTAGCCGAGGCTTAGCCCAGGACCCCACTACTCGTCGTA
Oenothera_biennis       ATTTCCAAGGTTTAGCCAAGGCTTAGCTCAGGACCCCACTACTCGTCGTA
Stockwellia_quadrifida  ATTTCCAAGGTTTAGCCAAGGCTTAGCTCAGGACCCCACTACTCGTCGTA
Syzygium_cumini         ATTTCCAAGGTTTAGCCAAGGCTTAGCTCAGGACCCCACTACTCGTCGTA

Angophora_costata       TTTGGTTTGGTATTGCGACCGCGCATGACTTTGAGAGTCATGATGATATT
Corymbia_gummifera      TTTGGTTTGGTATTGCGACCGCGCATGACTTTGAGAGTCATGATGATATT
Eucalyptus_baxteri      TTTGGTTTGGTATTGCGACCGCGCATGACTTTGAGAGTCATGATGATATT
Geranium_palmatum       TTTGGTTTGGTATTGCTACCGCGCATGACTTCGAGAGTCATGATGATATT
Hypseocharis_bilobata   TTTGGTTTGGTATTGCTACCGCGCATGACTTCGAGAGTCATGATGATATT
Lagerstroemia           TTTGGTTTGGTATTGCAACCGCGCATGACTTTGAGAGTCATGATGATATT
Monsonia_speciosa       TTTGGTTTGGTATTGCTACTGCGCATGACTTCGAGAGTCATGATGATATT
Oenothera_biennis       TTTGGTTTGGTATTGCAACCGCGCATGACTTTGAGAGTCATGATGATATT
Stockwellia_quadrifida  TTTGGTTTGGTATTGCGACCGCGCATGACTTTGAGAGTCATGATGATATT
Syzygium_cumini         TTTGGTTTGGTATTGCGACCGCGCATGACTTTGAGAGTCATGATGATATT

Angophora_costata       ACTGAGGAACGTCTTTATCAGAATATTTTTGCTTCTCACTTCGGGCAATT
Corymbia_gummifera      ACTGAGGAACGTCTTTATCAGAATATTTTTGCTTCTCACTTCGGGCAATT
Eucalyptus_baxteri      ACTGAGGAACGTCTTTATCAGAATATTTTTGCTTCTCACTTCGGGCAATT
Geranium_palmatum       ACTGAAGAACGTCTTTATCAGAATATTTTTGCTTCTCACTTTGGACAATT
Hypseocharis_bilobata   ACTGAGGAACGTCTTTATCAGAATATTTTTGCTTCTCACTTCGGACAATT
Lagerstroemia           ACTGAGGAACGTCTTTATCAGAATATTTTTGCTTCTCATTTCGGGCAATT
Monsonia_speciosa       ACTGAGGAGCGTCTTTATCAGAATATTTTTGCTTCTCACTTCGGGCAATT
Oenothera_biennis       ACTGAGGAACGTCTTTATCAGAATATTTTTGCTTCTCACTTCGGGCAATT
Stockwellia_quadrifida  ACTGAGGAACGTCTTTATCAGAATATTTTTGCTTCTCACTTCGGGCAATT
Syzygium_cumini         ACTGAGGAACGTCTTTATCAGAATATTTTTGCTTCTCACTTCGGGCAATT

Angophora_costata       AGCAATAATTTTTCTATGGACTTCCGGAAATCTGTTTCATGTAGCTTGGC
Corymbia_gummifera      AGCAATAATTTTTCTATGGACTTCCGGAAATCTGTTTCATGTAGCTTGGC
Eucalyptus_baxteri      AGCAATAATTTTTCTATGGACTTCCGGAAATCTGTTTCATGTAGCTTGGC
Geranium_palmatum       AGCAATAATCTTTCTGTGGACTTCGGGAAATCTCTTTCATGTAGCTTGGC
Hypseocharis_bilobata   AGCAATCATTTTTCTGTGGACTTCCGGAAATCTCTTTCATGTAGCTTGGC
Lagerstroemia           AGCAATAATTTTTCTGTGGACTTCCGGAAATCTGTTTCATGTAGCTTGGC
Monsonia_speciosa       AGCAGTAATCTTTCTGTGGACCTCAGGTAATCTCTTTCATGTAGCTTGGC
Oenothera_biennis       AGCAATCATTTTTCTGTGGACTTCCGGAAATCTCTTTCATGTAGCTTGGC
Stockwellia_quadrifida  AGCAATAATTTTTCTGTGGACTTCCGGAAATCTGTTTCATGTAGCTTGGC
Syzygium_cumini         AGCAATAATTTTTCTATGGACTTCCGGAAATCTGTTTCATGTAGCTTGGC

Angophora_costata       AAGGAAATTTTGAGGCATGGGTACAGGACCCCTTACATGTAAGACCTATT
Corymbia_gummifera      AAGGAAATTTTGAGGCATGGGTACAGGACCCCTTACATGTAAGACCTATT
Eucalyptus_baxteri      AAGGAAATTTTGAGGCATGGGTACAGGACCCCTTACATGTAAGACCTATT
Geranium_palmatum       AAGGAAATTTTGAGGCATGGGTACAGGACCCTTTACACGTAAGACCCATT
Hypseocharis_bilobata   AAGGAAATTTTGAGGCATGGGTACAGGACCCTTTACACGTAAGACCTATT
Lagerstroemia           AAGGAAATTTTGAGGCATGGGTACAGGACCCTTTACATGTAAGACCTATT
Monsonia_speciosa       AAGGAAATTTTGAAGCATGGGTACAGGACCCTTTACACGTAAGACCTATT
Oenothera_biennis       AAGGAAATTTTGAGGCATGGGTACAGGACCCTTTACATGTAAGACCTATT
Stockwellia_quadrifida  AAGGAAATTTTGAGGCATGGGTACAGGACCCCTTACATGTAAGACCTATT
Syzygium_cumini         AAGGAAATTTTGAGGCATGGGTACAGGACCCTTTACATGTAAGACCTATT

Angophora_costata       GCTCATGCAATTTGGGATCCTCATTTTGGTCAACCGGCCGTGGAAGCTTT
Corymbia_gummifera      GCTCATGCAATTTGGGATCCTCATTTTGGTCAACCGGCCGTGGAAGCTTT
Eucalyptus_baxteri      GCTCATGCAATTTGGGATCCTCATTTTGGTCAACCGGCCGTGGAAGCTTT
Geranium_palmatum       GCTCATGCAATTTGGGATCCTCATTTTGGTCAACCGGCCGTAGAAGTTTT
Hypseocharis_bilobata   GCTCATGCAATTTGGGATCCTCATTTTGGTCAACCGGCTGTGGAAGCTTT
Lagerstroemia           GCTCATGCAATTTGGGATCCTCATTTTGGTCAACCGGCTGTGGAAGCTTT
Monsonia_speciosa       GCTCATGCAATTTGGGATCCTCATTTTGGCCAACCGGCCGTAGAAGCTTT
Oenothera_biennis       GCTCATGCAATTTGGGATCCTCATTTTGGTCAACCGGCTGTGGAAGCTTT
Stockwellia_quadrifida  GCTCATGCAATTTGGGATCCTCATTTTGGTCAACCGGCCGTGGAAGCTTT
Syzygium_cumini         GCTCATGCAATTTGGGATCCTCATTTTGGTCAACCGGCCGTGGAAGCTTT

Angophora_costata       TACTCGAGGGGGTGCTCTTGGCCCAGTGAATATCGCTTATTCTGGTGTTT
Corymbia_gummifera      TACTCGAGGGGGTGCTCTTGGCCCAGTGAATATCGCTTATTCTGGTGTTT
Eucalyptus_baxteri      TACTCGAGGGGGTGCTCTTGGCCCAGTGAATATCGCTTATTCTGGTGTTT
Geranium_palmatum       TACTAGAGGGGGTGCTCTTGGTCCAGTGAATATAGCCTACTCTGGCGTTT
Hypseocharis_bilobata   TACTCGAGGGGGCGCTCTTGGCCCAGTGAATATCGCCTATTCTGGTGTTT
Lagerstroemia           TACTCGAGGGGGTGCTCTTGGTCCAGTGAATATCGCCTATTCGGGTGTTT
Monsonia_speciosa       TACTCGAGGGGGTGCTCTTGGTCCAGTGAATATCGCCTACTCTGGCGTTT
Oenothera_biennis       TACTCGAGGGGGTGCTCTCGGCCCAGTGAATATCGCTTATTCTGGTGTTT
Stockwellia_quadrifida  TACTCGAGGGGGTGCTCTTGGCCCAGTGAATATCGCTTATTCTGGTGTTT
Syzygium_cumini         TACTCGAGGGGGTGCTCTTGGCCCAGTGAATATCGCTTATTCTGGTGTTT

Angophora_costata       ATCAGTGGTGGTATACAATTGGTTTACGTACTGATGAAGATCTTTATACG
Corymbia_gummifera      ATCAGTGGTGGTATACAATTGGTTTACGTACTAATGAAGATCTTTATACG
Eucalyptus_baxteri      ATCAGTGGTGGTATACAATTGGTTTACGTACTAATGAAGATCTTTATACG
Geranium_palmatum       ATCAGTGGTGGTATACAATTGGTTTACGTACTAATGAAGACCTTTATACT
Hypseocharis_bilobata   ATCAGTGGTGGTATACAATCGGTTTACGTACTAATGAAGATCTTTATACT
Lagerstroemia           ATCAGTGGTGGTATACAATTGGTTTACGTACTAACGAAGATCTTTATACA
Monsonia_speciosa       ACCAGTGGTGGTATACAATTGGTTTACGTACTAATGAAGATCTTTATACT
Oenothera_biennis       ATCAGTGGTGGTATACAATTGGTTTACGTACTAACGAAGATCTTTATACA
Stockwellia_quadrifida  ATCAGTGGTGGTATACAATTGGTTTACGTACTAATGAAGATCTTTATACG
Syzygium_cumini         ATCAGTGGTGGTATACAATTGGTTTACGTACTAATGAAGATCTTTATACG

Angophora_costata       GGAGCCCTTTTTCTATTATTTCTTTCTGCCATATCCTTAATAGCAGGTTG
Corymbia_gummifera      GGAGCCCTTTTTCTATTATTTCTTTCTGCCATATCCTTAATAGCAGGTTG
Eucalyptus_baxteri      GGAGCCCTTTTTCTATTATTTCTTTCTGCCATATCCTTAATAGCAGGTTG
Geranium_palmatum       GGAGCTCTTTTTCTATTATTGCTATCTTCCATATCCTTAATCGCGGGTTG
Hypseocharis_bilobata   GGAGCTCTTTTTCTATTATTTCTATCTGTCATATCCTTAATAGCGGGTTG
Lagerstroemia           GGAGCCCTTTTTCTATTATTTCTTTCTGCCATATCCTTAATAGCGGGTTG
Monsonia_speciosa       GGAGCTCTCTTTCTATTATTTCTATCCGCCATATCCTTAATCGCGGGTTG
Oenothera_biennis       GGAGCGCTTTTTCTATTATTTCTTTCTGCTATATCCTTAATAGCGGGTTG
Stockwellia_quadrifida  GGAGCCCTTTTTCTATTATTTCTTTCTGCCATATCCTTAATAGCAGGTTG
Syzygium_cumini         GGAGCCCTTTTTCTATTATTTCTTTCTGCCATATCCTTAATAGCAGGTTG

Angophora_costata       GTTACACCTACAACCGAAATGGAAACCGAGCGTTTCGTGGTTCAAAAATG
Corymbia_gummifera      GTTACACCTACAACCGAAATGGAAACCGAGCGTTTCGTGGTTCAAAAATG
Eucalyptus_baxteri      GTTACACCTACAACCGAAATGGAAACCGAGCGTTTCCTGGTTCAAAAATG
Geranium_palmatum       GTTACACTTACAACCGAAATGGAAACCCAGCGTTTCGTGGTTCAAAAATG
Hypseocharis_bilobata   GTTCCACCTACAGCCGAAATGGAAACCCAGCCTTTCGTGGTTCAAAAATG
Lagerstroemia           GTTACACCTACAACCGAAATGGAAACCGAGTGTTTCGTGGTTCAAAAATG
Monsonia_speciosa       GTTACACCTCCAACCGAAATGGAAACCCAGCCTTTCGTGGTTCAAAAATG
Oenothera_biennis       GTTACACCTACAACCGAAATGGAAACCGAGCGTTTCATGGTTCAAAAATG
Stockwellia_quadrifida  GTTACACCTACAACCGAAATGGAAACCGAGCGTTTCGTGGTTCAAAAATG
Syzygium_cumini         GTTACACCTACAACCGAAATGGAAACCGAGCGTTTCGTGGTTCAAAAATG

Angophora_costata       CCGAATCTCGTCTCAATCATCATTTGTCAGGACTATTCGGTGTAAGTTCT
Corymbia_gummifera      CCGAATCTCGTCTCAATCATCATTTGTCAGGACTATTCGGTGTAAGTTCT
Eucalyptus_baxteri      CCGAATCTCGTCTCAATCATCATTTGTCAGGACTATTCGGTGTAAGTTCT
Geranium_palmatum       CCGAATCTCGTCTCAATCATCATTTGTCAGGGCTATTCGGAATAAGCTCT
Hypseocharis_bilobata   CCGAATCTCGTCTCAATCATCATTTGTCAGGACTCTTCGGAGTAAGCTCT
Lagerstroemia           CCGAATCCCGTCTCAATCATCATTTGTCAGGGCTATTCGGCGTAAGTTCT
Monsonia_speciosa       CCGAATCTCGTCTCAATCATCATTTGTCAGGGCTATTCGGAGTAAGCTCC
Oenothera_biennis       CCGAATCTCGTCTCAACCATCATTTGTCGGGGCTATTCGGTGTAAGTTCT
Stockwellia_quadrifida  CCGAATCTCGTCTCAATCATCATTTGTCAGGACTATTCGGTGTAAGTTCT
Syzygium_cumini         CCGAATCTCGTCTCAATCATCATTTGTCAGGACTATTCGGTGTAAGTTCT

Angophora_costata       TTGGCTTGGACAGGGCATTTAGTACATGTCGCTATTCCTGGATCCAGGGG
Corymbia_gummifera      TTGGCTTGGACAGGGCATTTAGTTCATGTCGCTATTCCTGGATCCAGGGG
Eucalyptus_baxteri      TTGGCTTGGACAGGGCATTTAGTACATGTCGCTATTCCTGGATCCAGGGG
Geranium_palmatum       TTGGCTTGGACAGGGCATTTAGTCCATGTCGCTATTCCTGGATCCAGGGG
Hypseocharis_bilobata   TTGGCTTGGACAGGACATTTAGTCCATGTCGCTATTCCCGGATCCAGGGG
Lagerstroemia           TTGGCTTGGACAGGGCATTTAGTACATGTCGCTATTCCTGGATCCAGGGG
Monsonia_speciosa       TTGGCTTGGACAGGGCATTTAGTCCATGTCGCTATTCCTGGATCCAGGGG
Oenothera_biennis       TTGGCTTGGACAGGGCATTTAGTACATGTCGCTATTCCAGGATCCAGGGG
Stockwellia_quadrifida  TTGGCTTGGACAGGGCATTTAGTACATGTCGCTATTCCTGGATCCAGGGG
Syzygium_cumini         TTGGCTTGGACAGGGCATTTAGTACATGTCGCTATTCCTGGATCCAGGGG

Angophora_costata       GGAATACGTTCGATGGAATAATTTTTTAGATGTATTACCGCATCCCGAAG
Corymbia_gummifera      GGAATACGTTCGATGGAATAATTTTTTAGATGTATTACCGCATCCCGAAG
Eucalyptus_baxteri      GGAATACGTTCGATGGAATAATTTTTTAGATGTATTACCGCATCCCGAAG
Geranium_palmatum       GGGATATGTTCGATGGAATAATTTCTTAGATGTATTACCACATCCGCAGG
Hypseocharis_bilobata   GGAATATGTTCGATGGAATAATTTCTTAGATGTATTACCGCATCCTCAGG
Lagerstroemia           AGAATCCGTTCGATGGAATAATTTCTTAAATGTATTGCCGCACCCCGAAG
Monsonia_speciosa       GGAATACGTTCGATGGAATAATTTATTAGACGTATTACCGCATCCTCAGG
Oenothera_biennis       GGAATCCGTTCGATGGAATAATTTCTTAGATGTATTACCGCATCCCGAAG
Stockwellia_quadrifida  GGAATACGTTCGATGGAATAATTTTTTAGATGTATTACCGCATCCCGAAG
Syzygium_cumini         GGAATACGTTCGATGGAATAATTTTTTAGATGTATTACCGCATCCCGAAG

Angophora_costata       GGTTAGGACCACTTTTTACAGGTCAGTGGAATCTTTATGCCCAAAACCCC
Corymbia_gummifera      GGTTAGGACCACTTTTTACAGGTCAGTGGAATCTTTATGCCCAAAACCCC
Eucalyptus_baxteri      GGTTAGGACCACTTTTTACAGGTCAGTGGAATCTTTATGCCCAAAACCCC
Geranium_palmatum       GATTAGGCCCGCTTTTTACAGGTCAGTGGAATCTTTATGCTCAAAACCCC
Hypseocharis_bilobata   GGTTAGGCCCGCTTTTTACAGGTCAGTGGAATCTTTATGCCCAAAACCCT
Lagerstroemia           GGTTAGGACCCCTTTTTACAGGCCAGTGGAATCTTTATGCCCAAAACCCC
Monsonia_speciosa       GATTAGGCCCGCTTTTTACAGGTCAGTGGAATCTTTATGCTCAAAACCCT
Oenothera_biennis       GGTTAGGACCCCTTTTTACAGGCCAGTGGAATCTTTATGCCCAAAACCCC
Stockwellia_quadrifida  GGTTAGGACCACTTTTTACAGGTCAGTGGAATCTTTATGCCCAAAACCCC
Syzygium_cumini         GGTTAGGACCACTTTTTACAGGTCAGTGGAATCTTTATGCCCAAAACCCC

Angophora_costata       GATTCAAATAGTCATTTATTTGGTACCTCCCAAGGATCAGGAACTGCCAT
Corymbia_gummifera      GATTCAAATAGTCATTTATTTGGTACCTCCCAAGGATCAGGAACTGCCAT
Eucalyptus_baxteri      GATTCAAATAGTCATTTATTTGGTACCTCCCAAGGATCAGGAACTGCCAT
Geranium_palmatum       GACTCAAGTAATCATTTTTTTGGTACCTCTCAAGGATCGGGAACTGCCAT
Hypseocharis_bilobata   GATTCAAGTAGTCATTTTTTTGGTACCCCTCAAGGATCAGGAACTGCCAT
Lagerstroemia           GACTCAAGTAGTCATTTATTTGGTACCTCCCAGGGATCAGGAACTGCTAT
Monsonia_speciosa       GACTCAAGTAGTCATTTTTTTGCTACCTCGCAAGGATCAGGAACTGCCAT
Oenothera_biennis       GATTCAAGTAGTCATTTATTTGGTACTTCCCAAGGATCGGGAACTGCCAT
Stockwellia_quadrifida  GATTCAAATAGTCATTTATTTGGTACTTCCCAAGGATCAGGAACTGCCAT
Syzygium_cumini         GATTCAAATAGTCATTTATTTGGTACCTCCCAAGGATCAGGAACTGCCAT

Angophora_costata       TCTAACCCTTCTAGGGGGATTCCATCCACAAACGCAAAGTTTATGGTTGA
Corymbia_gummifera      TCTAACCCTTCTAGGGGGATTCCATCCACAAACGCAAAGTTTATGGTTGA
Eucalyptus_baxteri      TCTAACCCTTCTAGGGGGATTCCATCCACAAACGCAAAGTTTATGGTTGA
Geranium_palmatum       TCTAACTCTTATTGGGGGATTTCATCCACAAACACAAAGTTTATGGCTGA
Hypseocharis_bilobata   TCTAACCCTTCTTGGGGGATTCCATCCACAAACGCAAAGTTTATGGCTGA
Lagerstroemia           TCTAACCCTTCTCGGGGGATTCCATCCACAAACGCAAAGTTTATGGTTGA
Monsonia_speciosa       TCTAACCCTTCTTGGGGGATTCCATCCACAGACGCAAAGTTTATGGCTGA
Oenothera_biennis       TCTCACCCTTCTAGGTGGATTCCATCCACAAACGCAAAGTTTATGGTTGA
Stockwellia_quadrifida  TCTAACCCTTCTAGGGGGATTCCATCCACAAACGCAAAGTTTATGGTTGA
Syzygium_cumini         TCTAACCCTTCTAGGGGGATTCCATCCACAAACGCAAAGTTTATGGTTGA

Angophora_costata       CTGATATTGCTCATCATCATTTGGCTATTGCATTTATTTTTCTCGTTGCT
Corymbia_gummifera      CTGATATTGCTCATCATCATTTGGCTATTGCATTTATTTTTCTCGTTGCT
Eucalyptus_baxteri      CTGATATTGCTCATCATCATTTGGCTATTGCATTTATTTTTCTCGTTGCT
Geranium_palmatum       CTGATATTGCTCATCATCATTTAGCTATTGCATTTCTTTTTCTTGTTGCT
Hypseocharis_bilobata   CTGATATTGCTCATCATCATTTAGCTATTGCATTTCTTTTTCTCGTTGCT
Lagerstroemia           CTGATATTGCTCATCATCATTTGGCTATTGCATTTATTTTTCTCGTTGCT
Monsonia_speciosa       CTGATATTGCTCATCATCATTTAGCTATTGCATTTCTTTTTCTCATTGCT
Oenothera_biennis       CTGATATGGCTCATCATCATTTGGCTATTGCATTTCTTTTTCTCATTGCT
Stockwellia_quadrifida  CTGATATTGCTCATCATCATTTGGCTATTGCATTTATTTTTCTCGTTGCT
Syzygium_cumini         CTGATATTGCTCATCATCATTTGGCTATTGCATTTATTTTTCTCGTTGCT

Angophora_costata       GGTCATATGTATAGAACTAACTTCGGGATTGGGCACAGTATAAAAGATCT
Corymbia_gummifera      GGTCATATGTATAGAACTAACTTCGGGATTGGGCACAGTATAAAAGATCT
Eucalyptus_baxteri      GGTCATATGTATAGAACTAACTTCGGGATTGGGCACAGTATAAAAGATCT
Geranium_palmatum       GGTCATATGTATAGAACTAACTTTGGGATTGGGCACAGTATAAAAGATCT
Hypseocharis_bilobata   GGTCATATGTATAGAACTAACTTCGGGATTGGGCACAGTATAAAAGATCT
Lagerstroemia           GGTCATATGTATAGAACTAACTTCGGGATTGGGCACAGTATAAAAGATCT
Monsonia_speciosa       GGTCATATGTATAGAACTAACTTTGGGATTGGGCACAGTATAAAAGATCT
Oenothera_biennis       GGTCATATGTATAGAACCAACTTCGGGATTGGGCACAGTATAAAAGATCT
Stockwellia_quadrifida  GGTCATATGTATAGAACTAACTTCGGGATTGGGCACAGTATAAAAGATCT
Syzygium_cumini         GGTCATATGTATAGAACGAATTTCGGGATTGGGCACAGTATAAAAGATCT

Angophora_costata       TTTAGAAGCACATATTCCTCCGGGGGGGCGATTGGGGCGTGGACATAAAG
Corymbia_gummifera      TTTAGAAGCACATATTCCTCCGGGGGGGCGATTGGGGCGTGGACATAAAG
Eucalyptus_baxteri      TTTAGAAGCACATATTCCTCCGGGGGGACGATTGGGGCGTGGACATAAAG
Geranium_palmatum       TTTAGAAGCCCATATTCCTCCGGGGGGGCGCTTAGGGCGCGGACATAGGG
Hypseocharis_bilobata   TTTAGAAGCCCATATTCCTCCGGGAGGGCGATTGGGGCGCGGACATAAAG
Lagerstroemia           TTTAGAAGCACATATTCCTCCGGGGGGGCGATTGGGGCGTGGACATAAAG
Monsonia_speciosa       TTTAGAAGCCCATATTCCCCCAGGGGGGCGCTTAGGGCGCGGGCATAGGG
Oenothera_biennis       TTTAGAAGCGCATACCCCTCCGGGGGGGCGATTGGGGCGTGGACATAAGG
Stockwellia_quadrifida  TTTAGAAGCACATATTCCTCCGGGGGGGCGATTGGGGCGTGGACATAAAG
Syzygium_cumini         TTTAGAAGCACATATTCCTCCGGGGGGGCGATTGGGGCGTGGACATAAAG

Angophora_costata       GTCTTTATGACACAATCAATAATTCGATTCATTTTCAATTAGGCCTTGCT
Corymbia_gummifera      GTCTTTATGACACAATCAATAATTCGATTCATTTTCAATTAGGCCTTGCT
Eucalyptus_baxteri      GTCTTTATGACACAATCAATAATTCGATTCATTTTCAATTAGGCCTTGCT
Geranium_palmatum       GCCTTTATGACACAATCAACAATTCGATTCATTTTCAATTAGGCCTTGCT
Hypseocharis_bilobata   GTCTTTATGACACAATCAATAATTCGATTCATTTTCAATTAGGCCTTGCT
Lagerstroemia           GTCTTTATGACACAATCAATAATTCGATTCATTTTCAATTAGGTCTTGCT
Monsonia_speciosa       GTCTTTATGACACAATCAATAATTCGATTCATTTTCAACTAGGCCTTGCT
Oenothera_biennis       GTCTTTATGACACAATCAATAATTCGATTCATTTTCAATTAGGCCTTGCC
Stockwellia_quadrifida  GTCTTTATGACACAATCAATAATTCGATTCATTTTCAATTAGGCCTTGCT
Syzygium_cumini         GTCTTTATGACACAATCAATAATTCGATTCATTTTCAATTAGGCCTTGCT

Angophora_costata       CTAGCCTCTTTAGGTGTTATTACTTCCTTGGTAGCTCAACACATGTACTC
Corymbia_gummifera      CTAGCCTCTTTAGGTGTTATTACTTCCTTGGTAGCTCAACACATGTACTC
Eucalyptus_baxteri      CTAGCCTCTTTAGGTGTTATTACTTCCTTGGTAGCTCAACACATGTACTC
Geranium_palmatum       CTAGCCTCTTTAGGGGTTATTACTTCCTTGGTAGCTCAACACATGTACTC
Hypseocharis_bilobata   CTAGCCTCTTTAGGGGTTATTACTTCCCTGGTAGCTCAACACATGTACTC
Lagerstroemia           CTAGCCTCTTTAGGTGTTATTACTTCCTTGGTAGCTCAACACATGTACTC
Monsonia_speciosa       CTGGCCTCCTTAGGGGTTATTACTTCCTTGGTAGCTCAACACATGTACTC
Oenothera_biennis       CTCGCCTCTTTAGGTGTTATTACTTCCTTGGTAGCCCAACACATGTACTC
Stockwellia_quadrifida  CTAGCCTCTTTAGGTGTTATTACTTCCTTGGTAGCTCAACACATGTACTC
Syzygium_cumini         CTAGCCTCTTTAGGTGTTATTACTTCCTTGGTAGCTCAACACATGTACTC

Angophora_costata       TTTACCTGCTTATGCGTTCATAGCACAAGACTTTACTACTCAAGCTGCGT
Corymbia_gummifera      TTTACCTGCTTATGCGTTCATAGCACAAGACTTTACTACTCAAGCTGCGT
Eucalyptus_baxteri      TTTACCTGCTTATGCGTTCATAGCACAAGACTTTACTACTCAAGCTGCGT
Geranium_palmatum       TTTACCTGCTTATGCATTCATCGCACAAGACTTTACTACCCAAGCCGCCT
Hypseocharis_bilobata   TTTACCTGCTTATGCCTTCATCGCACAAGACTTTACTACTCAAGCTGCCT
Lagerstroemia           TTTACCCGCTTATGCGTTCATAGCACAAGACTTTACGACTCAAGCTGCGT
Monsonia_speciosa       TTTACCTGCTTATGCATTCATCGCACAAGACTTTACTACCCAAGCCGCCT
Oenothera_biennis       TTTGCCTGCTTATGCGTTCATAGCACAAGACTTTACTACTCAAGCTGCGT
Stockwellia_quadrifida  TTTACCTGCTTATGCGTTCATAGCACAAGACTTTACTACTCAAGCTGCGT
Syzygium_cumini         TTTACCTGCTTATGCGTTTATAGCACAAGACTTTACTACTCAAGCTGCGT

Angophora_costata       TATATACTCATCACCAATACATCGCAGGATTCATCATGACAGGGGCTTTT
Corymbia_gummifera      TATATACTCATCACCAATACATCGCAGGATTCATCATGACAGGGGCTTTT
Eucalyptus_baxteri      TATATACTCATCACCAATACATCGCAGGATTCATCATGACAGGGGCTTTT
Geranium_palmatum       TATATACTCATCACCAATATATCGCAGGATTCATCATGACAGGAGCTTTT
Hypseocharis_bilobata   TATATACCCATCACCAATATATCGCAGGATTCATCATGACAGGAGCTTTT
Lagerstroemia           TATATACTCATCACCAATACATCGCAGGATTCATCATGACAGGAGCTTTT
Monsonia_speciosa       TATATACCCATCACCAATATATCGCAGGATTCATCATGACAGGAGCTTTT
Oenothera_biennis       TATATACTCATCACCAATACATTGCAGGATTCATCATGACGGGGGCTTTT
Stockwellia_quadrifida  TATATACTCATCACCAATACATCGCAGGATTCATCATGACAGGGGCTTTT
Syzygium_cumini         TATATACTCATCACCAATACATCGCAGGATTCATCATGACAGGGGCTTTT

Angophora_costata       GCTCATGGGGCTATATTTTTCATTAGAGATTACAATCCGGAACAGAATGA
Corymbia_gummifera      GCTCATGGGGCTATATTTTTCATTAGAGATTACAATCCGGAACAGAATGA
Eucalyptus_baxteri      GCTCATGGGGCTATATTTTTCATTAGAGATTACAATCCGGAACAGAATGA
Geranium_palmatum       GCCCACGGAGCTATCTTTTTCATTAGAGATTACAATCCGGAACAGAATGA
Hypseocharis_bilobata   GCTCATGGAGCTATATTTTTCATTAGAGATTACAATCCGGAACAGAATGA
Lagerstroemia           GCTCATGGAGCTATATTTTTCGTTAGAGATTACAATCCGGAACAGAATGA
Monsonia_speciosa       GCTCATGGAGCTATATTTTTCATTAGAGATTACAATCCGGAGCAGAATGA
Oenothera_biennis       GCGCATGGGGCTATATTTTTCATTAGAGATTACAATCCGGAACAGAATGA
Stockwellia_quadrifida  GCCCATGGGGCTATATTTTTCATTAGAGATTACAATCCGGAACAGAATGA
Syzygium_cumini         GCTCATGGGGCTATATTTTTCATTAGAGATTATAATCCGGAACAGAATGA

Angophora_costata       GGATAATGTATTGGCAAGAATGTTAGACCATAAAGAAGCTATCATATCCC
Corymbia_gummifera      GGATAATGTATTGGCAAGAATGTTAGACCATAAAGAAGCTATCATATCCC
Eucalyptus_baxteri      GGATAATGTATTGGCAAGAATGTTAGACCATAAAGAAGCTATCATATCCC
Geranium_palmatum       AGATAATGTATTGGCAAGAATGTTAGACCATAAAGAAGCTATCATATCTC
Hypseocharis_bilobata   GGATAATGTATTGGCAAGAATGTTAGACCATAAAGAAGCTATCATATCCC
Lagerstroemia           GGATAATGTATTGGCAAGAATGTTAGACCATAAAGAAGCTATCATATCCC
Monsonia_speciosa       GGATAATGTATTGGCAAGGATCTTAGACCATAAAGAAGCTATCATATCTC
Oenothera_biennis       GGATAATGTATTGGCAAGAATGTTAGACCATAAAGAAGCTATTATATCCC
Stockwellia_quadrifida  GGATAATGTATTGGCAAGAATGTTAGACCATAAAGAAGCTATCATATCCC
Syzygium_cumini         GGATAATGTATTGGCAAGAATGTTAGACCATAAAGAAGCTATCATATCCC

Angophora_costata       ATTTAAGTTGGGCCAGCCTCTTTCTGGGGTTCCACACTTTGGGGCTTTAT
Corymbia_gummifera      ATTTAAGTTGGGCCAGCCTCTTTCTGGGGTTCCACACTTTGGGGCTTTAT
Eucalyptus_baxteri      ATTTAAGTTGGGCCAGCCTCTTTCTGGGGTTCCACACTTTGGGGCTTTAT
Geranium_palmatum       ATTTAAGTTGGGTCAGCCTTTTTCTCGGGTTCCATACTTTGGGACTTTAT
Hypseocharis_bilobata   ATTTAAGTTGGGTCAGCCTTTTTCTCGGGTTCCATACTTTGGGGCTTTAT
Lagerstroemia           ATTTAAGTTGGGCCAGCCTCTTTCTGGGGTTCCATACCTTGGGACTTTAT
Monsonia_speciosa       ATTTAAGTTGGGTCAGCCTTTTTCTCGGGTTCCATACTCTGGGACTTTAT
Oenothera_biennis       ATTTAAGTTGGGCCAGCCTCTTTTTGGGGTTCCATACTTTGGGACTTTAT
Stockwellia_quadrifida  ATTTAAGTTGGGCCAGCCTCTTTCTGGGGTTCCACACTTTGGGGCTTTAT
Syzygium_cumini         ATTTAAGTTGGGCGAGCCTCTTTCTGGGGTTCCACACTTTGGGGATTTAT

Angophora_costata       GTTCATAATGATGTCATGCTTGCTTTTGGTACTCCGGAGAAACAAATCTT
Corymbia_gummifera      GTTCATAATGATGTCATGCTTGCTTTTGGTACTCCGGAGAAACAAATCTT
Eucalyptus_baxteri      GTTCATAATGATGTCATGCTTGCTTTTGGTACTCCGGAGAAACAAATCTT
Geranium_palmatum       GTTCATAATGATGTCATGCTTGCTTTTGGTACTCCTGAGAAACAAATCTT
Hypseocharis_bilobata   GTTCACAATGATGTCATGCTTGCTTTTGGGACTCCGGAGAAACAAATCTT
Lagerstroemia           GTTCATAACGATGTCATGCTTGCTTTTGGTACTCCGGAGAAACAAATTTT
Monsonia_speciosa       GTTCATAATGATGTCATGCTTGCTTTTGGGACTCCCGAGAAGCAGATCTT
Oenothera_biennis       GTTCATAATGATGTCATGCTTGCTTTTGGTACTCCGGAGAAACAAATATT
Stockwellia_quadrifida  GTTCATAATGATGTCATGCTTGCTTTTGGTACTCCGGAGAAACAAATCTT
Syzygium_cumini         GTTCATAATGATGTCATGCTTGCTTTTGGTACTCCGGAGAAACAAATCTT

Angophora_costata       AATCGAACCTATATTTGCCCAATGGATACAATCTGCTCATGGGAAAACTT
Corymbia_gummifera      AATCGAACCTATATTTGCCCAATGGATACAATCTGCTCATGGGAAAACTT
Eucalyptus_baxteri      AATCGAACCTATATTTGCCCAATGGATACAATCTGCTCATGGTAAAACTT
Geranium_palmatum       GATCGAACCCATATTTGCCCAATGGATACAATCTGCTCATGGTAAAACCT
Hypseocharis_bilobata   AATCGAACCCATATTTGCCCAATGGATACAATCTGCTCATGGTAAAACCT
Lagerstroemia           GATCGAACCTATATTTGCCCAATGGATACAATCCGCTCATGGTAAAACCT
Monsonia_speciosa       GATCGAACCTATATTTGCCCAATGGATACAGTCTGCTCATGGTAAAACCT
Oenothera_biennis       GATCGAACCTATATTTGCCCAATGGATACAATCTGCTCATGGTAAAACCT
Stockwellia_quadrifida  AATCGAACCTATATTTGCCCAATGGATACAATCTGCTCATGGTAAAACTT
Syzygium_cumini         AATCGAACCTATATTTGCCCAATGGATACAATCTGCTCATGGTAAAACTT

Angophora_costata       CATATGGGTTCGATGTGCTTTTATCTTCAACGAATAGCCCAGCATTTAAT
Corymbia_gummifera      CATATGGGTTCGATGTGCTTTTATCTTCAACGAATAGCCCAGCATTTAAT
Eucalyptus_baxteri      CATATGGGTTCGATGTGCTTTTATCTTCAACGAATAGCCCAGCATTTAAT
Geranium_palmatum       CATACGGGTTCAACGTACTTTTATCTTCAACGACTAGCCCAGCATTCATT
Hypseocharis_bilobata   CATATGGGTTCGATGTACTTTTATCTTCAACGAATAGCCCAGCATTCATT
Lagerstroemia           CATATGGGTTTGATGTACTTTTATCTTCAACGACTAGCGCAGCATTTAAT
Monsonia_speciosa       CATATGGGTTCGACGTACTTTTATCTTCAACGAATAGCCCAGCATTCATT
Oenothera_biennis       CGTATGGTTTCGATGTACTTTTATCTTCAACGAATAGCCCGGCATTTAAT
Stockwellia_quadrifida  CATATGGGTTCGATGTGCTTTTATCTTCAACGAATAGCCCAGCATTTAAT
Syzygium_cumini         CATATGGGTTCGATGTACTTTTATCTTCAACGAATAGCCCAGCATTTAAT

Angophora_costata       GCAGGTCAAAGCATATGGTTGCCCGGCTGGTTAAATGCTATTAATGAGAA
Corymbia_gummifera      GCAGGTCAAAGCATATGGTTGCCCGGCTGGTTAAATGCTATTAATGAGAA
Eucalyptus_baxteri      GCAGGTCAAAGCATATGGTTGCCCGGCTGGTTAAATGCTATTAATGAGAA
Geranium_palmatum       GCTGGTCGAAGCATATGGCTGCCTGGATGGTTAAATGCTATTAATGAGAA
Hypseocharis_bilobata   GCGGGTCGAAGCATATGGTTGCCCGGGTGGTTAAATGCTATTAATGAAAA
Lagerstroemia           GCGGGTCGAAGCATATGGTTGCCTGGCTGGTTAAATGCTGTTAATGAGAA
Monsonia_speciosa       GCTGGTCGAAGCATATGGCTGCCTGGGTGGTTAAATGCTATTAATGAGAA
Oenothera_biennis       GCGGGTCGAAGCATATGGTTGCCCGGTTGGTTAAATGCTATTAATGAGAA
Stockwellia_quadrifida  GCAGGTCAAAGCATATGGTTGCCCGGCTGGTTAAATGCTATTAATGAGAA
Syzygium_cumini         GCAGGTCGAAGCATATGGTTGCCCGGCTGGTTAAATGCTATTAATGAGAA

Angophora_costata       TAGTAATTCACTATTCTTAACAATTGGTCCTGGAGACTTCTTGGTTCATC
Corymbia_gummifera      TAGTAATTCACTATTTTTAACAATTGGTCCTGGAGACTTCTTGGTTCATC
Eucalyptus_baxteri      TAGTAATTCACTATTCTTAACAATTGGTCCTGGAGACTTCTTGGTTCATC
Geranium_palmatum       TAGTAATTCACTATTCTTAACAATAGGGCCGGGAGACTTCTTGGTCCATC
Hypseocharis_bilobata   TAGTAATTCACTATTCTTAACAATAGGTCCTGGAGACTTCTTGGTCCATC
Lagerstroemia           TAGTAATTCACTATTCTTAACAATAGGTCCCGGGGACTTCTTGGTTCATC
Monsonia_speciosa       TAGTAATTCACTATTCTTAACAATAGGTCCGGGAGACTTCTTGGTCCATC
Oenothera_biennis       TAGTAATTCACTATTCTTAACAATAGGTCCTGGAGACTTCTTGGTTCATC
Stockwellia_quadrifida  TAGTAATTCACTATTCTTAACAATTGGTCCTGGAGACTTCTTGGTTCATC
Syzygium_cumini         TAGTAATTCACTATTCTTAACAATTGGTCCTGGAGACTTCTTGGTTCATC

Angophora_costata       ATGCGATTGCTCTAGGTTTACATACAACTACATTGATCTTAGTAAAAGGT
Corymbia_gummifera      ATGCGATTGCTCTAGGTTTACATACAACTACATTGATCTTAGTAAAAGGT
Eucalyptus_baxteri      ATGCGATTGCTCTAGGTTTACATACAACTACATTGATCTTAGTAAAAGGT
Geranium_palmatum       ATGCTATTGCGCTAGGGTTACATACAACTACATTGATCTTAGTAAAAGGT
Hypseocharis_bilobata   ATGCTATTGCTCTAGGTTTACATACAACTACGTTGATCTTAGTAAAAGGT
Lagerstroemia           ATGCGATTGCTCTAGGTTTACATACAACTACATTGATCTTAGTAAAAGGT
Monsonia_speciosa       ATGCTATTGCTCTAGGTTTACATACAACTACATTGATCTTAGTAAAAGGT
Oenothera_biennis       ATGCGATTGCTCTAGGGTTACATACCACTACATTGATCTTAGTAAAAGGT
Stockwellia_quadrifida  ATGCGATTGCTCTAGGTTTACATACAACTACATTGATCTTAGTAAAAGGT
Syzygium_cumini         ATGCGATTGCTCTAGGTTTACATACAACTACATTGATCTTAGTAAAAGGT

Angophora_costata       GCTTTAGATGCACGTGGTTCAAAGTTAATGCCAGATAAAAAGGATTTCGG
Corymbia_gummifera      GCTTTAGATGCACGTGGTTCAAAGTTAATGCCAGATAAAAAGGATTTCGG
Eucalyptus_baxteri      GCTTTAGATGCACGTGGTTCAAAGTTAATGCCAGATAAAAAGGATTTCGG
Geranium_palmatum       GCTTTAGATGCACGTGGTTCCAAATTAATGCCAGACAAAAAGGATTTTGG
Hypseocharis_bilobata   GCTTTAGATGCACGTGGTTCCAAGTTAATGCCAGATAAAAAGGATTTTGG
Lagerstroemia           GCTTTAGATGCGCGTGGTTCCAAATTAATGCCAGATAAAAAGGATTTCGG
Monsonia_speciosa       GCCTTAGATGCACGTGGGTCCAAGTTAATGCCAGATAAAAAGGATTTTGG
Oenothera_biennis       GCTTTAGATGCACGCGGTTCCAAATTAATGCCAGATAAAAAGGATTTCGG
Stockwellia_quadrifida  GCTTTAGATGCACGTGGTTCAAAGTTAATGCCAGATAAAAAGGATTTCGG
Syzygium_cumini         GCTTTAGATGCACGTGGTTCAAAGTTAATGCCAGATAAAAAGGATTTCGG

Angophora_costata       TTATAGTTTTCCTTGCGATGGTCCGGGACGAGGCGGTACTTGTGATATTT
Corymbia_gummifera      TTATAGTTTTCCTTGCGATGGTCCGGGACGAGGCGGTACTTGTGATATTT
Eucalyptus_baxteri      TTATAGTTTTCCTTGCGATGGTCCGGGACGAGGCGGTACTTGTGATATTT
Geranium_palmatum       ATATAGTTTTCCTTGCGACGGTCCGGGACGGGGTGGGACCTGTGATATTT
Hypseocharis_bilobata   TTATAGTTTTCCTTGCGACGGTCCGGGACGGGGTGGGACTTGTGATATTT
Lagerstroemia           TTATAGTTTTCCTTGTGATGGACCGGGACGAGGCGGTACTTGTGATATTT
Monsonia_speciosa       ATATAGTTTTCCTTGCGATGGTCCGGGACGGGGTGGTACTTGTGATATTT
Oenothera_biennis       TTATAGTTTTCCTTGCGATGGTCCGGGACGAGGTGGTACTTGTGATATTT
Stockwellia_quadrifida  TTATAGTTTTCCTTGCGATGGTCCGGGACGAGGCGGTACTTGTGATATTT
Syzygium_cumini         TTATAGTTTTCCTTGCGATGGTCCGGGACGAGGCGGTACTTGTGATATTT

Angophora_costata       CCGCTTGGGACGCATTTTATTTGGCAGTTTTCTGGATGTTAAATACCATT
Corymbia_gummifera      CCGCTTGGGACGCATTTTATTTGGCAGTTTTCTGGATGTTAAATACCATT
Eucalyptus_baxteri      CCGCTTGGGACGCATTTTATTTGGCAGTTTTCTGGATGTTAAATACCATT
Geranium_palmatum       CGGCTTGGGACGCATTTTATTTGGCAGTTTTCTGGATGTTAAATACCATT
Hypseocharis_bilobata   CGGCTTGGGACGCATTTTATTTGGCAGTTTTCTGGATGTTAAATACCATT
Lagerstroemia           CCGCTTGGGATGCATTTTATTTGGCAGTTTTCTGGATGTTAAATACTATT
Monsonia_speciosa       CGGCTTGGGACGCATTTTATTTGGCAGTTTTCTGGATGTTAAATACCATT
Oenothera_biennis       CCGCTTGGGACGCATTTTATTTGGCAGTTTTCTGGATGTTAAATACCATT
Stockwellia_quadrifida  CCGCTTGGGACGCATTTTATTTGGCAGTTTTCTGGATGTTAAATACCATT
Syzygium_cumini         CCGCTTGGGACGCATTTTATTTGGCAGTTTTCTGGATGTTAAATACCATT

Angophora_costata       GGGTGGGTTACTTTTTATTGGCATTGGAAACACATCACATTATGGCAGGG
Corymbia_gummifera      GGGTGGGTTACTTTTTATTGGCATTGGAAACACATCACATTATGGCAGGG
Eucalyptus_baxteri      GGGTGGGTTACTTTTTATTGGCATTGGAAACACATCACATTATGGCAGGG
Geranium_palmatum       GGATGGGTTACTTTTTATTGGCATTGGAAGCATATTACATTATGGCAGGG
Hypseocharis_bilobata   GGATGGGTTACTTTTTATTGGCATTGGAAACATATTACATTATGGCAGGG
Lagerstroemia           GGATGGGTTACTTTTTATTGGCATTGGAAACACATCACATTATGGCAGGG
Monsonia_speciosa       GGATGGGTTACTTTTTATTGGCATTGGAAGCATATTACATTATGGCAGGG
Oenothera_biennis       GGATGGGTTACTTTTTATTGGCATTGGAAACACATCACATTATGGCAAGG
Stockwellia_quadrifida  GGGTGGGTTACTTTTTATTGGCATTGGAAACACATCACATTATGGCAGGG
Syzygium_cumini         GGGTGGGTTACTTTTTATTGGCATTGGAAACACATCACATTATGGCAGGG

Angophora_costata       TAACGTTTCACAGTTTAATGAATCTTCCACTTATTTGATGGGATGGTTAA
Corymbia_gummifera      TAACGTTTCACAGTTTAATGAATCTTCTACTTATTTGATGGGATGGTTAA
Eucalyptus_baxteri      TAACGTTTCACAGTTTAATGAATCTTCCACTTATTTGATGGGATGGTTAA
Geranium_palmatum       TAACGTTTCACAGTTTAATGAATCTTCCACTTATTTGATGGGATGGTTAA
Hypseocharis_bilobata   TAACGTTTCACAGTTTAATGAATCTTCCACTTATTTGATGGGATGGTTAA
Lagerstroemia           TAACGTTTCACAGTTTAATGAATCTTCCACTTATTTAATGGGATGGTTAA
Monsonia_speciosa       GAACGTCTCACAGTTTAATGAATCTTCCACTTATTTGATGGGATGGTTAA
Oenothera_biennis       TAACGTTTCACAGTTTAATGAATCTTCCACTTATTTAATGGGATGGTTAA
Stockwellia_quadrifida  TAACGTTTCACAGTTTAATGAATCTTCCACTTATTTGATGGGATGGTTAA
Syzygium_cumini         TAACGTTTCACAGTTTAATGAATCTTCCACTTATTTGATGGGATGGTTAA

Angophora_costata       GAGATTATCTATGGGTAAACTCTTCACAACTTATCAATGGATATAACCCC
Corymbia_gummifera      GAGATTATCTATGGGTAAACTCTTCACAACTTATCAATGGATATAACCCC
Eucalyptus_baxteri      GAGATTATCTATGGGTAAACTCTTCACAACTTATCAATGGATATAACCCC
Geranium_palmatum       GGGATTACCTATGGTTAAATTCTTCGCAACTTATCAATGGGTATAACCCC
Hypseocharis_bilobata   GAGATTACCTATGGTTAAACTCTTCGCAACTTATCAATGGGTATAACCCC
Lagerstroemia           GAGATTATCTATGGTTAAACTCTTCACAACTTATCAATGGATATAACCCT
Monsonia_speciosa       GAGATTACCTATGGTTAAACTCTTCGCAACTTATCAACGGGTATAACCCC
Oenothera_biennis       GAGATTATCTTTGGTTAAACTCTTCACAACTTATCAATGGATATAATCCT
Stockwellia_quadrifida  GAGATTATCTATGGGTAAACTCTTCACAACTTATCAATGGATATAACCCC
Syzygium_cumini         GAGATTATCTATGGGTAAACTCTTCACAACTTATCAATGGATATAACCCC

Angophora_costata       TTTGGTATGAATAGTTTATCAGTTTGGGCGTGGATGTTCTTATTTGGACA
Corymbia_gummifera      TTTGGTATGAATAGTTTATCAGTTTGGGCGTGGATGTTCTTATTTGGACA
Eucalyptus_baxteri      TTTGGTATGAATAGTTTATCAGTTTGGGCGTGGATGTTCTTATTTGGACA
Geranium_palmatum       TTTGGTATGAATAGTTTATCAGTCTGGGCGTGGATGTTCTTATTTGGCCA
Hypseocharis_bilobata   TTTGGTATGAATAGTTTATCCGTCTGGGCGTGGATGTTCTTATTTGGACA
Lagerstroemia           TTTGGTATGAATAGTTTATCAGTCTGGGCGTGGATGTTCTTATTTGGACA
Monsonia_speciosa       TTCGGTATGAATAGTTTATCAGTCTGGGCGTGGATGTTCTTATTTGGACA
Oenothera_biennis       TTTGGTATGAATAGTTTATCAGTCTGGGCCTGGATGTTCTTATTTGGACA
Stockwellia_quadrifida  TTTGGTATGAATAGTTTATCAGTTTGGGCGTGGATGTTCTTATTTGGACA
Syzygium_cumini         TTTGGTATGAATAGTTTATCAGTTTGGGCGTGGATGTTCTTATTTGGACA

Angophora_costata       TCTTGTTTGGGCTACTGGATTTATGTTTTTAATTTCCTGGCGTGGATATT
Corymbia_gummifera      TCTTGTTTGGGCTACTGGATTTATGTTTTTAATTTCCTGGCGTGGATATT
Eucalyptus_baxteri      TCTTGTTTGGGCTACTGGATTTATGTTTTTAATTTCCTGGCGTGGATATT
Geranium_palmatum       TCTTGTTTGGGCTACTGGATTTATGTTCTTAATTTCCTGGCGGGGATATT
Hypseocharis_bilobata   TCTTGTTTGGGCTACTGGATTTATGTTCTTAATTTCCTGGCGCGGGTATT
Lagerstroemia           TCTTGTTTGGGCTACCGGATTTATGTTCTTAATTTCCTGGCGTGGATATT
Monsonia_speciosa       TCTTGTTTGGGCTACGGGATTTATGTTCTTAATTTCCTGGCGTGGGTATT
Oenothera_biennis       TCTTGTTTGGGCTACGGGATTTATGTTCTTAATTTCCTGGCGTGGATATT
Stockwellia_quadrifida  TCTTGTTTGGGCTACTGGATTTATGTTTTTAATTTCCTGGCGTGGATATT
Syzygium_cumini         TCTTGTTTGGGCTACCGGATTTATGTTTTTAATTTCCTGGCGTGGATATT

Angophora_costata       GGCAGGAATTGATTGAAACTTTAGCATGGGCTCATGAACGCACACCTTTA
Corymbia_gummifera      GGCAGGAATTGATTGAAACTTTAGCATGGGCTCATGAACGCACACCTTTA
Eucalyptus_baxteri      GGCAGGAATTGATTGAAACTTTAGCATGGGCTCATGAACGCACACCTTTA
Geranium_palmatum       GGCAGGAATTGATTGAAACCTTAGCATGGGCTCATGAGCGCACGCCCTTG
Hypseocharis_bilobata   GGCAGGAATTGATTGAAACTTTAGCATGGGCTCATGAACGCACGCCTTTG
Lagerstroemia           GGCAGGAATTGATTGAAACTTTAGCATGGGCCCATGAACGCACGCCTTTG
Monsonia_speciosa       GGCAGGAATTGATTGAAACTTTAGCATGGGCTCATGAGCGCACGCCCTTG
Oenothera_biennis       GGCAGGAATTGATTGAAACTTTAGCATGGGCTCACGAACGGACGCCCTTG
Stockwellia_quadrifida  GGCAGGAATTGATTGAAACTTTAGCATGGGCTCATGAACGCACACCTTTA
Syzygium_cumini         GGCAGGAATTGATTGAAACTTTAGCATGGGCTCATGAACGCACACCTTTA

Angophora_costata       GCTAATTTGATTCGATGGAGAGATAAACCAGTGGCTCTTTCCATTGTACA
Corymbia_gummifera      GCTAATTTGATTCGATGGAGAGATAAACCAGTGGCTCTTTCCATTGTACA
Eucalyptus_baxteri      GCTAATTTGATTCGATGGAGAGATAAACCAGTGGCTCTTTCCATTGTACA
Geranium_palmatum       GCCAATTTGATCCGATGGAGAGATAAACCTGTGGCTTTGTCCATTGTGCA
Hypseocharis_bilobata   GCTAATTTGATTCGATGGAGAGATAAACCAGTGGCTCTTTCCATTGTGCA
Lagerstroemia           GCTAATTTGATTCGATGGAGAGATAAACCAGTGGCGCTTTCCATTGTACA
Monsonia_speciosa       GCCAACTTGATCCGATGGAGAGATAAACCAGTGGCTCTTTCCATTGTGCA
Oenothera_biennis       GCTAATTTGATTCGGTGGAGAGATAAACCGGTGGCTCTTTCCATTGTGCA
Stockwellia_quadrifida  GCTAATTTGATTCGATGGAGAGATAAACCAGTGGCTCTTTCCATTGTACA
Syzygium_cumini         GCTAATTTGATTCGATGGAGAGATAAACCAGTGGCTCTTTCCATTGTACA

Angophora_costata       AGCAAGATTGGTTGGATTAGCCCATTTTTCTGTAGGTTATATATTCACGT
Corymbia_gummifera      AGCAAGATTGGTTGGATTAGCCCATTTTTCTGTAGGTTATATATTCACGT
Eucalyptus_baxteri      AGCAAGATTGGTTGGATTAGCCCATTTTTCTGTAGGTTATATATTCACGT
Geranium_palmatum       AGCAAGATTGGTTGGATTAGCCCACTTTTCCGTAGGTTATATATTCACTT
Hypseocharis_bilobata   AGCAAGATTGGTTGGGTTAGCCCACTTTTCTGTAGGTTATATATTCACTT
Lagerstroemia           AGCAAGATTGGTTGGATTAGCCCACTTTTCTGTAGGTTATATATTCACTT
Monsonia_speciosa       AGCAAGATTGGTTGGGTTAGCCCACTTTTCCATAGGTTATATATTCACTT
Oenothera_biennis       AGCAAGATTGGTTGGATTAGCCCACTTTTCTGTAGGTTATATATTCACTT
Stockwellia_quadrifida  AGCAAGATTGGTTGGATTAGCCCATTTTTCTGTAGGTTATATATTCACGT
Syzygium_cumini         AGCAAGATTGGTTGGATTAGCCCATTTTTCTGTAGGTTATATATTCACGT

Angophora_costata       ATGCGGCTTTCTTGATTGCCTCCACGTCAGGCAAATTTGGTTAAATGTCA
Corymbia_gummifera      ATGCGGCTTTCTTGATTGCCTCCACGTCAGGCAAATTTGGTTAAATGTCA
Eucalyptus_baxteri      ATGCGGCTTTCTTGATTGCCTCCACGTCAGGCAAATTTGGTTAAATGTCA
Geranium_palmatum       ATGCAGCTTTCTTGATTGCCTCTACATCGGGCAAATTTGGTTAAATGTCA
Hypseocharis_bilobata   ATGCCGCTTTCTTGATTGCCTCTACATCGGGCAAATTTGGTTAAATGTCA
Lagerstroemia           ATGCGGCTTTCTTGATTGCCTCTACATCAGGCAAATTTGGTTAAATGTCA
Monsonia_speciosa       ATGCAGCCTTCTTGATTGCCTCCACATCGGGCAAATTCGGTTAAATGTCA
Oenothera_biennis       ATGCGGCTTTCTTGATTGCTTCGACATCAGGCAAATTTGGTTAAATGTCG
Stockwellia_quadrifida  ATGCGGCTTTCTTGGTTGCCTCTACGTCAGGCAAATTTGGTTAAATGTCA
Syzygium_cumini         ATGCGGCTTTCTTGATTGCCTCTACGTCAGGCAAATTTGGTTAAATGTCA

Angophora_costata       CATTCAGTAAAGATTTATGATACATGTATAGGATGTACTCAATGTGTACG
Corymbia_gummifera      CATTCAGTAAAGATTTATGATACATGTATAGGATGTACTCAATGTGTACG
Eucalyptus_baxteri      CATTCAGTAAAGATTTATGATACATGTATAGGATGTACTCAATGTGTGCG
Geranium_palmatum       CACTCAGTAAAAATTTATGATACATGTATAGGATGTACTCAATGTGTCAG
Hypseocharis_bilobata   CACTCAGTAAAGATTTACGATACATGTATAGGGTGTACTCAATGTGTCAG
Lagerstroemia           CATTCAGTAAAGATTTATGATACCTGTATAGGATGTACTCAATGTGTCCG
Monsonia_speciosa       CACTCAGTAAAGATTTATGATACATGTATAGGGTGTACTCAATGTGTCAG
Oenothera_biennis       CATTCAGTAAAGATTTATGATACCTGTATAGGATGTACTCAATGTGTACG
Stockwellia_quadrifida  CATTCAGTAAAGATTTATGATACATGTATAGGATGTACTCAATGTGTGCG
Syzygium_cumini         CATTCAGTAAAGATTTATGATACATGTATAGGATGTACTCAATGTGTGCG

Angophora_costata       AGCCTGCCCAACAGATGTATTAGAAATGATACCGTGGGATGGATGTAAAG
Corymbia_gummifera      AGCCTGCCCAACAGATGTATTAGAAATGATACCGTGGGATGGATGTAAAG
Eucalyptus_baxteri      AGCCTGCCCAACAGATGTATTAGAAATGATACCGTGGGATGGATGTAAAG
Geranium_palmatum       AGCTTGTCCCACAGACGTGTTAGAAATGATACCTTGGGACGGATGTAAAG
Hypseocharis_bilobata   AGCCTGCCCCACAGATGTATTAGAAATGATCCCTTGGGACGGATGTAAAG
Lagerstroemia           AGCCTGCCCAACAGATGTATTAGAAATGATACCTTGGGATGGATGTAAAG
Monsonia_speciosa       AGCCTGCCCCACAGATGTCTTAGAAATGATACCTTGGGACGGGTGTAAAG
Oenothera_biennis       TGCCTGCCCGACGGACGTATTAGAAATGATCCCTTGGGATGGGTGTAAAG
Stockwellia_quadrifida  AGCCTGCCCAACAGATGTATTAGAAATGATACCGTGGGATGGATGTAAAG
Syzygium_cumini         AGCCTGCCCAACAGATGTATTAGAAATGATACCGTGGGATGGATGTAAAG

Angophora_costata       CTAAGCAAATTGCTTCTGCTCCAAGAACAGAGGACTGTGTCGGTTGTAAG
Corymbia_gummifera      CTAAGCAAATTGCTTCTGCTCCAAGAACAGAGGACTGTGTCGGTTGTAAG
Eucalyptus_baxteri      CTAAGCAAATTGCTTCTGCTCCAAGAACAGAGGACTGTGTCGGTTGTAAG
Geranium_palmatum       CTAAGCAAATTGCTTCCGCTCCAAGAACAGAGGACTGTGTCGGTTGTAAG
Hypseocharis_bilobata   CTAAGCAAATCGCCTCTGCTCCAAGAACCGAAGACTGTGTCGGTTGTAAG
Lagerstroemia           CTAAGCAAATTGCTTCTGCTCCAAGAACAGAAGACTGTGTCGGTTGTAAG
Monsonia_speciosa       CTAAGCAAATTGCTTCCGCTCCAAGAACAGAGGACTGTGTTGGTTGTAAG
Oenothera_biennis       CCAAGCAAATTGCTTCTGCTCCAAGAACAGAGGACTGTGTTGGTTGTAAG
Stockwellia_quadrifida  CTAAGCAAATTGCTTCTGCTCCAAGAACAGAGGACTGTGTCGGTTGTAAG
Syzygium_cumini         CTAAGCAAATTGCTTCTGCTCCAAGAACAGAGGACTGTGTCGGTTGTAAG

Angophora_costata       AGATGTGAATCTGCCTGTCCAACAGATTTTTTGAGCGTTCGAGTTTATTT
Corymbia_gummifera      AGATGTGAATCCGCCTGTCCAACAGATTTTTTGAGCGTTCGAGTTTATTT
Eucalyptus_baxteri      AGATGTGAATCCGCCTGTCCAACGGATTTTTTGAGCGTTCGAGTTTATTT
Geranium_palmatum       AGATGTGAATCTGCCTGTCCAACGGATTTCCTAAGCATTCGGGTTTATTT
Hypseocharis_bilobata   AGATGTGAATCTGCCTGTCCAACGGATTTCTTAAGTGTTCGAGTTTATTT
Lagerstroemia           AGATGTGAATCCGCCTGCCCAACGGATTTTTTGAGCGTTCGGGTTTATTT
Monsonia_speciosa       AGATGTGAATCGGCCTGTCCAACGGATTTCTTAAGCGTCCGGGTTTATTT
Oenothera_biennis       AGATGTGAATCGGCCTGTCCAACGGATTTTTTGAGCGTTCGAGTTTATTT
Stockwellia_quadrifida  AGATGTGAATCCGCCTGTCCAACGGATTTTTTGAGCGTTCGAGTTTATTT
Syzygium_cumini         AGATGTGAATCCGCCTGTCCAACGGATTTTTTGAGCGTTCGAGTTTATTT

Angophora_costata       ATGGCATGAAACAACTCGAAGCATGGGTCTAGCGTATTAAATGATAATTT
Corymbia_gummifera      ATGGCATGAAACAACTCGAAGCATGGGTCTAGCGTATTAAATGATAATTT
Eucalyptus_baxteri      ATGGCATGAAACAACTCGAAGCATGGGTCTAGCGTATTAAATGATAATTT
Geranium_palmatum       ATGGCATGAAACAACTCGAAGCATGGGTCTAGCTTATTAAATGACAACTC
Hypseocharis_bilobata   ATGGCATGAAACAACTCGAAGCATGGGTCTAGCTTATTAAATGACAACTC
Lagerstroemia           ATGGCATGAAACAACTCGAAGCATGGGTCTAGCTTATTAAATGACAACTT
Monsonia_speciosa       ATGGCATGAAACAACTCGAAGCATGGGTCTAGCTTATTAAATGACAACTC
Oenothera_biennis       ATGGCATGAAACAACTCGAAGTATGGGTCTAGCTTATTAAATGACA----
Stockwellia_quadrifida  ATGGCATGAAACAACTCGAAGCATGGGCCTAGCGTATTAAATGATAACTC
Syzygium_cumini         ATGGCATGAAACAACTCGAAGCATGGGTCTAGCGTATTAAATGACAATTT

Angophora_costata       TTAACAACTTACCCTCTTTCTTTGTGCCTTTAGTGGGCCTAGTATTTCCG
Corymbia_gummifera      TTAACAACTTACCCTCTTTCTTTGTGCCTTTAGTGGGCCTAGTATTTCCG
Eucalyptus_baxteri      TTAACAACTTACCCTCTTTCTTTGTGCCTTTAGTGGGCCTAGTATTTCCG
Geranium_palmatum       TAAATAACTTACCCTCCATTTTAGTTCCTTTAGTAGGCTTAGTATTTCCA
Hypseocharis_bilobata   TCAACAACTTACCCTCTATTTTAGTGCCTTTAGTGGGCCTAGTATTTCCG
Lagerstroemia           CC---AACTTACCCTCTATTTTTGTGCCTTTAGTGGGCCTAGTATTTCCG
Monsonia_speciosa       TCAATAACTTCCCTTCCGTTTTAGTGCCTTTAGTAGGCCTAGTATTTCCG
Oenothera_biennis       -----GACTTCCCCTCTATTTTTGTGCCTTTAGTGGGCCTAGTATTTCCG
Stockwellia_quadrifida  TTAACAACTTACCCTCTTTCTTTGTGCCTTTAGTGGGCCTAGTATTTCCG
Syzygium_cumini         TTAACAACTTACCCTCTCTCTTTGTGCCTTTAGTGGGCCTAGTATTTCCG

Angophora_costata       GCAATTGCAATGGCTTCTTTATCTCTTCATGTTCAAAAAAACAAGATTTT
Corymbia_gummifera      GCAATTGCAATGGCTTCTTTATCTCTTCATGTTCAAAAAAACAAGATTTT
Eucalyptus_baxteri      GCAATTGCAATGGCTTCTTTATCTCTTCATGTTCAAAAAAACAAGATTTT
Geranium_palmatum       GCATTTTCAATAGCTTCTTTATTTCTTCATGTTCAAAAAAACAAGATTTT
Hypseocharis_bilobata   GCATTTGCAATGGCTTCTTTATTTCTTCATGTTCAAAAAAACAAAATTTT
Lagerstroemia           GCAATTGCAATGGCTTCTTTATTTCTTTATGTTCAAAAAAACAAGATTGT
Monsonia_speciosa       GCAGTTGCAATAGCTTCTTTATTTCTTCATGTTCAAAAAAAGAAGATTTT
Oenothera_biennis       GCAATTGCAATGGCTTCTTTATCTCTTCATGTTGAAAACAACAAGATTGT
Stockwellia_quadrifida  GCAATTGCAATGGCTTCTTTATCTCTTCATGTTCAAAAAAACAAGATTTT
Syzygium_cumini         GCAATTGCAATGGCTTCTTTATCTCTTCATGTTCAAAAAAACAAGATTTT

Angophora_costata       TTAGATGCGAGATCTAAAAACATATCTTTCCGTGGCACCGGTACTAAGTA
Corymbia_gummifera      TTAGATGCGAGATCTAAAAACATATCTTTCCGTGGCACCGGTACTAAGTA
Eucalyptus_baxteri      TTAGATGCGAGATCTAAAAACATATCTTTCCGTGGCACCGGTACTAAGTA
Geranium_palmatum       TTAGATGCGAGATCTAAAAACATATCTCTCCGCGGCGCCGGTAATAAGCA
Hypseocharis_bilobata   TTAGATGGGAGATCTAAAAACATATCTCTCTGCGGCACCGGTACTAAGTA
Lagerstroemia           TTAGATGCGAGATCTAAAAACATATCTTTCCGTGGCACCGGTACTAAGTA
Monsonia_speciosa       TTAGATGCGAGATCTAAAAACATATCTCTCCGCGGCGCCGGTCCTAAGCA
Oenothera_biennis       TTAGATGCGAGATCTAAAAACATATCTTTCCGTCGCACCGGTACTAAGTG
Stockwellia_quadrifida  TTAGATGCGAGATCTAAAAACATATCTTTCCGTGGCACCGGTACTAAGTA
Syzygium_cumini         TTAGATGCGAGATCTAAAAACATATCTTTCCGTGGCACCGGTACTAAGTA

Angophora_costata       CTCTATGGTTTGGGGCTTTAGCAGGTCTTTTGATAGAGATCAATCGTTTA
Corymbia_gummifera      CTCTATGGTTTGGGGCTTTAGCAGGTCTTTTGATAGAGATCAATCGTTTA
Eucalyptus_baxteri      CTCTATGGTTTGGGGCTTTAGCAGGTCTTTTGATAGAGATCAATCGTTTA
Geranium_palmatum       CTCTATGGTTCGGGGCTTTGGCAGGTCTATTGATAGAGATTAATCGTTTC
Hypseocharis_bilobata   CTCTATGGTTCGGGGCTTTAGCAGGTCTATTGATCGAGATTAATCGTTTA
Lagerstroemia           CTCTATGGTTCGGGGCTTTAGCAGGTCTATTGATAGAGATCAATCGATTA
Monsonia_speciosa       CTCTATGCTTCGGGGCTTTAGCAGGCCTATTGATAGAGATTAATCGTTTA
Oenothera_biennis       CTCTCTGGTTCGGGGCTTTAGCGGGTCTATTGATAGAGATCAATCGTTTC
Stockwellia_quadrifida  CTCTATGGTTTGGGGCTTTAGCAGGTCTTTTGATAGAGATCAATCGTTTA
Syzygium_cumini         CTCTATGGTTTGGGGCTTTAGCAGGTCTTTTGATAGAGATCAATCGTTTA

Angophora_costata       TTTCCGGATGCGTTGACATTCCCTTTTTTTTCGTTCTAGATGACTGCAAT
Corymbia_gummifera      TTTCCGGATGCGTTGACATTCCCTTTTTTTTCGTTCTAGATGACTGCAAT
Eucalyptus_baxteri      TTTCCGGATGCGTTGACATTCCCTTTTTTTTCATTCTAGATGACTGCAAT
Geranium_palmatum       TTTCCGGATGCGTTAACATTCCCCTTTTTTTCATTCTAAATGACTGCAAT
Hypseocharis_bilobata   TTTCCGGATGCGTTGACATTTCCTTTTTTTTCATTCTAGATGACTGCAAT
Lagerstroemia           TTCCCGGATGCGTTGACATTCCCTTTTTTTTCATTCTAGATGACTGCAAT
Monsonia_speciosa       TTTCCGGATGCGCTGACATTCCCCTTTTTTTCATTCTAAATGACTGCAAT
Oenothera_biennis       TTCCCGGATGCCTTGACATTCCCCTTTTTTTCC---TAGATGACTGCAAT
Stockwellia_quadrifida  TTTCCGGATGCGTTGACATTCCCTTTTTTTTCATTCTAGATGACTGCAAT
Syzygium_cumini         TTTCCGGATGCGTTGACATTCCCTTTTTTCTCATTCTAGATGACTGCAAT

Angophora_costata       TTTAGAGAGACGCGAAAGCGAAAGCCTATGGGGTCGCTTCTGTAACTGGA
Corymbia_gummifera      TTTAGAGAGACGCGAAAGCGAAAGCCTATGGGGTCGCTTCTGTAACTGGA
Eucalyptus_baxteri      TTTAGAGAGACGCGAAAGCGAAAGCCTATGGGGTCGCTTCTGTAACTGGA
Geranium_palmatum       TTTAGAGAGACGCGAAAGTGAAAGCCTATGGGGTCGCTTCTGTAACTGGA
Hypseocharis_bilobata   TTTAGAGAGACGCGAAAGCGAAAGCCTATGGGGTCGCTTCTGTAACTGGA
Lagerstroemia           TTTAGAGAGACGCGAAAGCGAAAGCCTATGGGGTCGCTTCTGTAACTGGA
Monsonia_speciosa       TTTAGAGAGACGCGAAAGCGAAAGCCTATGGGGTCGCTTCTGTAACTGGG
Oenothera_biennis       TTTAGAGAGACGCGAAAGCGAAAGCCTATGGGGTCGCTTCTGTAACTGGA
Stockwellia_quadrifida  TTTAGAGAGACGCGAAAGCGAAAGCCTATGGGGTCGCTTCTGTAACTGGA
Syzygium_cumini         TTTAGAGAGACGCGTAAGCGAAAGCCTATGGGGTCGCTTCTGTAACTGGA

Angophora_costata       TAACCAGCACCGAAAACCGTCTTTACATTGGATGGTTTGGTGTTTTGATG
Corymbia_gummifera      TAACCAGCACCGAAAACCGTCTTTACATTGGATGGTTTGGTGTTTTGATG
Eucalyptus_baxteri      TAACCAGCACCGAAAACCGTCTTTACATTGGATGGTTTGGTGTTTTGATG
Geranium_palmatum       TCACTAGCACCGAAAACCGCCTTTATATTGGATGGTTTGGTGTTTTGATG
Hypseocharis_bilobata   TAACCAGCACCGAAAACCGTCTTTACATTGGATGGTTTGGTGTTTTGATG
Lagerstroemia           TAACCAGCACCGAAAACCGTCTTTACATTGGATGGTTTGGTGTTTTGATG
Monsonia_speciosa       TAACTAGCACCGAAAATCGTCTTTATATTGGATGGTTTGGTGTTTTGATG
Oenothera_biennis       TAACCAGCACCGAAAACCGTCTTTACATCGGATGGTTTGGTGTTTTGATG
Stockwellia_quadrifida  TAACCAGCACCGAAAACCGTCTTTACATTGGATGGTTTGGTGTTTTGATG
Syzygium_cumini         TAACCAGCACCGAAAACCGTCTTTACATTGGATGGTTTGGTGTTTTGATG

Angophora_costata       ATCCCTACCTTATTGACCGCAACTTCTGTATTTATTATTGCCTTCATTGC
Corymbia_gummifera      ATCCCTACCTTATTGACCGCAACTTCTGTATTTATTATTGCCTTCATTGC
Eucalyptus_baxteri      ATCCCTACCTTATTGACCGCAACTTCTGTATTTATTATTGCCTTCATTGC
Geranium_palmatum       ATCCCTACCTTATTGACTGCAACTTCTGTATTTATTATCGCCTTCATTGC
Hypseocharis_bilobata   ATTCCTACTTTATTGACCGCAACTTCTGTATTTATTATCGCCTTCATCGC
Lagerstroemia           ATCCCTACCCTATTGACCGCAACTTCTGTATTTATTATCGCCTTCATTGC
Monsonia_speciosa       ATTCCTACCTTATTGACTGCAACTTCTGTATTTATTATCGCCTTCATTGC
Oenothera_biennis       ATCCCTACCCTATTGACCGCAACTTCTGTATTTATTATCGCCTTCATTGC
Stockwellia_quadrifida  ATCCCTACCTTATTGACCGCAACTTCTGTATTTATTATTGCCTTCATTGC
Syzygium_cumini         ATCCCTACCTTATTGACCGCAACTTCTGTATTTATTATTGCCTTCATTGC

Angophora_costata       TGCTCCTCCAGTAGATATTGATGGTATTCGTGAACCTGTTTCTGGATCTC
Corymbia_gummifera      TGCTCCTCCAGTAGATATTGATGGTATTCGTGAACCTGTTTCTGGATCTC
Eucalyptus_baxteri      TGCTCCTCCAGTAGATATTGATGGTATTCGTGAACCTGTTTCTGGATCTC
Geranium_palmatum       CGCCCCTCCAGTAGATATTGACGGGATTCGTGAACCTGTTTCTGGATCTC
Hypseocharis_bilobata   CGCACCCCCAGTAGATATTGATGGTATTCGTGAACCCGTTTCTGGATCTC
Lagerstroemia           TGCACCGCCAGTAGATATTGATGGTATTCGTGAACCTGTTTCTGGATCTC
Monsonia_speciosa       CGCCCCTCCAGTAGATATTGACGGTATTCGTGAACCTGTTTCTGGATCTC
Oenothera_biennis       TGCTCCTCCAGTAGATATTGATGGTATTCGTGAACCTGTTTCTGGATCTC
Stockwellia_quadrifida  TGCTCCTCCAGTAGATATTGATGGTATTCGTGAACCTGTTTCTGGATCTC
Syzygium_cumini         TGCTCCTCCAGTGGATATTGATGGTATTCGTGAACCTGTTTCTGGATCTC

Angophora_costata       TACTTTATGGAAACAATATTATCTCTGGTGCCATTATTCCTACTTCTGCA
Corymbia_gummifera      TACTTTATGGAAACAATATTATCTCTGGTGCCATTATTCCTACTTCTGCA
Eucalyptus_baxteri      TACTTTATGGAAACAATATTATCTCGGGTGCCATTATTCCTACTTCTGCA
Geranium_palmatum       TGCTTTATGGAAACAATATTATCTCTGGTGCCATTATTCCTACGTCCGCA
Hypseocharis_bilobata   TACTTTATGGAAACAATATTATCTCTGGTGCCATTATTCCTACTTCTGCA
Lagerstroemia           TACTTTACGGAAACAATATTATTTCTGGTGCCATTATTCCTACTTCTGCA
Monsonia_speciosa       TTCTTTATGGAAACAATATAATCTCTGGTGCCATTATTCCTACTTCTGCA
Oenothera_biennis       TTCTTTATGGAAACAATATTATTTCGGGTGCCATTATTCCTACTTCTGCA
Stockwellia_quadrifida  TACTTTATGGAAACAATATTATCTCTGGTGCCATTATTCCTACTTCTGCA
Syzygium_cumini         TACTTTATGGAAACAATATTATCTCTGGTGCCATTATTCCTACTTCTGCA

Angophora_costata       GCTATAGGTTTGCATTTTTACCCAATATGGGAAGCGGCATCTGTTGATGA
Corymbia_gummifera      GCTATAGGTTTGCATTTTTACCCAATATGGGAAGCGGCATCTGTTGATGA
Eucalyptus_baxteri      GCTATAGGTTTGCATTTTTACCCAATATGGGAAGCGGCATCTGTTGATGA
Geranium_palmatum       GCTATAGGGTTGCACTTTTACCCAATATGGGAAGCGGCGTCTGTTGACGA
Hypseocharis_bilobata   GCTATAGGTTTGCACTTTTACCCAATATGGGAAGCGGCGTCTGTTGATGA
Lagerstroemia           GCTATCGGTTTGCATTTTTACCCAATATGGGAAGCGGCATCTGTTGATGA
Monsonia_speciosa       GCTATTGGTTTGCACTTTTACCCAATATGGGAGGCGGCGTCTGTTGACGA
Oenothera_biennis       GCTATTGGTTTGCATTTTTACCCAATATGGGAAGCAGCATCTGTTGATGA
Stockwellia_quadrifida  GCTATAGGTTTGCATTTTTACCCAATATGGGAAGCGGCATCTGTTGATGA
Syzygium_cumini         GCTATAGGTTTGCATTTTTACCCAATATGGGAAGCGGCATCTGTTGATGA

Angophora_costata       ATGGTTATACAACGGCGGTCCTTATGAGCTAATTGTTCTACACTTCTTAC
Corymbia_gummifera      ATGGTTATACAACGGCGGTCCTTATGAGCTAATTGTTCTACACTTCTTAC
Eucalyptus_baxteri      ATGGTTATACAACGGCGGTCCTTATGAGTTAATTGTTCTACACTTCTTAC
Geranium_palmatum       ATGGTTATACAATGGCGGTCCGTATGAGTTAATTGTTCTACACTTCCTAC
Hypseocharis_bilobata   ATGGTTATACAATGGTGGTCCATATGAGTTAATTGTTCTCCACTTTTTAC
Lagerstroemia           ATGGTTATACAATGGTGGTCCTTATGAGCTAATTGTTCTACACTTCTTAC
Monsonia_speciosa       ATGGTTATACAATGGCGGTCCATATGAGTTAATTGTTCTACACTTCCTAC
Oenothera_biennis       ATGGTTATACAACGGTGGTCCTTATGAGCTAATTGTTCTACACTTCTTAC
Stockwellia_quadrifida  ATGGTTATACAACGGGGGTCCTTATGAGCTAATTGTTCTACACTTCTTAC
Syzygium_cumini         ATGGTTATACAACGGCGGTCCTTATGAGTTAATTGTTCTACACTTCTTAC

Angophora_costata       TTGGTGTAGCTTGTTACATGGGTCGTGAGTGGGAACTTAGTTTCCGCCTG
Corymbia_gummifera      TTGGTGTAGCTTGTTACATGGGTCGTGAGTGGGAACTTAGTTTCCGCCTG
Eucalyptus_baxteri      TTGGTGTAGCTTGTTACATGGGGCGTGAGTGGGAACTTAGTTTCCGTCTG
Geranium_palmatum       TTGGTGTAGCTTGTTACATGGGCCGTGAGTGGGAACTTAGTTTCCGTTTG
Hypseocharis_bilobata   TTGGTGTAGCTTGTTACATGGGTCGTGAGTGGGAACTTAGTTTCCGTCTG
Lagerstroemia           TTGGTGTAGCTTGTTACATGGGTCGTGAGTGGGAACTTAGTTTCCGTCTG
Monsonia_speciosa       TTGGTGTAGCTTGTTACATGGGCCGTGAGTGGGAACTTAGTTTCCGTCTG
Oenothera_biennis       TTGGTGTAGCTTGTTACATGGGCCGTGAGTGGGAACTTAGTTTCCGTCTG
Stockwellia_quadrifida  TTGGTGTAGCTTGTTACATGGGTCGTGAGTGGGAACTTAGTTTCCGTCTG
Syzygium_cumini         TTGGTGTAGCTTGTTACATGGGTCGTGAGTGGGAACTTAGTTTCCGTCTG

Angophora_costata       GGTATGCGCCCTTGGATTGCTGTTGCATATTCAGCTCCTGTTGCAGCTGC
Corymbia_gummifera      GGTATGCGCCCTTGGATTGCTGTTGCATATTCAGCTCCTGTTGCAGCTGC
Eucalyptus_baxteri      GGTATGCGCCCTTGGATTGCTGTTGCATATTCAGCTCCTGTTGCAGCTGC
Geranium_palmatum       GGTATGCGCCCTTGGATTGCTGTTGCATATTCAGCTCCTGTTGCAGCTGC
Hypseocharis_bilobata   GGCATGCGTCCTTGGATTGCTGTTGCATATTCAGCTCCTGTTGCAGCTGC
Lagerstroemia           GGTATGCGCCCTTGGATTGCTGTTGCATATTCGGCTCCTGTTGCAGCCGC
Monsonia_speciosa       GGTATGCGCCCTTGGATTGCTGTTGCATATTCAGCTCCTGTTGCAGCTGC
Oenothera_biennis       GGTATGCGCCCTTGGATTGCTGTTGCGTATTCAGCTCCTGTTGCAGCTGC
Stockwellia_quadrifida  GGTATGCGCCCTTGGATTGCTGTTGCATATTCAGCTCCTGTTGCAGCTGC
Syzygium_cumini         GGTATGCGCCCTTGGATTGCTGTTGCATATTCAGCTCCTGTTGCAGCTGC

Angophora_costata       TACTGCTGTTTTCTTGATCTACCCAATTGGTCAAGGAAGTTTTTCGGATG
Corymbia_gummifera      TACTGCTGTTTTCTTGATCTACCCAATTGGTCAAGGAAGTTTTTCGGATG
Eucalyptus_baxteri      TACTGCTGTTTTCTTGATCTACCCAATTGGTCAAGGAAGTTTTTCGGATG
Geranium_palmatum       TACCGCAGTTTTCTTGATCTATCCAATTGGTCAAGGAAGTTTTTCTGATG
Hypseocharis_bilobata   TACCGCCGTTTTCTTGATCTATCCAATTGGTCAAGGAAGTTTTTCTGATG
Lagerstroemia           TACTGCTGTTTTCTTGATCTACCCAATAGGTCAAGGAAGTTTTTCTGATG
Monsonia_speciosa       TACCGCAGTTTTCTTGATCTATCCAATCGGTCAAGGAAGCTTTTCGGATG
Oenothera_biennis       TACTGCTGTTTTCTTGATCTATCCAATTGGTCAAGGAAGTTTTTCTGATG
Stockwellia_quadrifida  TACTGCTGTTTTCTTGATCTACCCAATTGGTCAAGGAAGTTTTTCGGATG
Syzygium_cumini         TACTGCTGTTTTCTTGATCTACCCAATTGGTCAAGGAAGTTTTTCGGATG

Angophora_costata       GTATGCCTCTAGGAATTTCTGGTACTTTCAACTTCATGATTGTATTCCAG
Corymbia_gummifera      GTATGCCTCTAGGAATTTCTGGTACTTTCAACTTCATGATTGTATTCCAG
Eucalyptus_baxteri      GTATGCCTCTAGGAATTTCTGGTACTTTCAACTTCATGATTGTATTCCAG
Geranium_palmatum       GTATGCCTCTAGGAATTTCTGGTACTTTCAATTTCATGATTGTATTCCAG
Hypseocharis_bilobata   GTATGCCTTTAGGAATCTCAGGTACTTTCAACTTCATGATTGTATTCCAG
Lagerstroemia           GTATGCCTCTAGGAATTTCTGGTACTTTCAACTTCATGATTGTATTCCAG
Monsonia_speciosa       GTATGCCTCTAGGAATCTCTGGTACTTTCAACTTCATGATTGTATTCCAA
Oenothera_biennis       GTATGCCTCTAGGAATTTCTGGTACTTTCAACTTCATGATTGTATTCCAG
Stockwellia_quadrifida  GTATGCCTCTAGGAATTTCTGGTACTTTCAACTTCATGATTGTATTCCAG
Syzygium_cumini         GTATGCCTCTAGGAATTTCTGGTACTTTCAACTTCATGATTGTATTCCAG

Angophora_costata       GCTGAGCACAACATCCTTATGCACCCATTTCACATGTTAGGCGTAGCTGG
Corymbia_gummifera      GCTGAGCACAACATCCTTATGCACCCATTTCACATGTTAGGCGTAGCTGG
Eucalyptus_baxteri      GCTGAGCACAACATCCTTATGCACCCATTTCACATGTTAGGCGTAGCTGG
Geranium_palmatum       GCCGAGCACAACATCCTTATGCACCCATTTCACATGTTAGGTGTAGCTGG
Hypseocharis_bilobata   GCTGAGCACAATATCTTAATGCATCCATTTCACATGTTAGGCGTAGCTGG
Lagerstroemia           GCTGAGCACAACATCCTTATGCACCCATTCCACATGTTAGGCGTAGCTGG
Monsonia_speciosa       GCCGAGCACAATATCCTTATGCACCCATTCCACATGTTAGGTGTAGCTGG
Oenothera_biennis       GCGGAGCACAACATCCTTATGCACCCATTCCACATGTTAGGCGTAGCTGG
Stockwellia_quadrifida  GCTGAGCACAACATCCTTATGCACCCATTTCACATGTTAGGCGTAGCTGG
Syzygium_cumini         GCTGAGCACAACATCCTTATGCACCCATTTCACATGTTAGGCGTAGCTGG

Angophora_costata       TGTATTCGGCGGCTCCCTATTCAGTGCTATGCATGGTTCCTTGGTAACCT
Corymbia_gummifera      TGTATTCGGCGGCTCCCTATTCAGTGCTATGCATGGTTCCTTGGTAACCT
Eucalyptus_baxteri      TGTATTCGGCGGCTCCCTATTCAGTGCTATGCATGGTTCCTTGGTAACCT
Geranium_palmatum       TGTATTCGGCGGCTCCCTATTCAGTGCTATGCATGGTTCCTTGGTAACCT
Hypseocharis_bilobata   TGTATTCGGCGGCTCCCTATTCAGCGCTATGCATGGTTCCTTGGTAACCT
Lagerstroemia           TGTATTCGGCGGCTCCCTATTCAGCGCTATGCATGGTTCCTTGGTAACCT
Monsonia_speciosa       CGTATTCGGCGGCTCCCTATTCAGTGCTATGCATGGTTCCTTGGTAACCT
Oenothera_biennis       TGTATTCGGCGGCTCCCTATTCAGTGCTATGCATGGTTCCTTGGTAACCT
Stockwellia_quadrifida  TGTATTCGGCGGCTCCCTATTCAGTGCTATGCATGGTTCCTTGGTAACCT
Syzygium_cumini         TGTATTCGGCGGCTACCTATTCAGTGCTATGCATGGTTCCTTGGTAACCT

Angophora_costata       CTAGTTTGATCAGGGAAACCACAGAAAATGAATCTGCTAATGAAGGTTAC
Corymbia_gummifera      CTAGTTTGATTAGGGAAACCACAGAAAATGAATCTGCTAATGAAGGTTAC
Eucalyptus_baxteri      CTAGTTTGATCAGGGAAACCACAGAAAATGAATCTGCTAATGAAGGTTAC
Geranium_palmatum       CTAGTTTGATCAGGGAAACTACAGAAAACGAATCCGCTAATGAAGGTTAT
Hypseocharis_bilobata   CTAGTTTGATCAGGGAAACCACAGAAAACGAATCCGCTAATGAAGGTTAC
Lagerstroemia           CTAGTTTGATCAGGGAAACCACAGAAAATGAATCTGCTAATGAAGGTTAC
Monsonia_speciosa       CTAGTTTGATCAGGGAAACGACAGAAAACGAGTCCGCTAACGAAGGCTAT
Oenothera_biennis       CTAGTTTGATCAGGGAAACCACAGAAAATGAATCTGCTAATGAAGGTTAC
Stockwellia_quadrifida  CTAGTTTGATCAGGGAAACCACAGAAAATGAATCTGCTAATGAAGGTTAC
Syzygium_cumini         CTAGTTTGATCAGGGAAACCACAGAAAATGAATCTGCTAATGAAGGTTAC

Angophora_costata       AGATTCGGTCAAGAGGAAGAAACGTATAATATCGTAGCTGCTCATGGTTA
Corymbia_gummifera      AGATTCGGTCAAGAGGAAGAAACGTATAATATCGTAGCTGCTCATGGTTA
Eucalyptus_baxteri      AGATTCGGTCAAGAGGAAGAAACTTATAATATCGTAGCTGCTCATGGTTA
Geranium_palmatum       AGATTCGGCCAAGAGGAAGAAACTTATAATATCGTGGCTGCTCATGGTTA
Hypseocharis_bilobata   AGATTCGGTCAAGAAGAAGAAACTTATAATATCGTGGCTGCTCACGGTTA
Lagerstroemia           AGATTCGGTCAAGAGGAAGAAACTTATAATATCGTAGCTGCTCATGGTTA
Monsonia_speciosa       AGATTCGGCCAAGAGGAAGAAACTTATAATATCGTGGCTGCTCACGGTTA
Oenothera_biennis       AGATTCGGTCAAGAGGAAGAAACTTATAATATCGTAGCTGCTCACGGTTA
Stockwellia_quadrifida  AGATTCGGTCAAGAGGAAGAAACTTATAATATCGTAGCTGCTCATGGTTA
Syzygium_cumini         AGATTCGGTCAAGAGGAAGAAACTTATAATATCGTAGCTGCTCATGGTTA

Angophora_costata       TTTTGGCCGATTGATCTTCCAATATGCTAGTTTCAACAATTCTCGTTCTT
Corymbia_gummifera      TTTTGGCCGATTGATCTTCCAATATGCTAGTTTCAACAATTCTCGTTCTT
Eucalyptus_baxteri      TTTTGGCCGATTGATCTTCCAATATGCTAGTTTCAACAATTCTCGTTCTT
Geranium_palmatum       TTTCGGAAGACTTATCTTCCAATATGCTAGTTTTAACAACTCCCGTTCTT
Hypseocharis_bilobata   TTTTGGGCGACTGATCTTTCAATACGCTAGTTTCAACAATTCTCGTTCTT
Lagerstroemia           TTTTGGCCGATTAATCTTCCAATATGCTAGTTTCAACAATTCTCGTTCTT
Monsonia_speciosa       TTTTGGCCGACTGATCTTCCAATATGCTAGTTTTAACAACTCCCGCTCTT
Oenothera_biennis       TTTTGGCCGATTGATCTTCCAATACGCGAGTTTCAACAACTCTCGTTCTT
Stockwellia_quadrifida  TTTTGGCCGATTGATCTTCCAATATGCTAGTTTCAACAATTCTCGTTCTT
Syzygium_cumini         TTTTGGCCGATTGATCTTCCAATATGCTAGTTTCAACAATTCTCGTTCTT

Angophora_costata       TACACTTCTTCCTAGCTGCTTGGCCTGTAGTAGGTATCTGGTTCACTGCT
Corymbia_gummifera      TACACTTCTTCCTAGCTGCTTGGCCTGTAGTAGGTATCTGGTTCACTGCT
Eucalyptus_baxteri      TACACTTCTTCCTAGCTGCTTGGCCTGTAGTAGGTATCTGGTTCACTGCT
Geranium_palmatum       TACATTTCTTCCTGGCTGCTTGGCCTGTAGTAGGTATCTGGTTTACCGCT
Hypseocharis_bilobata   TACACTTCTTCCTAGCTGCTTGGCCGGTAGTAGGTATCTGGTTTACTGCT
Lagerstroemia           TACACTTCTTCTTAGCTGCTTGGCCTGTAGTAGGTATCTGGTTTACTGCT
Monsonia_speciosa       TACATTTCTTCCTGGCTGCTTGGCCTGTAGTAGGTATCTGGTTTACTGCT
Oenothera_biennis       TACATTTCTTCTTAGCTGCTTGGCCTGTAGTAGGTATCTGGTTCACTGCT
Stockwellia_quadrifida  TACACTTCTTCCTAGCTGCTTGGCCTGTAGTAGGTATCTGGTTCACTGCT
Syzygium_cumini         TACACTTCTTCCTAGCTGCTTGGCCTGTAGTAGGTATCTGGTTCACTGCT

Angophora_costata       TTAGGTATCAGCACTATGGCTTTCAACCTAAATGGTTTCAATTTCAACCA
Corymbia_gummifera      TTAGGTATCAGCACTATGGCTTTCAACCTAAATGGTTTCAATTTCAACCA
Eucalyptus_baxteri      TTAGGTATCAGCACTATGGCTTTCAACCTAAATGGTTTCAATTTCAACCA
Geranium_palmatum       TTAGGTATCAGTACTATGGCTTTCAACCTAAACGGGTTCAATTTCAACCA
Hypseocharis_bilobata   TTAGGTATCAGTACTATGGCTTTCAACCTGAACGGTTTCAATTTTAATCA
Lagerstroemia           TTAGGTATCAGCACTATGGCTTTCAACCTAAATGGTTTCAATTTCAACCA
Monsonia_speciosa       TTAGGTATCAGCACCATGGCCTTTAACCTAAACGGGTTCAATTTCAACCA
Oenothera_biennis       TTAGGTATTAGCACCATGGCTTTCAACCTAAATGGTTTCAATTTCAACCA
Stockwellia_quadrifida  TTAGGTATCAGCACTATGGCTTTCAACCTAAATGGTTTCAATTTCAACCA
Syzygium_cumini         TTAGGTATCAGCACTATGGCTTTCAACCTAAATGGTTTCAATTTCAACCA

Angophora_costata       ATCCGTAGTTGATAGTCAAGGTCGTGTAATTAATACCTGGGCTGATATTA
Corymbia_gummifera      ATCCGTAGTTGATAGTCAAGGTCGTGTAATTAATACCTGGGCTGATATTA
Eucalyptus_baxteri      ATCCGTAGTTGATAGTCAAGGTCGTGTAATTAATACCTGGGCTGATATTA
Geranium_palmatum       ATCCGTAGTTGATAGTCAAGGCCGTGTAATTAATACTTGGGCTGATATTA
[truncated: 416,282 more chars]
